# Supplementary material for: Identification and characterization of miRNAome in root, stem, leaf and tuber developmental stages of potato (Solanum tuberosum L.) by high-throughput sequencing
Source: BMC Plant Biol. 2014 Jan 7;14:6. doi: 10.1186/1471-2229-14-6 (PMC3913621; doi:10.1186/1471-2229-14-6)
Supplement: Additional file 1 — List of conserved miRNAs identified in potato in this study and their normalized reads (on the second sheet) in all the libraries. [file 1471-2229-14-6-S1.xls]

## Sheet: conserved miRNAs
		Reads
miRNA family	miRNA ID	Leaf	Root	Stem	PT1	PT2	PT3	PT4	locus	mature Sequence	miRNA*	Hairpin Sequence	Start	End	Orientation	sRNA length	Hairpin Length	Hairpin Start	Hairpin End	Hairpin Structure	Minimum Free Energy(MFE)	Adjusted MFE	Hairpin G/C%	miRNA* Start Coord	miRNA* End Coord	P_Val
miR157	miR157_1	586233	20180	392528	527098	353218	446147	338579	chr06	TTGACAGAAGATAGAGAGCAC	NO	TTGACAGAAGATAGAGAGCACTAATGATGATATGCTAATTTCATTCAGCAAAAGCATCTCACTTCATTTGTGCTCTCTATGCTTCTGTCA	107387	107407	Plus	21	89	45615661	45615750	<<<<<<<<<<<<<<<<<<<<.((((((((.(((((................))))).)))..))))).))))))))))).)))))))))	-42.29	-47.5169	37.0787	-1	-1	0.009901
	miR157_2	586233	20180	392528	527098	353218	446147	338579	chr02	TTGACAGAAGATAGAGAGCAC	NO	GGGCGAGCTGTTGTTGACAGAAGATAGAGAGCACGAATAATGGAAGCTGCATGCACCTTAATTCTTTGTGCTCTCTATTCTTCTGTCATCATCCTCAGCCC	61021	61041	Plus	21	101	40047662	40047762	(((((((....((-<<<<<<<<<<<<<<<<<<<<(((.(((..(((.((....)).))).))).))))))))))))).)))))))))).))..))).))))	-50.1	-49.604	46.5347	-1	-1	0.009901
	miR157_3	586233	20180	392528	527098	353218	446147	338579	chr03	TTGACAGAAGATAGAGAGCAC	GCTCTCTATGCTTCCGTCATC(3) GCTCTCTATGCTTCCGTCATCC(6)	TTGACAGAAGATAGAGAGCACATATGATGAAATGCTGCTGCTGCTAAATCTGTCTGGAGAGTCCAACAATAAATAAAAGCATTTCACTTCATTTGTGCTCTCTATGCTTCCGTCATCC	1175984	1176004	Plus	21	114	44083928	44084045	<<<<-<<<<<<<<<<<<<<<(.(((((((((((((((....))......(((.(((.....)))))).........)))))))))..)))).)))))))))))).)))).))))	-48.4	-42.4561	39.4737	1175888	1175906	0.009901
miR156	miR156_1	87248	64142	108938	351937	213316	262285	213666	chr12	TGACAGAAGAGAGTGAGCAC	NO	AAGGTGACAGAAGAGAGTGAGCACACATGGTATTTTCTTACATTATAGTATATATGGATGTTTGAAGCTATGCGTGCTCACCCTCTATCTGTCACCTT	862743	862762	Minus	20	98	55746181	55746084	((((<<<<<<<<<<<-<<<<<<<<.((((((...(((..((((((((.....))).)))))..))))))))).)))))))).)))).)))))))))))	-51	-52.0408	39.7959	-1	-1	0.009901
	miR156_2	87248	64142	108938	351937	213316	262285	213666	chr07	TGACAGAAGAGAGTGAGCAC	NO	TGGATGTGTGACAGAAGAGAGTGAGCACACATGGTTCTTTCATGGATTATTCCCCATGTTTAAAAGCTCTGCGTGCTCACGCTCTATCTGTCACACACCA	159113	159132	Plus	20	100	33142692	33142791	(((.((((<<<<<<<<<<<-<<<<<<<<.((.((((.((.(((((........)))))...)).)))).)).)))))))).)))).))))))))))))))	-53.3	-53.3	46	-1	-1	0.009901
	miR156_3	87248	64142	108938	351937	213316	262285	213666	chr07	TGACAGAAGAGAGTGAGCAC	TGCTCACTTCTCATTCTGTCA(6) TGTGCTCACTTCTCATTCTG(1)	AGACTGACAGAAGAGAGTGAGCACACGCAGTCGAATTGTATAAACATTTATACAATTGTCATTTGCGTGTGCTCACTTCTCATTCTGTCAGCTCT	40366	40385	Minus	20	95	1782254	1782160	((((<<<<<<<<<<<<<<<<<<<<((((((..(((((((((((....)))))))))..))..)))))))}}}}}}}=}}}}=}}}}}}}}).)))	-54.4	-57.2632	41.0526	40430	40451	0.009901
	miR156_4	87248	64142	108938	351937	213316	262285	213666	chr08	TGACAGAAGAGAGTGAGCAC	GCTTACTCTCTATCTGTCAC(6) GCTTACTCTCTATCTGTCACC(187)	GGTGACAGAAGAGAGTGAGCACACATGGTGTTTTCTTGCATGATGTTTATATGCTTGAAACTATGTGTGCTTACTCTCTATCTGTCACC	661302	661321	Plus	20	89	18622579	18622667	((<<<<<<<<<<<<<<<<<<<<(((((((...(((..(((((.......)))))..))))))))))))}}}}}}}}}}}=}}}}}}}}}	-55.1	-61.9101	41.573	661233	661253	0.009901
	miR156_5	87248	64142	108938	351937	213316	262285	213666	chr08	TGACAGAAGAGAGTGAGCAC	TGCTCACTGCTCTATCTGTCA(1) GCTCACTGCTCTATCTGTCAC(1) TGTGCTCACTGCTCTATCTG(1)	GGTGACAGAAGAGAGTGAGCACACATGGTGTTTTCTAGCATGATGTTTACATGCTTGAAACTATGTGTGCTCACTGCTCTATCTGTCACC	763071	763090	Minus	20	90	18520833	18520744	((<<<<<<<<<<<<<<<<<<<<(((((((...(((.((((((.......)))))).)))))))))))}}}}}}}}=}}}}=}}}}}}}))	-56.5	-62.7778	44.4444	763135	763156	0.009901
	miR156_6	87248	64142	108938	351937	213316	262285	213666	chr08	TGACAGAAGAGAGTGAGCAC	TGCTCACTGCTCTATCTGTCA(1) GCTCACTGCTCTATCTGTCAC(1) TGTGCTCACTGCTCTATCTG(1)	GGGCGGTGACAGAAGAGAGTGAGCACACATGGTGTTTTCTGGCATGATGTTTATATTTATGCTTGAAACTATGTGTGCTCACTGCTCTATCTGTCACCTCCC	560235	560254	Plus	20	102	18723642	18723743	(((.((<<<<<<<<<<<<<<<<<<<<(((((((...(((.(((((((.........))))))).)))))))))))}}}}}}}}=}}}}=}}}}}}})).)))	-62.8	-61.5686	46.0784	560163	560183	0.009901
miR172	miR172_1	920	42769	11493	2803	5204	5374	9250	chr05	AGAATCTTGATGATGCTGCAT	GCAGCACCATCAAGATTCACA(1)	TTGCTAGTGCAGCACCATCAAGATTCACATAGAAAATATGGACTATGAAATGAAATATGCCCAATTTTTGAATACATGAGAATCTTGATGATGCTGCATTGGCAA	779979	779999	Plus	21	105	46264939	46265043	(((((((({{{{{{={{{{{{{{{{{={{(.((((((.(((.((((........))).).)))))))))......)))->>>>>>>>>>>->>>>>>>>))))))	-44.2	-42.0952	35.2381	780047	780067	0.009901
	miR172_2	920	42769	11493	2803	5204	5374	9250	chr06	AGAATCTTGATGATGCTGCAT	NO	GGTGTAGCATCATCAAGATTCACATGCAAATTAAATGCAAGGTTGTGGCAGATCTATTTTTAAAGGGCCTTTTCAAAGTGAGAATCTTGATGATGCTGCATC	107543	107563	Minus	21	102	14991298	14991197	(((((((((((((((((((((.((((((.......))).(((((.(...(((.....)))...).))))).......)))->>>>>>>>>>>>>>>>>>>>)	-40.5	-39.7059	38.2353	-1	-1	0.009901
	miR172_3	920	42769	11493	2803	5204	5374	9250	chr06	AGAATCTTGATGATGCTGCAT	NO	AGTCGTTGTTTGCGTATGTAGCATAATCAAGATTCACATGAAAAGTTGCAAATTTGTTATATAATTGATGAAATTAATGGCTAGCTATTTGAAATTCATGAGAATCTTGATGATGCTGCATCAGCAATAAATGACT	29806	29826	Minus	21	136	49871235	49871100	(((((((..((((..(((((((((.((((((((((.((((((...((.(((((..(((((.(((((.....)))))))))).....))))))).))))))->>>>>>>>>>->>>>>>>>>..))))..)))))))	-50.2	-36.9118	30.8824	-1	-1	0.009901
	miR172_4	920	42769	11493	2803	5204	5374	9250	chr11	AGAATCTTGATGATGCTGCAT	GTAGCATCATCAAGATTCATA(1)	AGTTGTTGTTTGCAGATGTAGCATCATCAAGATTCATACATGAAAATTAAGAGGCAAGGTTATATATGTAGCTTTAATTGAAATGAAAAATAAAATATATCATGACCATGTCTATTTATTTTAAAGTGAGAATCTTGATGATGCTGCATCAGCAATAAATAACT	35892	35912	Minus	21	164	39059319	39059156	(((((((..((((.((({{{{{{{{{{{{{{{{{{={{(...(((((....(((((.((((((((((((...((((.((........)).)))))))))).)))))).)))))....)))))...)))->>>>>>>>>>>>>>>>>>>>).))))..)))))))	-64.3	-39.2073	28.0488	35780	35801	0.009901
	miR172_5	1	95	9	203	1254	1047	1983	chr05	GGGAATCTTGATGATGCTGCA	GGAGCATCATCAAGATTCACA(2)	TTTGCAGGTGGAGCATCATCAAGATTCACATAGCTATATTAGGGCTTTTATAATTTTTAAAAGCCCTATGACGATGTGTGGGAATCTTGATGATGCTGCAGCGGCAAA	672148	672168	Plus	21	108	43472287	43472394	(((((.(.({={{{{{{{{{{{{{{{{{{{((.......(((((((((((.......)))))))))))......)))))-->>>>>>>>>>>>>>>>->>.).)))))	-54.42	-50.3889	39.8148	672077	672098	0.009901
	miR172_6	28	11750	529	73	94	68	129	chr10	TGAATCTTGATGATGCTGCAT	NO	AGTCGTTGTTTGCAAATGCAGCACTATTAAGATTCTCAAATATTCGACATTAAAATGCAATTAAATGTGAATCTTGATGATGCTGCATTAGCAATAACCGACT	39604	39624	Minus	21	103	47857799	47857697	((((((((((.((.(((((((((.(((((((((((.((...(((.(.(((....)))))))....))->>>>>>>>>>>->>>>>>>>).))))))).)))))	-38.3	-37.1845	33.0097	-1	-1	0.009901
miR164	miR164_1	5663	1494	46914	7375	5353	6920	7425	chr01	TGGAGAAGCAGGGCACGTGCA	CACGTGTTCTCCTTCTCCAA(7) CACGTGTTCTCCTTCTCCAAC(103)	GGGTGGGTAGCTCATGTTGGAGAAGCAGGGCACGTGCAAATTCTTGTATTCGACGATATACGCATTACTATTGGTAATGCATGTGTTTTGCACGTGTTCTCCTTCTCCAACCCGAGTTTCCTACCT	710212	710232	Plus	21	126	70476413	70476538	(((((((.(((((..((<<<<<<<<-<<<<<<<<<<<<((....((((((....)))))).(((((((.....)))))))......))))}}}}}}}}}}=}}}}}}}}}}..))))).)))))))	-65.9	-52.3016	46.8254	710284	710305	0.009901
	miR164_2	5663	1494	46914	7375	5353	6920	7425	chr09	TGGAGAAGCAGGGCACGTGCA	CATGTGCCTGTTTTCCCCATC(3) ATGTGCCTGTTTTCCCCATC(1)	AGGTGAGTGTTGATCGAGATGGAGAAGCAGGGCACGTGCATTACTAACTCATACGCAAGATTTGTCGGTGTTTCGAAAATTCTGCTATCATAGTACTGTATTTTACAGCATATACTGGTTGTACTTTACATGTATGTGGTAAAATGATGAGTTAGTTATTCATGTGCCTGTTTTCCCCATCATGACCACTCAACCT	250996	251016	Plus	21	196	10279724	10279919	(((((((((....(((.((<<<-<<<<--<<<<<<<<<-<(.((((((((((..(((..((((.((((....))))))))..)))(((((((.(((((((...((((((........))))))...)))).)))))))))).....)))))))))).)).}}}}}}}}}==}}}}=}}}}}.))).))))).))))	-74.9	-38.2143	39.7959	251136	251157	0.009901
	miR164_3	3	212	6	5	5	0	2	chr06	TGGAGAAGCAGGGCACATGCT	GCATGTGCTCTAGCTCTCCAGC(1) CATGTGCTCTAGCTCTCCAGC(13)	TTAAGCTGGAGAAGCAGGGCACATGCTGAATTACTTGAAACTTTGATTATTCAAGAATTTTGCATGTGCTCTAGCTCTCCAGCTTAA	603264	603284	Plus	21	87	41788547	41788633	((((((<<<<<<-<<<<<<<<<<<<<-(((((.((((((..........))))))))))).)}}}}}}}}}}=}}}}}}}}}}))))	-48.6	-55.8621	39.0805	603319	603340	0.009901
miR166	miR166_1	616546	272549	583945	614810	560232	626026	752785	chr06	TCGGACCAGGCTTCATTCCTC	GGAATGTTGTTTGGTTCGAAA(1) TGAGGGGAATGTTGTTTGGTT(3)	GTTGAGGGGAATGTTGTTTGGTTCGAAATCATTCAACAAATTAAAGTCCATCTCGATGATCAATGAATTGAATGATTTCGGACCAGGCTTCATTCCTCCCAAC	535831	535851	Minus	21	103	35027720	35027618	(({{={{{{{{{{=={{{{{{{{(((((((((((((...(((...(((......)))....)))...))))))))))>>>>>>>>>>>-->>>>>>>>.))))	-47.3	-45.9223	39.8058	535904	535924	0.009901
	miR166_2	293623	286743	504024	234758	372664	319012	404543	chr03	TCGGACCAGGCTTCATTCCCC	GGGGAATGTTGTCTGGCTCGA(1) GGGGAATGTTGTCTGGCTCGAA(1) AGGGGAATGTTGTCTGGCTCG(1) GGAATGTTGTCTGGCTCGAA(1) GGAATGTTGTCTGGCTCGAAG(85) GGAATGTTGTCTGGCTCGAAGT(6) GAATGTTGTCTGGCTCGAAGT(6)	TTCCAGATTTGAGGGGAATGTTGTCTGGCTCGAAGTCATTATGTCTTCTCGATCATTTAAGTACTATAGATCGAACCAATTCAATTTATATTTTTAAATCTAGTGTAAATATATATGATCACCATGAGTTAGTGTCTTCGGACCAGGCTTCATTCCCCCCAATTTGGAA	236986	237006	Plus	21	169	21937266	21937434	(((((((((.(.(({{{{{{=={{{{{{=={{{{{.(((((..((.....((((.((((((...(((((((.(((....))).)))))))..))))))....(((((....))))))))).....))..))))).))>>>-->>>>>>-->>>>>>>>).)))))))))	-59.6	-35.2663	36.0947	237107	237127	0.009901
	miR166_3	293623	286743	504024	234758	372664	319012	404543	chr01	TCGGACCAGGCTTCATTCCCC	GGGGAATGTTGTCTGGCTCGA(1) GGAATGTTGTCTGGCTCGAG(49) GGGAATGTTGTCTGGCTCGAGG(1) GGAATGTTGTCTGGCTCGAGG(3492) GAATGTTGTCTGGCTCGAGG(11) GGAATGTTGTCTGGCTCGAGGA(32) TGCGGGGAATGTTGTCTGGCT(1) GAATGTTGTCTGGCTCGAGGA(1)	GAGAGCTTTTGTATTGCGGGGAATGTTGTCTGGCTCGAGGAATCAAATTCTTTATTACTCATAGATCTGTATATTGTTTATAGATCTATAATGTTTTTGACGTCGTCGGACCAGGCTTCATTCCCCACAATGAATATTGCTCTC	2672097	2672117	Plus	21	144	66916919	66917062	((((((..(..(((((.(({{{{{{=={{{{{{=={{{={(.(((((.....(((((....((((((((((.......)))))))))))))))..)))))..)).>>>-->>>>>>-->>>>>>>>.)))))...)..))))))	-62.4	-43.3333	38.8889	2672010	2672031	0.009901
	miR166_4	293623	286743	504024	234758	372664	319012	404543	chr08	TCGGACCAGGCTTCATTCCCC	GGAATGTTGTTTGGCTCGAGG(1)	ATTTTGAGGGGAATGTTGTTTGGCTCGAGGCCACCAACTTCATCTAATGTAAGCAACTCTTGTTAGTGTCGTCGGACCAGGCTTCATTCCCCTCAAAAT	979030	979050	Plus	21	99	4572758	4572856	((((((((({{{{{{=={{{{{{=={{{={.(((.(((.......................))).))).).>>>-->>>>>>-->>>>>>>>)))))))	-42.5	-42.9293	45.4545	979090	979110	0.009901
	miR166_5	293623	286743	504024	234758	372664	319012	404543	chr06	TCGGACCAGGCTTCATTCCCC	AGAATGTCGTCTGGTTCGAG(2) AGAATGTCGTCTGGTTCGAGA(93) GAATGTCGTCTGGTTCGAGA(50) AGAATGTCGTCTGGTTCGAGAT(2) GAATGTCGTCTGGTTCGAGAT(13)	GTTGAGGAGAATGTCGTCTGGTTCGAGATCTTTCATAAGAAGGTAACATGCAATGAGATGATTTCGGACCAGGCTTCATTCCCCTCAAC	48077	48097	Minus	21	89	4259131	4259043	(((((((={{{{{=={{{{{{{{{{{{{((((((((.....(....).....)))))).))))>>>>>>>>>>>-->>>>>->>)))))	-44.9	-50.4494	44.9438	48131	48151	0.009901
	miR166_6	293623	286743	504024	234758	372664	319012	404543	chr03	TCGGACCAGGCTTCATTCCCC	AGAATGTTGTCTGGTTCGTG(2) AGAATGTTGTCTGGTTCGTGA(2)	GTTAAGGAGAATGTTGTCTGGTTCGTGACCATATATCCTTCATCATATAAATGATCTCGGACCAGGCTTCATTCCCCTCAAC	301410	301430	Minus	21	82	692829	692748	(((.(((={{{{{=={{{{{{{{{{={(.(((((((........)))))..)).))->>>>>>>>>>-->>>>>->>).)))	-30.5	-37.1951	42.6829	301458	301477	0.009901
miR169	miR169_1	82	3	2	6	2	4	6	chr07	CAGCCAAGGATGACTTGCCGA	NO	CAGCCAAGGATGACTTGCCGAGATGTTGTAACCCAATATTGCAATGACGTATCGGCAGGTCATCTTTGGC	134844	134864	Minus	21	68	6964550	6964481	<<<<<<<<<<<<<<<<<<<.(((((((((.......)))))...)))).)))))))))))))))))))	-38.7	-56.9118	48.5294	-1	-1	0.009901
	miR169_2	554	5	304	224	626	153	296	chr08	TGGCAAGCATCCTTGGCGACT	GTAGCCAAGGATGACTTGCCT(1) TAGCCAAGGATGACTTGCCT(83) TAGCCAAGGATGACTTGCCTT(3) TAGCCAAGGATGACTTGCCTTT(4)	TGTTTAGTAGCCAAGGATGACTTGCCTTTCATCAATGCCTTGTAAAAAGGAAATTAATTAAAATCCTTTTTATGGTATTGGGAAAATGAGTGGCAAGCATCCTTGGCGACTTGACA	169894	169914	Minus	21	116	33094915	33094800	((((.(({={{{{{{{{{{={{{{{{=((((((((((((..((((((((((............))))))))))))))))).....)))))->>>>>>>>>>>>>>>>->>>.))))	-54.7	-47.1552	37.069	169976	169995	0.009901
	miR169_3	18	32	11	25	28	18	37	chr07	CAGCCAAGGATGACTTGCCG	TCCGGCAAGTTGTTTTTGGCT(5)	CAGCCAAGGATGACTTGCCGGACCAAAAGTTGTGAGCATTTTCTGGTTCCGGCAAGTTGTTTTTGGCT	119638	119657	Minus	20	67	6949343	6949276	<<<<<<<<<--<<<<<<<<(((((.(((.((....)).))).))).}}}}}}}}}}==}}}}}}}}}	-38.9	-58.0597	47.7612	119588	119608	0.009901
	miR169_4	18	32	11	25	28	18	37	chr07	CAGCCAAGGATGACTTGCCG	CGGCAGGTCATCTTTGGCTAC(4)	GGGAGTGGATTGCAGCCAAGGATGACTTGCCGAGATGTTGTAACCCAATATTGCAATGACGTATCGGCAGGTCATCTTTGGCTACATTTTACTCTC	134845	134864	Minus	20	96	6964562	6964467	(((((((((.((-<<<<<<<<<<<<<<<<<<<(.(((((((((.......)))))...)))).)}}}}}}}}}}}}}}}}}}}=}).)))))))))	-53.7	-55.9375	46.875	134790	134810	0.009901
	miR169_5	18	32	11	25	28	18	37	chr02	CAGCCAAGGATGACTTGCCG	NO	TGCAGCCAAGGATGACTTGCCGGCAAGCTCGATCAATTCTGCTTCATGTCTGGCAAGTCATTTTTGGCTACA	642071	642090	Plus	20	72	44553371	44553300	((-<<<<<<<<<<<<<<<<<<<((((((..((.....)).)))...)).)))))))))))))))))))).))	-37.1	-51.5278	48.6111	-1	-1	0.009901
miR394	miR394_1	1240	72	2156	568	587	273	288	chr01	TTGGCATTCTGTCCACCTCC	NO	TGTAGAGTCATTTTGGCATTCTGTCCACCTCCCAGCTTACTGAGGACTGAGGAGGGGGCCAAAGTGCCAAACTAGCTCTGCA	328701	328720	Plus	20	82	73899819	73899900	(((((((..(.(<<<<<<<<--<<<<-<<<<<((((((....))).))).)))))))))...))))))))).)..)))))))	-41.7	-50.8537	52.439	-1	-1	0.009901
	miR394_2	1240	72	2156	568	587	273	288	chr12	TTGGCATTCTGTCCACCTCC	AGGTGGGCATACTGCCAATA(3)	ACAGAGTTCATTGGCATTCTGTCCACCTCCCTCGTTCTTTTTTCGAAAAAAGTAGGAGGAAAGCAAGATTAGTGTGGAGGTGGGCATACTGCCAATAGAGCTGTGT	1408075	1408094	Plus	20	106	55200816	55200921	(((.((((((<<<<<<-<-<<<<<<<<<<<(.(..(((((((((..............))))).))))...).).))}}}}}}}}}=}=}}}}}}}=))))).)))	-45.44	-42.8679	45.283	1408006	1408025	0.009901
miR397	miR397_1	4436	12094	3976	79	86	26	50	chr07	TCATTGAGTGCAGCGTTGATG	TCATCAACGCTACACTCAATC(59) CATCAACGCTACACTCAATC(7) TCATCAACGCTACACTCAATCA(41) TTCATCAACGCTACACTCAAT(19) CATCAACGCTACACTCAATCA(421) ATCAACGCTACACTCAATCA(328) CATCAACGCTACACTCAATCAT(1) ATCAACGCTACACTCAATCAT(16) TCAACGCTACACTCAATCAT(1) ATCAACGCTACACTCAATCATG(1) TCAACGCTACACTCAATCATG(644) CAACGCTACACTCAATCATG(2)	CAGAGTGCTTAGAAACATCATTGAGTGCAGCGTTGATGACATATTTGAGAATTTCTGTATTTTGGCCTTTCTCATTTTTCATCAACGCTACACTCAATCATGTTTTTAATTCTCTG	591743	591763	Plus	21	116	51140211	51140326	(((((...(((((((((<-<<<<<<<<-<<<<<<<<<<(...(..((((((...(((.....)))...))))))..).)))}}}}}}}}=}}}}}}}}=}}})))))))..)))))	-50.1	-43.1897	35.3448	591806	591827	0.009901
miR171	miR171_1	11	53	143	14	27	17	16	chr12	TTGAGCCGCGCCAATATCACT	CGATGTTGGTGAGGTTCAATC(1)	GAAGCGATGTTGGTGAGGTTCAATCCGAAGACGAATTTATGCTAGTTTTCGTAAAGAACGATCTCAGATTGAGCCGCGCCAATATCACTTC	160582	160602	Minus	21	91	2763079	2762989	((((={{{{{{{{{{={{{{{{{{{.((.((((..((((((........))))))...)).)))).))>>>>>>>->>>>>>>>>>->>))	-39.7	-43.6264	43.956	160644	160664	0.009901
	miR171_2	3947	1776	1778	1789	2040	1229	1051	chr03	TGATTGAGCCGTGCCAATATC	TGATGTTGGAATGGCTCAATC(5) TGTTGGAATGGCTCAATCAA(1) TGTTGGAATGGCTCAATCAAA(45)	ATGATGTTGGAATGGCTCAATCAAATCAAATTCCTCAAAGTATTGGGTCATTTCATTTGATTGAGCCGTGCCAATATCAT	1212600	1212620	Plus	21	80	37231079	37231158	(((({{{{{{={{{{{{{{{{{{{{(.((((..(((((....)))))..)))).)))>>>>>>>>>>>>->>>>>>>>))	-40.9	-51.125	36.25	1212546	1212567	0.009901
	miR171_3	3947	1776	1778	1789	2040	1229	1051	chr06	TGATTGAGCCGTGCCAATATC	TGATGTTGGAATGGCTCAATC(5) TGTTGGAATGGCTCAATCTA(1)	TGTGATGTTGGAATGGCTCAATCTAATAAAAGTTTCCAAACATTTTTGGTTATTTTAATTTGATTGAGCCGTGCCAATATCATA	1224121	1224141	Minus	21	84	48412216	48412133	(({{{{{{{{{={{{{{{{{{{{.(((.(((((..(((((....)))))..))))).)))->>>>>>>>>>>->>>>>>>>)))	-40.1	-47.7381	30.9524	1224177	1224197	0.009901
	miR171_4	3947	1776	1778	1789	2040	1229	1051	chr06	TGATTGAGCCGTGCCAATATC	NO	GATGTTGGTGTGGTTCAATTAGATAACAATCTCCACATAAGATTATAGAGTTTGTTATTTGATTGAGCCGTGCCAATATC	218276	218296	Minus	21	80	45726629	45726550	((((((((..(((((((((((((((((((.(((..............))).))))))))>>>>>>>>>>>-->>>>>>>>	-40.34	-50.425	35	-1	-1	0.009901
	miR171_5	3947	1776	1778	1789	2040	1229	1051	chr02	TGATTGAGCCGTGCCAATATC	TATTGGCCTGGTTCACTCAG(1) TATTGGCCTGGTTCACTCAGA(148) TATTGGCCTGGTTCACTCAGAC(1)	CTTTGATATTGGCCTGGTTCACTCAGACAACAAAATGAAACTATATTTAAATGGTGGAGTTTCTGTTTTCCGTTTGATTGAGCCGTGCCAATATCTCAG	1591905	1591925	Minus	21	99	37386423	37386325	((..(({{{{{{{={{{{{{{={{{{{(...(((((((((((.((((.....)))).)))))).)))))..)))>>>->>>>>>>->>>>>>>>>..))	-38.5	-38.8889	38.3838	1591836	1591857	0.009901
	miR171_6	3947	1776	1778	1789	2040	1229	1051	chr07	TGATTGAGCCGTGCCAATATC	AGATGTTGGTGCGGTTCAATGA(1) AGATGTTGGTGCGGTTCAATG(115) GAGATGTTGGTGCGGTTCAATG(4) AGATGTTGGTGCGGTTCAAT(8) GAGATGTTGGTGCGGTTCAAT(1) CGAGATGTTGGTGCGGTTCAA(2)	ATACGAGATGTTGGTGCGGTTCAATGAGAAAGCAGTTGTTAAATAAGTTTTGACCCTACTTTTTGATTGAGCCGTGCCAATATCACGTGT	160695	160715	Plus	21	90	44005360	44005449	(((((={{{{{{{{=={{{{{{{{{=((((((.((..((((((.....)))))).)).)))))>->>>>>>>>>-->>>>>>>>.)))))	-45.3	-50.3333	40	160636	160657	0.009901
	miR171_7	1	13	11	6	8	7	5	chr07	CGATGTTGGTGAGGTTCAATC	NO	GAGAAGCGATGTTGGTGAGGTTCAATCTGAAGACGAGTTTACGTTTTATTTTAGTAAAGAACGATCTCAGATTGAGCCGCGCCAATATCATTTCTT	177104	177124	Minus	21	96	4079419	4079324	((((((-<<<<<<<<<<-<<<<<<<<<(((.((((..(((((...........)))))...)).)))))))))))))).)))))))))).))))))	-43.2	-45	39.5833	-1	-1	0.009901
	miR171_8	5	8	7	0	5	1	2	chr12	TTGAGCCGCGCCAATATCAC	AGATATTGGTGCGGTTCAATG(2) GATATTGGTGCGGTTCAATGA(1)	TACACGAGATATTGGTGCGGTTCAATGAGAAAGCAGTACTTGAGAACATTTTGAGTCTACTTTTTGATTGAGCCGCGCCAATATCACGTGTA	156506	156525	Plus	20	92	6424581	6424672	((((((={{{{{{{{{{{{{{{{{{{=((((((.((.(((..(((...)))..))))).)))))).)>>>>>>>>>>>>>>>>>>->)))))	-52.8	-57.3913	41.3043	156444	156465	0.009901
	miR171_9	41	338	264	37	64	87	102	chr07	TTGAGCCGCGTCAATATCTCT	AGATATTGATGTGGCTCAATC(1)	AGATATTGATGTGGCTCAATCTGAAGACATGGCTAAATATGTAATTAGCCATGTGATTTTGGATTGAGCCGCGTCAATATCTCT	116606	116626	Plus	21	82	43961271	43961354	{{{{{{{{{{{{{{{{{{{{{..(((((((((((((........))))))))))..)))..))>>>>>>>>>>>>>>>>>>>	-51.7	-63.0488	37.8049	116542	116563	0.009901
	miR171_10	45	9394	397	296	349	241	398	chr03	TGTTGGAATGGCTCAATCAAA	CATTTGATTGAGCCGTGCCAA(1) TTTGATTGAGCCGTGCCAATA(9) TCATTTGATTGAGCCGTGCCA(1) TTGATTGAGCCGTGCCAATAT(1) TGATTGAGCCGTGCCAATAT(19) TGATTGAGCCGTGCCAATATC(1776) GATTGAGCCGTGCCAATATC(1) TTCATTTGATTGAGCCGTGC(1)	GTAGAATGATGTTGGAATGGCTCAATCAAATCAAATTCCTCAAAGTATTGGGTCATTTCATTTGATTGAGCCGTGCCAATATCATCTTAC	1212547	1212567	Plus	21	90	37231074	37231163	(((..((((<<<<<<-<<<<<<<<<<<<<<(.((((..(((((....)))))..)))).)))}}}}}}}}}}}}=}}}}}}}}))..)))	-44	-48.8889	36.6667	1212599	1212620	0.009901
	miR171_11	1	26	43	4	9	7	1	chr07	TTGAGCCGCGCCAATATCATT	CGATGTTGGTGAGGTTCAATC(11)	AGAGAAGCGATGTTGGTGAGGTTCAATCTGAAGACGAGTTTACGTTTTATTTTAGTAAAGAACGATCTCAGATTGAGCCGCGCCAATATCATTTCTTT	177169	177189	Minus	21	98	4079420	4079323	(((((((={{{{{{{{{{={{{{{{{{{(((.((((..(((((...........)))))...)).)))))))>>>>>>>->>>>>>>>>>->>)))))	-43.8	-44.6939	38.7755	177103	177124	0.009901
	miR171_12	427	212	92	738	796	628	421	chr02	ATATTGGTGCGGTTCAATTAG	AATTGAGCCGTGCCAATATCA(23)	ACGAGATATTGGTGCGGTTCAATTAGAAAGCACACTTCTTTATATATAGAACTTCGTTATTTAATTGAGCCGTGCCAATATCACGT	351751	351771	Minus	21	86	34843295	34843210	(((.(<<<<<<<--<<<<<<<<<<<<(.(((....((((........))))....))).)))}}}}}}}}}}==}}}}}}}}=)))	-39.2	-45.5814	36.0465	351807	351828	0.009901
miR396	miR396_1	709	2901	6961	1521	2624	1871	3397	chr12	TTCCACAGCTTTCTTGAACTG	TGCGGTTCAATAAAGCTGTGG(20) CGGTTCAATAAAGCTGTGGGA(45) GGTTCAATAAAGCTGTGGGA(2) GTTCAATAAAGCTGTGGGAA(3) GTTCAATAAAGCTGTGGGAAG(275) TTCAATAAAGCTGTGGGAAG(31) GTTCAATAAAGCTGTGGGAAGA(2)	TGGCTCTTTTTGTATTTTTCCACAGCTTTCTTGAACTGCATATATAATTATTCGATGAAGAGAGTTAAATTGTTGCGGTTCAATAAAGCTGTGGGAAGATATATATAGGGTCA	132139	132159	Plus	21	113	2734531	2734643	(((((((...(((((((<<<<<<<<<<<<-<<<<<<<<((...((((((((((........))))..))))))))))}}}}}}=}}}}}}}}}}}}}})))))...)))))))	-53	-46.9027	33.6283	132198	132219	0.009901
	miR396_2	973	319	218	255	124	176	102	chr07	GTCCAAGAAAGCTGTGGGAAA	TTCCACAGCTTTCTTGAACT(8) TTCCACAGCTTTCTTGAACTT(107) TTCCACAGCTTTCTTGAACTTC(2)	AGTCCTAGTCATGCTTTTCCACAGCTTTCTTGAACTTCTTCTTGCTAAATTTTGATCTCTAAATTGATAATTTTGAGATGAAATTTTTGAAGCTATGAAAGTCCAAGAAAGCTGTGGGAAAAGATGGCAAGCTTTGGACT	110743	110763	Plus	21	140	4145654	4145793	(((((..(((((..(({{{{{{{{{{{{{{{{={{{{..((..((((((.(((.(((((.((((.....)))).))))).))).)))...)))...))))>>->>>>>>>>>>>>>>>>>>..))))).......)))))	-52.1	-37.2143	35	110825	110845	0.009901
	miR396_3	1263	319	909	497	402	411	318	chr07	TCCAAGAAAGCTGTGGGAAA	TTTTCCACAGCTTTCTTGAAC(2) TTCCACAGCTTTCTTGAACT(12) TTCCACAGCTTTCTTGAACTT(302) TCCACAGCTTTCTTGAACTT(1) TCCACAGCTTTCTTGAACTTC(1)	GTCCTAGTCATGCTTTTCCACAGCTTTCTTGAACTTCTTCTTGCTAAATTTTGATCTCTAAATTGATAATTTTGAGATGAAATTTTTGAAGCTATGAAAGTCCAAGAAAGCTGTGGGAAAAGATGGCAAGCTTTGGAC	110743	110762	Plus	20	138	4145655	4145792	((((..(((((..(({{{{{{{{{{{{{{{{={{{{..((..((((((.(((.(((((.((((.....)))).))))).))).)))...)))...)))))>->>>>>>>>>>>>>>>>>>..))))).......))))	-50.5	-36.5942	35.5072	110825	110845	0.009901
miR390	miR390_1	2271	3299	907	266	443	158	68	chr10	AAGCTCAGGAGGGATAGCACC	CGCTATCCATCTTGAGTTTT(11) CGCTATCCATCTTGAGTTTTA(41)	GGTATAGAGAATCTATAAAGCTCAGGAGGGATAGCACCATGAATACATCTTAATAACTATCTATAGCGCTATCCATCTTGAGTTTTATGGCTTCTTCATGCT	64371	64391	Minus	21	102	42155335	42155234	(((((..((((.(((((<<<<<<<<<<-<<<<<<<-<-(((.(((............))).))).)=}}}}}}}=}}}}}}}}}}}}))).))))..)))))	-40.7	-39.902	37.2549	64320	64340	0.009901
miR159	miR159_1	1281	2523	2612	5867	5830	4719	5287	chr03	TTTGGATTGAAGGGAGCTCTA	GAGCTCCTTGAAGTCCAACA(53) GAGCTCCTTGAAGTCCAACAG(36) GAGCTCCTTGAAGTCCAACAGA(3) AGCTCCTTGAAGTCCAACAGA(1)	TAGTTGTTATGGGAGTGGAGCTCCTTGAAGTCCAACAGAAGATCTAACAGGTTAGATTGAGCTGCTGACCTATGGATTCCTCAGCCCTATCTATTTATGATTTAACATATAGATAGCTTTGTGGGTTTGCATATGTCAGGAGCTTTATTTTACCTTTTGTTTGATCATTTTTTGGATTGAAGGGAGCTCTACATTCGTATCTCCTTGCTA	1079044	1079064	Plus	21	210	44180698	44180907	((((.(.((((((.((({{{{{{{{{=={{{{{{{={((.((((.(((((((.((((.(((((.(((((.((((.(..((((((..(((((((..((((......)))))))))))..))).)))..).)))).))))).))))).)))).)))...)))).)))).)))->>>>>>>-->>>>>>>>>>>).)))))).).....))))	-84.2	-40.0952	38.5714	1079196	1079215	0.009901
miR399	miR399_1	333	4	356	541	902	735	623	chr03	TGCCAAAGAAGATTTGCCCCG	GGGTTAATCCTCTTTGGCAAA(1)	TGTGTGGATGCATTGCTGGGTTAATCCTCTTTGGCAAATAATCACATTTCACTATTATTAGGTGCAAATTTGGTCATTTATTGCCAAAGAAGATTTGCCCCGTAAATCACTCATACA	104942	104962	Minus	21	117	105043	104927	((((((..((..((((.{{{{={{{{={{{{{{{{{{{(.((((.((((((((.......)))).)))).)))).))...)>>>>>>>>>->>>>->>>>->)))..))..))))))	-42.7	-36.4957	36.7521	105004	105024	0.009901
	miR399_2	333	4	356	541	902	735	623	chr03	TGCCAAAGAAGATTTGCCCCG	GGGCTAATCTTCTTTGGCAAA(3)	TGTGTGGATGCATTACTGGGCTAATCTTCTTTGGCAAATAGCCACATCTTCACTATATTATTTAGTGCAAGTTTGGTCATTTTTTGCCAAAGAAGATTTGCCCCGTAAATCATTCATACA	66630	66650	Plus	21	120	66546	66665	((((((((((..((((.{{{{={{{{{{{{{{{{{{{{..((((...((((((((.......))))).)))..)))).....))>>>>>>>>>>>>>>->>>>->)))..))))))))))	-56.9	-47.4167	36.6667	66562	66583	0.009901
	miR399_3	333	4	356	541	902	735	623	chr03	TGCCAAAGAAGATTTGCCCCG	NO	TTACTGGGTTAATCATCTTTGGCAAATAATCACATTTCACTATTATTTGGTGCAAATTTGGTCATTTATTGCCAAAGAAGATTTGCCCCGTAA	125870	125890	Minus	21	93	125959	125867	((((.((((.((((.((((((((((((.((((.(((((((((.....))))).)))).)))).))...)>>>>>>>>>->>>>->>>>->)))	-35.3	-37.957	33.3333	-1	-1	0.009901
	miR399_4	407	4	1792	276	711	704	802	chr03	GGGCTACTCTCTATTGGCATG	CATGCCAAAGGAGAGCTGCCC(18) ATGCCAAAGGAGAGCTGCCC(1) ATGCCAAAGGAGAGCTGCCCT(28) TGCCAAAGGAGAGCTGCCCTG(456) GCTGACATGCCAAAGGAGAGCT(1) GCCAAAGGAGAGCTGCCCTG(3) TGCCAAAGGAGAGCTGCCCTGT(1)	ACAGTGGTAGGGCTACTCTCTATTGGCATGCACTTATACATCTAAGCTGACATGCCAAAGGAGAGCTGCCCTGTTACTGT	64082	64102	Plus	21	80	19629453	19629532	(((((..((<<<<--<<<<<<-<<<<<<<<((((((......)))).)).))}}}}}}=}}}}}}==}}}}}}..)))))	-45.8	-57.25	47.5	64037	64057	0.009901
	miR399_5	407	4	1792	276	711	704	802	chr03	GGGCTACTCTCTATTGGCATG	CATGCCAAAGGAGAGCTGCCC(18) ATGCCAAAGGAGAGCTGCCC(1) ATGCCAAAGGAGAGCTGCCCT(28) TGCCAAAGGAGAGCTGCCCTG(456) GCTGACATGCCAAAGGAGAGCT(1) GCCAAAGGAGAGCTGCCCTG(3) TGCCAAAGGAGAGCTGCCCTGT(1)	ACAGTGATAGGGCTACTCTCTATTGGCATGCAATTGTATATTTCAGCTGACATGCCAAAGGAGAGCTGCCCTGTTACTGT	72903	72923	Minus	21	80	19620670	19620591	(((((((((<<<<--<<<<<<-<<<<<<<<((.(((.......))).)).))}}}}}}=}}}}}}==}}}}}})))))))	-47.3	-59.125	45	72945	72966	0.009901
	miR399_6	407	4	1792	276	711	704	802	chr03	GGGCTACTCTCTATTGGCATG	CATGCCAAAGGAGAGCTGCCC(18) ATGCCAAAGGAGAGCTGCCC(1) ATGCCAAAGGAGAGCTGCCCT(28) TGCCAAAGGAGAGCTGCCCTG(456) GCTGACATGCCAAAGGAGAGCT(1) GCCAAAGGAGAGCTGCCCTG(3) TGCCAAAGGAGAGCTGCCCTGT(1)	ACAGTGGTAGGGCTACTCTCTATTGGCATGCACCTATATATTTAAGCTGACATGCCAAAGGAGAGCTGCCCTGTTACTGT	70743	70763	Plus	21	80	19622792	19622871	(((((..((<<<<--<<<<<<-<<<<<<<<((.((.........)).)).))}}}}}}=}}}}}}==}}}}}}..)))))	-43.3	-54.125	46.25	70698	70718	0.009901
	miR399_7	407	4	1792	276	711	704	802	chr03	GGGCTACTCTCTATTGGCATG	CATGCCAAAGGAGAGCTGCCC(18) ATGCCAAAGGAGAGCTGCCC(1) ATGCCAAAGGAGAGCTGCCCT(28) TGCCAAAGGAGAGCTGCCCTG(456) GCTGACATGCCAAAGGAGAGCT(1) GCCAAAGGAGAGCTGCCCTG(3) TGCCAAAGGAGAGCTGCCCTGT(1)	ACAGTGGTAGGGCTACTCTCTATTGGCATGCACTTATATATTTAAGCTGACATGCCAAAGGAGAGCTGCCCTGTTACTGT	91367	91387	Plus	21	80	19602168	19602247	(((((..((<<<<--<<<<<<-<<<<<<<<((((((......)))).)).))}}}}}}=}}}}}}==}}}}}}..)))))	-46.6	-58.25	45	91322	91342	0.009901
	miR399_8	407	4	1792	276	711	704	802	chr03	GGGCTACTCTCTATTGGCATG	CATGCCAAAGGAGAGCTGCCC(18) ATGCCAAAGGAGAGCTGCCC(1) ATGCCAAAGGAGAGCTGCCCT(28) TGCCAAAGGAGAGCTGCCCTG(456) GCTGACATGCCAAAGGAGAGCT(1) GCCAAAGGAGAGCTGCCCTG(3) TGCCAAAGGAGAGCTGCCCTGT(1)	ACAGTGGTAGGGCTACTCTCTATTGGCATGCAGTGATCTATTTAAGCTGACATGCCAAAGGAGAGCTGCCCTGTTACTGT	99880	99900	Plus	21	80	19593655	19593734	(((((..((<<<<--<<<<<<-<<<<<<<<((((...........)))).))}}}}}}=}}}}}}==}}}}}}..)))))	-47	-58.75	47.5	99835	99855	0.009901
	miR399_9	407	4	1792	276	711	704	802	chr03	GGGCTACTCTCTATTGGCATG	ACGCCAAAGGAGAGCTGCCCT(1) CGCCAAAGGAGAGCTGCCCT(2) CGCCAAAGGAGAGCTGCCCTG(354) GCCAAAGGAGAGCTGCCCTG(3)	ACAATGATAGGGCTACTCTCTATTGGCATGCATTTGTATGTTTCAGCTGACACGCCAAAGGAGAGCTGCCCTGTTACTGT	88707	88727	Minus	21	80	19604866	19604787	(((.(((((<<<<--<<<<<<-<<<<<-<<((.(((.......))).)).))=}}}}}=}}}}}}==}}}}}}))).)))	-37	-46.25	46.25	88749	88770	0.009901
	miR399_10	407	4	1792	276	711	704	802	chr03	GGGCTACTCTCTATTGGCATG	ACGCCAAAGGAGAGCTGCCCT(1) CGCCAAAGGAGAGCTGCCCT(2) CGCCAAAGGAGAGCTGCCCTG(354) GCCAAAGGAGAGCTGCCCTG(3)	ACAGTGATAGGGCTACTCTCTATTGGCATGCAATTGTATATTTCAGCTGACACGCCAAAGGAGAGCTGCCCTGTTACTGT	66272	66292	Minus	21	80	19598829	19598750	(((((((((<<<<--<<<<<<-<<<<<-<<((.(((.......))).)).))=}}}}}=}}}}}}==}}}}}})))))))	-43	-53.75	46.25	66314	66335	0.009901
	miR399_11	407	4	1792	276	711	704	802	chr03	GGGCTACTCTCTATTGGCATG	ACGCCAAAGGAGAGCTGCCCT(1) CGCCAAAGGAGAGCTGCCCT(2) CGCCAAAGGAGAGCTGCCCTG(354) GCCAAAGGAGAGCTGCCCTG(3)	ACAGTGATAGGGCTACTCTCTATTGGCATGCATTTGTATATTTCAGCTGACACGCCAAAGGAGAGCTGCCCTGTTACTGT	78144	78164	Minus	21	80	19609052	19608973	(((((((((<<<<--<<<<<<-<<<<<-<<((.(((.......))).)).))=}}}}}=}}}}}}==}}}}}})))))))	-43	-53.75	46.25	78186	78207	0.009901
	miR399_12	407	4	1792	276	711	704	802	chr03	GGGCTACTCTCTATTGGCATG	ACGCCAAAGGGGAGCTGCCCT(1) CGCCAAAGGGGAGCTGCCCT(1) CGCCAAAGGGGAGCTGCCCTA(37)	ACAGTGATAGGGCTACTCTCTATTGGCATGCAGTTTGTCACACATTTCAGCTGACACGCCAAAGGGGAGCTGCCCTATTACTGT	109146	109166	Minus	21	84	19584427	19584344	(((((((((<<<<--<<<<<<-<<<<<-<<(((((((.....))....))))).))=}}}}}=}}}}}}==}}}}}})))))))	-44.5	-52.9762	48.8095	109192	109213	0.009901
miR160	miR160_1	4592	2197	2488	1022	694	483	460	chr05	TGCCTGGCTCCCTGTATGCCA	ATGGCGTATGAGGAGCCAAGCA(1) TGGCGTATGAGGAGCCAAGCA(1) GCGTATGAGGAGCCAAGCAT(23) GCGTATGAGGAGCCAAGCATA(995) CGTATGAGGAGCCAAGCATA(3)	ATATGCCTGGCTCCCTGTATGCCATTTGCAAAGCTCACCGTAATATATCGATGGGCCTTGTTGAATGGCGTATGAGGAGCCAAGCATAT	504871	504891	Minus	21	89	46540148	46540060	(((<<<-<<<<<<<--<<<<<<<<(((((((.(((((.((........)).))))).))).))))))}}}}}}==}}}}}}}=}}}}})	-47.8	-53.7079	47.191	504934	504955	0.009901
	miR160_2	4592	2197	2488	1022	694	483	460	chr02	TGCCTGGCTCCCTGTATGCCA	NO	TGCCTGGCTCCCTGTATGCCACACACTTTCACCAATTCTTTGATTGACTGATCAGTGGGTGGCGTGCGAGGAGCCAAGCA	331114	331134	Minus	21	80	8011640	8011561	<<<-<<<<<<<-<<<<<<<<<(.((((.(((.(((((....)))))..)))..)))).)))))))))).))))))).)))	-42.3	-52.875	53.75	-1	-1	0.009901
miR4376	miR4376_1	3239	1540	1334	26	44	87	250	chr06	ACGCAGGAGAGATGATGCTGGA	CAGCATCATACTCCTGCATAT(2)	AGGCTTGCTACGCAGGAGAGATGATGCTGGACGATAGAGATATGAGAATATTAAAGGGGCTTTAATTTATTGGCCAGCATCATACTCCTGCATATTAAGCCT	159713	159734	Minus	22	102	9254692	9254591	(((((((.(<-<<<<<<<--<<<<<<<<<<-(((((((.....(((..(.......)..)))...))))))).)}}}}}}}}}=}}}}}}}=}}=)))))))	-45.8	-44.902	42.1569	159777	159798	0.009901
miR319	miR319_1	5	235	1129	1015	1000	731	666	chr05	TTGGACTGAAGGGAGCTCCCT	NO	GGGCATATGGAGAAAATAAGGAGCTCTCTCCGGTCCAGTCCGAGGCAGTCGAAGGTTAAAAACACAGCTGACGACTCGTTGATTCTCAAGCACGTCAACAAACATTTTTAGAAATTGACGTGTTTGAGATTCAACGATGCGTGAGCTATGTTTAGCTAGAGTTGTCACGTCTTGGACTGAAGGGAGCTCCCTATTATATATCCACTACCC	405795	405815	Plus	21	210	3766977	3767186	(((....((((.(.((((.((((((((((.((((((((..((.(((((((...((((((..(((.((((.(((..(((((((.(((((((((((((((................))))))))))))))).)))))))..))).)))).))))))))).)).))))).))..>>>>>>>>->>>>>>>>>>->))).)...))))...)))	-98.79	-47.0429	45.2381	-1	-1	0.009901
	miR319_2	5	235	1129	1015	1000	731	666	chr12	TTGGACTGAAGGGAGCTCCCT	NO	GTATAATATATGTAGAGAGCTTTCTTTAGTCCACATAAAGGGGGCAGTATGGTTCAATTAGCTGCTGACTCATTCACACAAATGCTAAGGTTTTGATAGTTAGAAGAAGGAAAGGCCTTAGTAATTGAGTGAATGATGCGGTAGACTGATTGAATCTTAAGCTTCTTTTGCTTGGACTGAAGGGAGCTCCCTCTTCATAGTTACTTGC	260859	260879	Plus	21	208	51579601	51579808	(((.....((((.((((((((..((((((((((..((((((((((..((.(((((((((((((((((..((((((((.(((.((((((((((((.................)))))))))))).))).))))))))..)))))).))))))))))).)).)))))))))).->>>>>>>>>>-->>>>>-->)).))))......)))	-93.63	-45.0144	39.4231	-1	-1	0.009901
miR482	miR482_1	4922	1345	1489	954	1000	790	697	chr06	TCTTGCCAATACCGCCCATTCC	GGAGTGGGTGGTGTGGTAAGA(4) AGTGGGTGGTGTGGTAAGATT(920) AGTGGGTGGTGTGGTAAGATTT(112)	GGGAGGTGTTGGAGTGGGTGGTGTGGTAAGATTTCATATTTATTTTCCATAAAAATTGAGATCTTGCCAATACCGCCCATTCCTATGGCTTCC	310956	310977	Minus	22	93	37015833	37015741	(((((.(((.(({{{{{{{{{{{{{{{{{{{{{(((..(((((.....)))))...)))))>>>>>>>->>>>>>>>>>>>>>.))).)))))	-51.1	-54.9462	43.0108	310906	310927	0.009901
	miR482_2	1843	1361	1235	4316	6042	3234	6025	chr06	TTACCGATTCCCCCCATTCCAA	GGAGTGGGTGGCATGGTAAGA(28) AGTGGGTGGCATGGTAAGATA(8)	GGGAGCTTTTGGAGTGGGTGGCATGGTAAGATATCATATTTTGTTTTTCATAAAAAATGGAATTGAAATCTTACCGATTCCCCCCATTCCAATGGCTTCC	315468	315489	Minus	22	100	37011330	37011231	(((((((.(({{{{{{{{={{=={{{{{{{{(.(((.((((..(((((....)))))..))))))).)))>>>>>>--->>->>>>>>>>>>.)))))))	-49.8	-49.8	40	315407	315428	0.009901
miR393	miR393_1	74	2	18	77	92	157	392	chr03	ATCATGCGATCTCTTCGGAAT	TCCAAAGGGATCGCATTGATC(5) TCCAAAGGGATCGCATTGATCC(12)	GTGGATTATTCCAAAGGGATCGCATTGATCCTGTGTCCCAAATTAATTAACTGGGGTCTATGGGATCATGCGATCTCTTCGGAATTCTCCAT	1248912	1248932	Plus	21	92	18444568	18444659	(((((..(({{{={{{{{{{{{{{{={{{{{(((((((((...........)))))..))))))>>>>>>>>>>>>>>>->>>>>..)))))	-47.2	-51.3043	43.4783	1248964	1248985	0.009901
miR1919	miR1919_1	13412	11584	22614	9012	6676	6650	5791	chr08	TGTCGCAGATGACTTTCGCCC	AGGACGAGAGTCATCTGTGAC(5) TAGGACGAGAGTCATCTGTGAC(5) TAGGACGAGAGTCATCTGTGA(2) GACGAGAGTCATCTGTGACA(14) GACGAGAGTCATCTGTGACAG(27) ACGAGAGTCATCTGTGACAG(6) GACGAGAGTCATCTGTGACAGG(3) ACGAGAGTCATCTGTGACAGG(552) CGAGAGTCATCTGTGACAGG(1) ACGAGAGTCATCTGTGACAGGA(29)	ATCTTCCGTTAGTCCTGTCGCAGATGACTTTCGCCCTTCTCATTCAGCCCCTTTCTCTAAATCTAATTAATTTGATTTCAATGTGGTAGGACGAGAGTCATCTGTGACAGGATAATGGAAGAT	102021	102041	Minus	21	123	27500289	27500167	(((((((((((.(((<<<<<<<<<<<<<<<<<<-<<(((.((((..............(((((..........))))).)))).)).)))=}}}}}}}}}}}}}}}}}}}}))))))))))))	-57.46	-46.7154	41.4634	101944	101964	0.009901
	miR1919_2	13412	11584	22614	9012	6676	6650	5791	chr08	TGTCGCAGATGACTTTCGCCC	AGGACGAGAGTCATCTGTGAC(5) TAGGACGAGAGTCATCTGTGAC(5) TAGGACGAGAGTCATCTGTGA(2) GACGAGAGTCATCTGTGACA(14) GACGAGAGTCATCTGTGACAG(27) ACGAGAGTCATCTGTGACAG(6) GACGAGAGTCATCTGTGACAGG(3) ACGAGAGTCATCTGTGACAGG(552) CGAGAGTCATCTGTGACAGG(1) ACGAGAGTCATCTGTGACAGGA(29)	GTCCTGTCGCAGATGACTTTCGCCCTTCTCATTCCAGCCCCCTTTTCTCTAAATCTAATTAATTTGATTTCAATGTGGTAGGACGAGAGTCATCTGTGACAGGAT	238658	238678	Minus	21	105	27636915	27636811	((((<<<<<<<<<<<<<<<<<<-<<(((.((((.................(((((..........))))).)))).)).)))=}}}}}}}}}}}}}}}}}}}}))	-44.17	-42.0667	43.8095	238578	238598	0.009901
	miR1919_3	13412	11584	22614	9012	6676	6650	5791	chr08	TGTCGCAGATGACTTTCGCCC	AGGACGAGAGTCATCTGTGAC(5) TAGGACGAGAGTCATCTGTGAC(5) TAGGACGAGAGTCATCTGTGA(2) GACGAGAGTCATCTGTGACA(14) GACGAGAGTCATCTGTGACAG(27) ACGAGAGTCATCTGTGACAG(6) GACGAGAGTCATCTGTGACAGG(3) ACGAGAGTCATCTGTGACAGG(552) CGAGAGTCATCTGTGACAGG(1) ACGAGAGTCATCTGTGACAGGA(29)	ATCTTCCGGTAGTCCTGTCGCAGATGACTTTCGCCCTTCTCATTCAGCCCCTTTCTCTAAATCTAATTAATTTGAATTCAATGTGGTAGGACGAGAGTCATCTGTGACAGGATAATGGAAGAT	268715	268735	Minus	21	123	27666983	27666861	((((((((...((((<<<<<<<<<<<<<<<<<<-<<(((.((((........(((..................)))...)))).)).)))=}}}}}}}}}}}}}}}}}}}}))..))))))))	-54.27	-44.122	42.2764	268638	268658	0.009901
	miR1919_4	13412	11584	22614	9012	6676	6650	5791	chr08	TGTCGCAGATGACTTTCGCCC	AGGACGAGAGTCATCTGTGAC(5) TAGGACGAGAGTCATCTGTGAC(5) TAGGACGAGAGTCATCTGTGA(2) GACGAGAGTCATCTGTGACA(14) GACGAGAGTCATCTGTGACAG(27) ACGAGAGTCATCTGTGACAG(6) GACGAGAGTCATCTGTGACAGG(3) ACGAGAGTCATCTGTGACAGG(552) CGAGAGTCATCTGTGACAGG(1) ACGAGAGTCATCTGTGACAGGA(29)	ATCTTCCGGTAGTCCTGTCGCAGATGACTTTCGCCCTTCTCATTCAGCCCATTTCTCTAAATCTAATTAATTTGAATTCAATGTGGTAGGACGAGAGTCATCTGTGACAGGATAATGGAAGAT	8985	9005	Minus	21	123	27613453	27613331	((((((((...((((<<<<<<<<<<<<<<<<<<-<<(.........(((((((....(((((.......))))).....)))).))))))=}}}}}}}}}}}}}}}}}}}}))..))))))))	-56	-45.5285	41.4634	8908	8928	0.009901
miR6149	miR6149_1	38686	12371	26467	24098	22844	26183	27951	chr11	TTGCAACACACCTGAATCGTC	TGATTCAGGTTTGTATGCAAAC(39)	GTATGTCAAAGATTGCAACACACCTGAATCGTCAAATATTTTTTAATATATATTTGTTGATTCAGGTTTGTATGCAAACTATGACATAT	10855	10875	Minus	21	89	3527126	3527038	((((((((.((.<<<<<<<<-<<<<<<<<<<-<((((((..........))))))).}}}}}}}}}}=}}}=}}}}}=}).))))))))	-38.1	-42.809	28.0899	10807	10828	0.009901
miR398	miR398_1	3132	3274	3520	4	23	23	32	chr11	TATGTTCTCAGGTCGCCCCTG	GGGTTGATTTGAGAACATAT(1) AGGGTTGATTTGAGAACATATG(6)	ATAGGGTTGATTTGAGAACATATGTATGGGCATATTTTGTTTCTAACAATTTATTGTTTATAAATGTGACACATATGTTCTCAGGTCGCCCCTGT	145028	145048	Plus	21	95	33634959	33635053	(({{{{={{{{{{{{{{{{{{{{{(.....(((((((.......(((((....)))))...)))))))..)))>>>>>>>>>>>>>>>->>>>>)	-38.2	-40.2105	33.6842	144956	144978	0.009901
	miR398_2	3132	3274	3520	4	23	23	32	chr11	TATGTTCTCAGGTCGCCCCTG	GGGTTGATTTGAGAACATAT(1) AGGGTTGATTTGAGAACATATG(6)	ATAGGGTTGATTTGAGAACATATGTATGTGCATATTTTGTTTCTAACAATTTATTGTTCATAAATGTGACACATATGTTCTCAGGTCGCCCCTGT	153803	153823	Plus	21	95	33643734	33643828	(({{{{={{{{{{{{{{{{{{{{{(..((.(((((((.......(((((....)))))...))))))))))))>>>>>>>>>>>>>>>->>>>>)	-38.3	-40.3158	33.6842	153731	153753	0.009901
miR8046	miR8046_1	7	0	3	23	28	36	36	chr12	TATGATCGAAGTTTCAATGAC	TCGCTGAAATTTCGATCATAA(2)	CTTCTGAATTATGATCGAAGTTTCAATGACATACTTTAATTTAATAGGGTCCTAATTAAATTAAGTTGTATCGCTGAAATTTCGATCATAATTCCGGAG	152692	152712	Minus	21	99	5697772	5697674	((((.((((<<<<<<<<<<<<<<<<-<<<-(((.(((((((((((((....)).))))))))))).))).}}}=}}}}}}}}}}}}}}}}}))).))))	-42.1	-42.5252	30.303	152629	152649	0.009901
miR168	miR168_1	116554	294525	140755	88231	157855	106539	118592	chr08	TCGCTTGGTGCAGGTCGGGAC	TCCTGCCTTGCATCAACTGA(3) TCCTGCCTTGCATCAACTGAA(46) CCTGCCTTGCATCAACTGAA(56) TCCTGCCTTGCATCAACTGAAT(619) CCTGCCTTGCATCAACTGAAT(799) CTGCCTTGCATCAACTGAAT(7) CCTGCCTTGCATCAACTGAATT(51)	TTTGCGGCCGCCTCTTATTCGCTTGGTGCAGGTCGGGACCTCATTCGCCGGCGCCGGAAATAATGACGGACGACGGCGGTGTTAATTCTACTAAGTTGTCAACGACGAATATATTTTGATTAGCGGCGAAATTTGGGTCCTGCCTTGCATCAACTGAATTGGAGACAGCTGTGAA	94869	94889	Plus	21	175	1632874	1633048	((..((((.(.((((.((<<<-<<<<<<<<<<-<<<<<<((..(((((((.(((((.................)))))..(((((.........((((....)))).........)))))...)))))))....))))}}}}=}}}}}}}}}}=}}}}}.)))).).))))..))	-71.1	-40.6286	50.2857	94988	95009	0.009901
miR6027	miR6027_1	17245	20199	20004	31490	44379	23063	24702	chr10	TGAATCCTTCGGCTATCCATAA	TTATGGGTAGCACAAGGATTAA(12) TATGGGTAGCACAAGGATTAA(201) TTATGGGTAGCACAAGGATTA(14) TATGGGTAGCACAAGGATTAAT(7) ATGGGTAGCACAAGGATTAAT(171) ATGGGTAGCACAAGGATTAATG(331) TGGGTAGCACAAGGATTAATG(30) TGATTATGGGTAGCACAAGGAT(1)	TCATAATTTTACATGATTATGGGTAGCACAAGGATTAATGTGAAACAAATAAGTGATATGTGAAGAACATTGGAGAATTCAAAGAGTTAGTTGTTAGGAAGAAAACACTTTGTGTTTCTCGTGAATCCTTCGGCTATCCATAATCATGTTGAATGTGTGA	969409	969430	Minus	22	160	48931598	48931439	(((((((((.(((((((({{{{{{{{{=={{{{{{{={{{.((((((...(((((..........((((......(((((...)))))...))))..........)))))..)))))).))>->>>>>>>-->>>>>>>>>>>)))))).)))).)))))	-56.95	-35.5938	33.125	969305	969327	0.009901
miR530	miR530_1	3	3	4	15	7	10	6	chr11	TTTTTGAAGAGTCTGGGCAAC	GTTGCTCGGACTCTCCAAAA(1) GTTGCTCGGACTCTCCAAAAAT(1) AAGTTGCTCGGACTCTCCAAA(1) TAAGTTGCTCGGACTCTCCAA(2) GCTCGGACTCTCCAAAAATGT(1)	AGCTAAGTTGCTCGGACTCTCCAAAAATGTTGCACAGATCCTTCAAAAAACACTATTTTTAGAGGATCCGACACGCACCCGTCGATATTTTTGAAGAGTCTGGGCAACATAGTT	122210	122230	Minus	21	114	9672031	9671918	((({{={{{{{{{{{{{{{{={{{((((((((..(.((((((..(((((......)))))..)))))).)..(((....))))))))>>>>>>->>>>>>>>>>>>>>.)))))	-48.9	-42.8947	42.1053	122125	122146	0.009901
miR8044	miR8044_1	126	93	120	118	80	67	66	chr11	TCAAATATGGTTGGAGATGTT	AACATCTCCAGCGATATTTGA(2) ACATCTCCAGCGATATTTGAA(3) CATCTCCAGCGATATTTGAAA(1)	GACTTCAATTCAAGTTTCAAATATGGTTGGAGATGTTTGCTTGACCATGCTTTCAGATGATGAGTTTTCTGACAAACATCTCCAGCGATATTTGAAACTTAAAATGAAGTC	423237	423257	Plus	21	111	36110630	36110740	(((((((.((.(((((<<<<<<<<-<<<<<<<<<<<<((...((....((((((....)).))))..))...)))}}}}}}}}}}}=}}}}}}}}})))).)).)))))))	-50.8	-45.7658	35.1351	423295	423316	0.009901
miR8038	miR8038_1	7	15	3	8	12	11	23	chr04	AGTTCAACTTGCTCACTTGGAG	TCCTTGTGAGTAAGTTGAATC(1) TCCTTGTGAGTAAGTTGAATCT(1) CCTTGTGAGTAAGTTGAATCT(1) CTTGTGAGTAAGTTGAATCTCA(1)	GAAACAGTTTCTCCTTGTGAGTAAGTTGAATCTCATGCTTGTTAAACTTCAACACGTGTTGCAGAATGCGTCCCAACTTAACAAGCATGAGTTCAACTTGCTCACTTGGAGAAACTGTTTT	46777	46798	Plus	22	121	14684981	14685101	((((((((((({{{=={{{{{{{{{{{{{{={(((((((((((((........(((((((....)))))))......))))))))))))>>>>>>>>>>>>>>>>-->>>>))))))))))	-68.34	-56.4793	39.6694	46698	46719	0.009901
	miR8038_2	7	15	3	8	12	11	23	chr04	AGTTCAACTTGCTCACTTGGAG	TCCTTGTGAGTAAGTTGAATC(1) TCCTTGTGAGTAAGTTGAATCT(1) CCTTGTGAGTAAGTTGAATCT(1) CTTGTGAGTAAGTTGAATCTCA(1)	AAACAGTTTCTCCTTGTGAGTAAGTTGAATCTCATGCTTGTTAAACTTCAACACGTGTTGCAGAATGCGTCCCAACTTAACAAGCATGAGTTCAACTTGCTCACTTGGAGAAACTGTTT	100357	100378	Plus	22	119	14684982	14685100	(((((((((({{{=={{{{{{{{{{{{{{={(((((((((((((........(((((((....)))))))......))))))))))))>>>>>>>>>>>>>>>>-->>>>)))))))))	-67.04	-56.3361	39.4958	100434	100454	0.009901
miR7992	miR7992_1	1	1	0	0	0	2	0	chr03	TGTCTAGATGTGCATTTCAAAG	TTTGACAATGCACATCTAGAC(1) TTTGACAATGCACATCTAGACA(1)	GGCAACTAAAAATGCCCTAACTTTGACAATGCACATCTAGACACTTAACTTGGTTTAAGTTGGCCTCATAAACACCCAAATTTGAGAATGCACATCCAGAAAAGTGTGTTTACGGGGCCAACTTAAACCAAATTATGGTGTCTAGATGTGCATTTCAAAGTTGGGGTGTTCAATTGTC	32441	32462	Minus	22	178	32782541	32782364	(((((.....((((((((((({{{{{={{{{{{{{{{{{{{{((((((.((((((((((((((((((.(((((((.(...((((.((.......))))))...).))))))).)))))))))))))))))).))).))>>>>>>>>>>>>>>>>>>>>>>))))))))))...)))))	-95.3	-53.5393	39.3258	32557	32577	0.009901
miR2111	miR2111_1	60	2	148	7	5	15	10	chr09	TAATCTGCATCCTGAGGTTT	GTCCTTGGGATGCAGATTAT(2) GTCCTTGGGATGCAGATTATC(24)	GGTAATCTGCATCCTGAGGTTTAGATCAATTTCTAATTTACTGAATCTAGTCCTTGGGATGCAGATTATC	49737	49756	Plus	20	70	5536557	5536626	((<<<<<<<<<<<<--<<<-<<((((((.............)).)))))}=}}}==}}}}}}}}}}}}}}	-34.82	-49.7429	37.1429	49687	49707	0.009901
miR1446	miR1446_1	0	41	4	0	0	0	0	chr08	TGAACTCTCTCCCTCAATGGC	CTTTGGGGGTTTGAGTCCAG(1) CTTTGGGGGTTTGAGTCCAGA(8)	AGAGTTTTCTGAACTCTCTCCCTCAATGGCTGTTCATATAATTATGCTGCTACTTTGCAGCTTAATTAAATAGCAGCTTTGGGGGTTTGAGTCCAGAAAACTCT	855208	855228	Plus	21	104	27109244	27109347	(((((((((<<-<<<<---<<<<<<<-<<<((((.((.((((((.(((((......))))).)))))).)))))))}}}}}}}}}===}}}}=}}}})))))))	-54.3	-52.2115	39.4231	855139	855159	0.009901
	miR1446_2	0	41	4	0	0	0	0	chr03	TGAACTCTCTCCCTCAATGGC	AGCCGTGAGTGATTGAGTTCA(1) CGTGAGTGATTGAGTTCAGA(1)	GGAAATCCAGCGTTTTCTGAACTCTCTCCCTCAATGGCTGCTCTTATTAATTAAAGAGCAGCCGTGAGTGATTGAGTTCAGAAAACTCTGGCTTTCC	865895	865915	Minus	21	97	43343308	43343212	(((((.((((.((((((<<<<<<<--<<-<<<<-<<<<(((((((........))))))}}}}}}}}}=}}==}}}}}}})))))).)))).)))))	-58.7	-60.5155	44.3299	865851	865871	0.009901
miR827	miR827_1	250	26	142	43	65	57	115	chr12	TTTGTTGATGGTCATCTATTC	NO	TGTTTGTTGATGGTCATCTATTCATCATATCATTTGGCATAGTTTTTGCAACCATTAATATGCCATGATTAGATGAACATCAACAAACA	454190	454210	Plus	21	89	56154708	56154796	((<<<<<<<<<<-<<<<<<<-<<(..........(((((((.....((....))....)))))))))).))))))).))))))))))))	-34.3	-38.5393	31.4607	-1	-1	0.009901
miR8016	miR8016_1	0	0	0	3	7	1	6	chr09	TTTTTGAATGGAAGGCCCATG	CATGGTCTTTTCTTTCAAAA(1)	TTGCCTATGTTAGAAAAAGTATAATTTTCATGATAGCAATATGCATGGTCTTTTCTTTCAAAAATATATTATATTAGGAGTTGCTATATATTTTTGAATGGAAGGCCCATGTGTATTTCTTTCATGAAACTTTTTCTCATAGGTAA	72156	72176	Plus	21	146	21416553	21416698	(((((((((..(((((((((......(((((((.((.(((((({{{{{={{{{{{={{{{{{{((((((..((........))..)))))>>>>>>>>->>>>>>->>>>>)))))).)).)))))))))))))))))))))))))	-58.2	-39.863	27.3973	72202	72221	0.009901

## Sheet: normalized reads
		TPM (transcripts per million)
miRNA family	miRNA ID	leaf	root	stem	PT1	PT2	PT3	P4
miR157	miR157_1	78884.7	2726.7	50950.8	53635.7	35755.2	46321	33699.6
	miR157_2	78884.7	2726.7	50950.8	53635.7	35755.2	46321	33699.6
	miR157_3	78884.7	2726.7	50950.8	53635.7	35755.2	46321	33699.6
miR156	miR156_1	11740.3	8666.81	14140.3	35811.9	21593.3	27231.6	21266.7
	miR156_2	11740.3	8666.81	14140.3	35811.9	21593.3	27231.6	21266.7
	miR156_3	11740.3	8666.81	14140.3	35811.9	21593.3	27231.6	21266.7
	miR156_4	11740.3	8666.81	14140.3	35811.9	21593.3	27231.6	21266.7
	miR156_5	11740.3	8666.81	14140.3	35811.9	21593.3	27231.6	21266.7
	miR156_6	11740.3	8666.81	14140.3	35811.9	21593.3	27231.6	21266.7
miR172	miR172_1	123.797	5778.91	1491.81	285.224	526.785	557.953	920.674
	miR172_2	123.797	5778.91	1491.81	285.224	526.785	557.953	920.674
	miR172_3	123.797	5778.91	1491.81	285.224	526.785	557.953	920.674
	miR172_4	123.797	5778.91	1491.81	285.224	526.785	557.953	920.674
	miR172_5	0.134562	12.8363	1.16822	20.6566	126.939	108.704	197.373
	miR172_6	3.77	1587.65	68.67	7.43	9.52	7.06	12.84
miR164	miR164_1	762.024	201.868	6089.52	750.455	541.868	718.466	739.027
	miR164_2	762.024	201.868	6089.52	750.455	541.868	718.466	739.027
	miR164_3	0.403686	28.6453	0.77881	0.508783	0.506135	0	0.199065
miR166	miR166_1	82963.6	36826.6	75797	62561	56710.6	64996.9	74926.4
	miR166_2	39510.5	38744.5	65423.2	23888.2	37723.7	33121.3	40265.1
	miR166_3	39510.5	38744.5	65423.2	23888.2	37723.7	33121.3	40265.1
	miR166_4	39510.5	38744.5	65423.2	23888.2	37723.7	33121.3	40265.1
	miR166_6	39510.5	38744.5	65423.2	23888.2	37723.7	33121.3	40265.1
	miR166_7	39510.5	38744.5	65423.2	23888.2	37723.7	33121.3	40265.1
miR169	miR169_1	11.0341	0.405357	0.259603	0.61054	0.202454	0.415298	0.597194
	miR169_2	74.5473	0.675596	39.4597	22.7935	63.3681	15.8852	29.4616
	miR169_3	2.42212	4.32381	1.42782	2.54392	2.83436	1.86884	3.6827
	miR169_4	2.42212	4.32381	1.42782	2.54392	2.83436	1.86884	3.6827
	miR169_5	2.42	4.32	1.43	2.54	2.83	1.87	3.68
miR394	miR394_1	166.857	9.72858	279.852	57.7978	59.4203	28.3441	28.6653
	miR394_2	166.857	9.72858	279.852	57.7978	59.4203	28.3441	28.6653
miR397	miR397_1	596.917	1634.13	516.092	8.03877	8.70552	2.69944	4.97662
miR171	miR171_1	1.48018	7.16132	18.5616	1.42459	2.73313	1.76502	1.59252
	miR171_2	531.116	239.972	230.787	182.043	206.503	127.6	104.608
	miR171_3	531.116	239.972	230.787	182.043	206.503	127.6	104.608
	miR171_4	531.116	239.972	230.787	182.043	206.503	127.6	104.608
	miR171_5	531.116	239.972	230.787	182.043	206.503	127.6	104.608
	miR171_6	531.116	239.972	230.787	182.043	206.503	127.6	104.608
	miR171_7	0.134562	1.75655	1.42782	0.61054	0.809816	0.726772	0.497662
	miR171_8	0.67	1.08	0.91	0	0.5	0.1	0.2
	miR171_9	5.51704	45.6703	34.2676	3.76499	6.47853	9.03274	10.1523
	miR171_10	6.05529	1269.31	51.5313	30.12	35.3282	25.0217	39.6139
	miR171_11	0.134562	3.5131	5.58147	0.407026	0.911043	0.726772	0.0995323
	miR171_12	57.458	28.6453	11.9418	75.0964	80.5767	65.2018	41.9031
miR396	miR396_1	95.4044	391.981	903.55	154.772	265.62	194.256	338.111
	miR396_2	130.929	43.103	28.2968	25.9479	12.5522	18.2731	10.1523
	miR396_3	169.952	43.103	117.99	50.573	40.6933	42.6719	31.6513
miR390	miR390_2	305.59	445.76	117.73	27.07	44.84	16.4	6.77
miR159	miR159_1	172.374	340.906	339.042	597.006	590.154	489.948	526.227
miR399	miR399_1	44.8091	0.540477	46.2094	55.0503	91.3068	76.3111	62.0086
	miR399_2	44.8091	0.540477	46.2094	55.0503	91.3068	76.3111	62.0086
	miR399_3	44.8091	0.540477	46.2094	55.0503	91.3068	76.3111	62.0086
	miR399_4	54.7667	0.540477	232.605	28.0848	71.9724	73.0925	79.8249
	miR399_5	54.7667	0.540477	232.605	28.0848	71.9724	73.0925	79.8249
	miR399_6	54.7667	0.540477	232.605	28.0848	71.9724	73.0925	79.8249
	miR399_7	54.7667	0.540477	232.605	28.0848	71.9724	73.0925	79.8249
	miR399_8	54.7667	0.540477	232.605	28.0848	71.9724	73.0925	79.8249
	miR399_9	54.7667	0.540477	232.605	28.0848	71.9724	73.0925	79.8249
	miR399_10	54.7667	0.540477	232.605	28.0848	71.9724	73.0925	79.8249
	miR399_11	54.7667	0.540477	232.605	28.0848	71.9724	73.0925	79.8249
	miR399_12	54.7667	0.540477	232.605	28.0848	71.9724	73.0925	79.8249
miR160	miR160_1	617.909	296.857	322.947	103.995	70.2516	50.1473	45.7849
	miR160_2	617.909	296.857	322.947	103.995	70.2516	50.1473	45.7849
miR4376	miR4376_1	435.846	208.084	173.155	2.64567	4.45399	9.03274	24.8831
miR319	miR319_1	0.67281	31.753	146.546	103.283	101.227	75.8958	66.2885
	miR319_2	0.67281	31.753	146.546	103.283	101.227	75.8958	66.2885
miR482	miR482_1	662.314	181.735	193.275	97.0758	101.227	82.0214	69.374
	miR482_2	247.998	183.897	160.305	439.182	611.614	335.769	599.682
miR393	miR393_1	9.95759	0.270238	2.33643	7.83526	9.31289	16.3005	39.0167
miR1919	miR1919_1	1804.75	1565.22	2935.34	917.031	675.792	690.433	576.392
	miR1919_2	1804.75	1565.22	2935.34	917.031	675.792	690.433	576.392
	miR1919_3	1804.75	1565.22	2935.34	917.031	675.792	690.433	576.392
	miR1919_4	1804.75	1565.22	2935.34	917.031	675.792	690.433	576.392
miR6149	miR6149_1	5205.66	1671.56	3435.46	2452.13	2312.43	2718.44	2782.03
miR398	miR398_1	421.448	442.38	456.902	0.407026	2.32822	2.38796	3.18503
	miR398_2	421.448	442.38	456.902	0.407026	2.32822	2.38796	3.18503
miR8046	miR8046_1	0.941934	0	0.389405	2.3404	2.83436	3.73768	3.58316
miR168	miR168_1	15683.7	39796	18270.2	8978.09	15979.2	11061.4	11803.7
miR6027	miR6027_1	2320.52	2729.27	2596.55	3204.32	4492.35	2394.51	2458.65
miR8044	miR8044_1	16.9548	12.5661	15.5762	12.0073	8.09816	6.95625	6.56913
miR8038	miR8038_1	0.941934	2.02679	0.389405	0.814053	1.21472	1.14207	2.28924
	miR8038_2	0.941934	2.02679	0.389405	0.814053	1.21472	1.14207	2.28924
miR7992	miR7992_1	0.134562	0.135119	0	0	0	0.207649	0
miR2111	miR2111_1	8.07372	0.270238	19.2106	0.712296	0.506135	1.55737	0.995323
miR1446	miR1446_1	0	5.53989	0.519207	0	0	0	0
	miR1446_2	0	5.53989	0.519207	0	0	0	0
miR827	miR827_1	33.64	3.51	18.43	4.38	6.58	5.92	11.45
miR530	miR530_1	0.403686	0.405357	0.519207	1.52635	0.708589	1.03825	0.597194
miR8016	miR8016_1	0	0	0	0.30527	0.708589	0.103825	0.597194
