# Supplementary material for: Identification and characterization of miRNAome in root, stem, leaf and tuber developmental stages of potato (Solanum tuberosum L.) by high-throughput sequencing
Source: BMC Plant Biol. 2014 Jan 7;14:6. doi: 10.1186/1471-2229-14-6 (PMC3913621; doi:10.1186/1471-2229-14-6)
Supplement: Additional file 2 — List of potato-specific miRNAs identified in this study and their normalized reads (on the second sheet) in all the libraries. [file 1471-2229-14-6-S2.xls]

## Sheet:  potato specific miRNAs
	Reads
miRNA ID	Leaf	Root	Stem	PT1	PT2	PT3	PT4	Chromosome	Sequence	miRNA*	Hairpin Sequence	Start	End	sRNA length	Hairpin Length	Hairpin Start	Hairpin End	Orientation	Hairpin Structure	Minimum Free Energy(MFE)	Adjusted MFE	Hairpin G/C%	miRNA* Start Coord	miRNA* End Coord	miRBase ID	P_Val
miRNA1	2	1	0	0	2	2	0	chr11	TGGAGTTACAAGTTGAGGATC	TCCTCAACTTGTCGCTTCAGA(1)	CTTATCTGGAGTTACAAGTTGAGGATCTTATTGGTTACCGATAGTTATTGCACTGTAATAAATACTTCTAACCAATAAGATCCTCAACTTGTCGCTTCAGATAAG	485128	485148	21	105	313860	313964	Plus	((((((<<<<<<-<<<<<<<<<<<<<<((((((((((.......(((((((...))))))).......))))))))))))}}}}}}}}}}}}=}}}}}}}}))))	-58.84	-56.0381	35.2381	485052	485072	NA	0.009901
miRNA2	10	11	13	51	40	32	25	chr05	TCCAAACATCAGAAGTAGTAG	ACTGCTTCTGATGTCTGGATT(1)	CTTGTCGTCTAGGTGACACTGCTTCTGATGTCTGGATTTTGAAGGACTGTCCAAAAACCGCAATTTTCAAAATCCAAACATCAGAAGTAGTAGTACCTAGATGGCAAG	87367	87387	21	108	4730675	4730568	Minus	(((((((((((((((..{{{{{{{{{{{{{{={{{{{{(((((((..(((.........))).)))))))))>>>>->>>>>>>>>>>>>>--)))))))))))))))	-61	-56.4815	41.6667	87420	87440	NA	0.009901
miRNA5	415	58	965	565	571	368	727	chr06	TATATGCTCTAGATTTTGGAC	CCAAAAACTAGAGCATATATA(1)	GGACATTGGTGCCCCTGTCGTCCAAAAACTAGAGCATATATACCCTCTATACTAACGGACATACACATGTCATAATCTTATCCATCAGCCCGACATTTATTAAATATCGGATCGACGGATAAAATTGCGTCACGTATTCCTATTTAGTCTTCCGTTAGAGTGAAGGGCATATATGCTCTAGATTTTGGACGGCAGGGGCACCAATGTCC	947143	947163	21	209	35439124	35438916	Minus	((((((((((((((((((((({{{{{{={{{{{{{{{{{{{=((((.(((.((((((((.....((.((.(.((((.((((((.((...((((.(((.....))).))))...)).)))))).)))).).)).))....((....))...)))))))).))).)))).)>>>>>>>>>>>>->>>>>>>>)))))))))))))))))))	-109.9	-52.5837	43.0622	947289	947309	NA	0.009901
miRNA7	2	0	0	0	1	0	0	chr07	TATGTACTCTAGTTTTGGACGG	CCGTCCAAAAACTAGAGCATAT(1) CCGTCCAAAAACTAGAGCATA(1) TGCCGTCCAAAAACTAGAGCAT(4) TGCCGTCCAAAAACTAGAGCA(1) CCAAAAACTAGAGCATATATA(1)	TTGAGATATTGGTGTTTCTGCCGTCCAAAAACTAGAGCATATATACATTTTATACTAACGGACATACACGTGTCATAATCTTATCCACCGACCTGACATTTATTAAATATCGGATAGACGGATAAGATTGCGCCACGTGTCCCTATTTAGTCTTCCGTTAGAGTGAAGGGCATATGTACTCTAGTTTTGGACGGCAGGGGTACCAATGTCTCAA	410829	410850	22	214	38375483	38375696	Plus	((((((((((((((..(({{{{{{{{{{{{={{{{{{={{((((.(.((((((.((((((((...(((((((.(.(((((((((((..(...((((.(((.....))).))))...)..))))))))))).).)))))))..((....))...)))))))).)))))).).)>>>>>->>>>>>>>>>>>>>>>))))..))))))))))))))	-101.2	-47.2897	40.6542	410674	410696	NA	0.009901
miRNA12	4	3	1	1	1	0	1	chr12	TATGCTCTAGTTTTGGACGGT	TGCCGTCCAAAAACTAGAGCAT(4) TGCCGTCCAAAAACTAGAGCA(1) CCGTCCAAAAACTAGAGCATA(1) CCGTCCAAAAACTAGAGCATAT(1) TTGCCGTCCAAAAACTAGAGC(13) TTGCCGTCCAAAAACTAGAG(1)	GAGATATTGGTGCCCTTGCCGTCCAAAAACTAGAGCATATATGCCCTTTATTCTAACGGATATACATATGTCATAATCTTATCTACCGACCCGACATTTATTAAATATCGGCTCGACCGATAAGATTGCATCATGTGTCCCTATTTAGTCTTCCGTTAGAGTGAGTGACATATATGCTCTAGTTTTGGACGGTAGGGACACCAATAATGTC	208443	208463	21	211	52544415	52544625	Plus	((.(((((((((.(({{{{{{{{{{{{{={{{{{{{(((((((.(.((((((((((((((...(((((((...((((((((((...(((.((((.(((.....))).)))).)))...))))))))))...)))))))..((....))...)))))))))))))).).))))>>>>>>>>>>>>>>>>>>>>>)))).))))))).)).))	-102.7	-48.673	40.2844	208598	208618	NA	0.009901
miRNA15	16	10	24	7	3	6	8	chr07	TACTCTAGTTTTTGGACGGCA	CCGTCCAAAAACTAGAGCATA(1) CCGTCCAAAAACTAGAGCATAT(1)	TTTGGGACATTGGCGCCCCTACCGTCCAAAAACTAGAGCATATATGCCCTTCACTCTAGCAGAAGACTAAATAGGGACACGTGGCGCAATCTTATCCGTCGATCCGATATTTAATAAATGTCGGATCGGTGGATAAGATTATGACACGTGTATGTCTGTTAGTATAAAGGGTATATATACTCTAGTTTTTGGACGGCAGGGGCACCTATGTCCCAAA	414046	414066	21	217	48827832	48827616	Minus	((((((((((.((.((((((.{{{{{{{{{{{{{{{{{={{{(((((((((....((((((((...((....))..(((((((.((.((((((((((..((((((((((((.....))))))))))))..)))))))))).)).)))))))...))))))))....)))))))))))>->>>>>>>>>>>>>>>>>->))))).)).))))))))))	-136.2	-62.765	43.7788	413889	413910	NA	0.009901
miRNA17	16	10	24	7	3	6	8	chr03	TACTCTAGTTTTTGGACGGCA	CCGTCCAAAAACTAGAGCATA(1) CCGTCCAAAAACTAGAGCATAT(1)	TTAGAGACATTGTTGCCCCTTCCGTCCAAAAACTAGAGCATATATACCCTTTATACTGACGGATATACACGTGTTACAATCTTATCCACCGAATTTATTAAATATCAGATCGACGGATAAGATTGCACCACGTGTCTCTATTTAGTATTCCGTAGAGTGAAGGACATATATACTCTAGTTTTTGGACGGCAAGGTCACCAATGGCCCTAA	262006	262026	21	210	41679524	41679733	Plus	((((.(.(((((.((..(((({{{{{{{{{{{{{{{{{={{{(((..(((((((.(((.((((((((((((((...(((((((((((..(((.((.((.....)).)).)))..)))))))))))...))))))).........))).))))))).)))))))..)))))>->>>>>>>>>>>>>>>>>->))).)).))))).).))))	-86.6	-41.2381	39.5238	261856	261877	NA	0.009901
miRNA18	68	60	62	32	60	33	53	chr03	GATCCCCTGGAGAATTGATTG	ATCAGTTCTTGAGAGGGATTTT(12)	GAACCCATCCCACCACTCTGCTAGAGATCCCCTGGAGAATTGATTGTAAAAACAAATCCCATAAGTAACTAAAATTCTTGAGATTTCTTTAGCTATCAGTTCTTGAGAGGGATTTTTGGCAAATTGGGGGATGTGTTC	140001	140021	21	138	4353474	4353337	Minus	((((.((((((.(((.(.(((((((<<<<<<<<-<<<<<<<<<<-<(.(((..(((((.((..(((.......)))..)).))))).))).)).}}}}}}}}}}=}}=}}}}}}}}))))).).))))))))).))))	-57.8	-41.8841	39.8551	140069	140091	NA	0.009901
miRNA19	68	60	62	32	60	33	53	chr03	GATCCCCTGGAGAATTGATTG	ATCAGTTCTTGAGAGGGATTTT(12)	CATCCCACCACTCTGCTAGAGATCCCCTGGAGAATTGATTGTTAAAACAAATTCCAAAAGTAACTTAGAATTCTTGGGCATACTTGGAACTTTTTTAGCCATCAGTTCTTGAGAGGGATTTTTGGCGAATTGGGGGATG	154596	154616	21	139	4338874	4338736	Minus	((((((.(((.(.(((((((<<<<<<<<-<<<<<<<<<<-<((((((.((.((((((..((..((.((....)).))..))..)))))).))))))))).}}}}}}}}}}=}}=}}}}}}}}))))).).)))))))))	-61.4	-44.1727	41.0072	154675	154697	NA	0.009901
miRNA20	2	2	1	9	14	1	8	chr06	TTGCAAGTTGGTTGAATTTCT	AAATTCAACCACCTTGCAAGC(1)	GAACAAATTCAACCACCTTGCAAGCTTTATTGTGATTTAGCTGATTAGTTCCACAAGTTTAGAAGTTTGTGTATCAAGAAATGTAGTCCTAATATGGCTTGCAAGTTGGTTGAATTTCTTT	277328	277348	21	121	40092010	40092130	Plus	(((.{{{{{{{{{{{={{{{{{{{{(.(((((.((((((.(((((......((((((........)))))).))).))...)).)))).))))).)))>>>>>>>->>>>>>>>>>>->))	-39.9	-32.9752	33.8843	277420	277440	NA	0.009901
miRNA21	16	10	24	7	3	6	8	chr02	TACTCTAGTTTTTGGACGGCA	TGCCGTCCAAAAACTAGAGCA(1) TGCCGTCCAAAAACTAGAGCAT(4) CCTGCCGTCCAAAAACTAGAGC(1) CCTGCCGTCCAAAAACTAGAG(1) CCGTCCAAAAACTAGAGCATA(1) CCGTCCAAAAACTAGAGCATAT(1)	GGACATTGGTGTCCCTGCCGTCCAAAAACTAGAGCATATATGTCCTTCACTCTAACGGAAGACTAATACGTAACGTGGAACAATCTTATTCGTCGATTCGATATTTAATAAATGTCGGGTTGGTGGATAAGATTATGACACTTCTATGCCCGTTAGTATAAAGGGTATACTCTAGTTTTTGGACGGCAGGGGTACCAATGTCC	408653	408673	21	203	36632450	36632652	Plus	((((((((((..((({{{{{{{{{{{{{{{{{{{===.(((..((((....(((((((...((......))...(((..(.((((((((((..((((((((((((.....))))))))))))..)))))))))).)..)))........)))))))....))))..)>>>>>>>>>>>>>>>>>>>>>)))..))))))))))	-109.8	-54.0887	41.8719	408500	408522	NA	0.009901
miRNA22	1	37	2	28	38	28	59	chr05	AGAACTCGAGCAGAAAATGGT	AACCATTTCCTTGCTCGAGTTC(1) CATTTCCTTGCTCGAGTTCCTT(1)	GTTACAGAAGAACTCGAGCAGAAAATGGTTTGTTTTTCTGAATTTCTGAATAGGTGCAAACCATTTCCTTGCTCGAGTTCCTTTTTAAC	1629255	1629275	21	89	45415769	45415681	Minus	((((.(((-<<<<<<<<<<<<-<<<<<<<((((..(((.(.....).))).....)))}}}}}}}}==}}}}}}}}}}}}.))).))))	-35.9	-40.3371	37.0787	1629304	1629326	NA	0.009901
miRNA23	6	7	3	17	17	14	13	chr06	TAAAAGTTTGGCGCATTTATG	TAAATGAGCCAAACTTTTAAC(1)	TCATCTATGCCATCCGATAAAAGTTTGGCGCATTTATGCAATTTCCTTTTGAGAAAAGGCTCATCCATGCTATTATTTGTTAACTGAAATGACATAAATGAGCCAAACTTTTAACAGAAGGCAAAGATGA	82106	82126	21	130	37244585	37244714	Plus	((((((.((((.((.(.<<<<<<<<<<<<-<<<<<<<<..(((((...((((.(((.(((........)))....))).))))..)))))..))}}}}}}=}}}}}}}}}}}}=}.)).)))).))))))	-49.1	-37.7692	34.6154	82027	82047	NA	0.009901
miRNA26	0	0	2	0	0	0	1	chr03	TCTAAATGTGTACTCGACGAA	TTTCGTCAAGTACATATTTAG(1)	ATTATTCTTTCCATTCATTTCGTCAAGTACATATTTAGATAAGGGACATGTGTCTTATTTAATTTCTAAAGGTCAAGATAATATTATATTAACCAATAGATATCTCTCATCTAAATGTGTACTCGACGAAATGGGAGAAAAGAGTAAT	241012	241032	21	148	8898651	8898798	Plus	((((((((((.(.(((({{{{{{{={{{{{{{{{{{{{((..(((((....)))))........((((..(((.((.(((....))).)).)))..))))........)>>>>>>>>>>>>>>->>>>>>))))).).))))))))))	-50.3	-33.9865	28.3784	240919	240940	NA	0.009901
miRNA27	1	1	4	1	1	1	0	chr10	TGGGTGTGCACAAGTAGACGCT	TGTCTACTTGTGCACACCAAA(1)	TATGCCCTTTAACTTTGGGTGTGCACAAGTAGACGCTTAAACTGTATTAAATTAAACAAGTAGACATACGTGTCCTACGTGACATAATACACATAGGACACAAAATTGCTATGTAGGGTGCCATGTAGGACAAATGTTTCTATTTGTTCAATTTTATACAAGTTTATGTGTCTACTTGTGCACACCAAAAATTAAAAGTCATA	195608	195629	22	203	41895235	41895033	Minus	((((.(.(((((.((<-<<<<<<<<<<<<<<<<<<<-((((((((((.(((((.((((((((((.(((..(((((((((((.(((....(((((((.(........).)))))).).))).)))))))))))..))).)))))))))).))))).)))).)))))).)}}}}}}}}}}}}}}}}}}=}}).))))).).))))	-91.6	-45.1232	33.9901	195760	195781	NA	0.009901
miRNA28	1	2	3	1	1	0	0	chr06	TTTTTGGACAGTAGGGGCACT	ATTGGTGCTCCTGCCGTCCAA(1)	GTCATACTTTTGAGACATTGGTGCTCCTGCCGTCCAAAAACTAGAGCGTATATACCCTTCACTCTAATGAAAGACTAAATAGGGACACGTGGTGCAATCTTATCCGTCAGATCGACGGATAAAATTATGACACGTGTATGTCCGTTAGTATAAAGGGTATATATGTTCGAGTTTTTGGACAGTAGGGGCACTAATATTCCAAAAGTATGGC	536887	536907	21	211	53935044	53935254	Plus	((((((((((((..(.{{{{{{{{{{{{{{={{{{{{(((((.((((((((((((((((....((((((...(((.........(((((((....(((.(((((((((.....))))))))).)))....)))))))..)))))))))....)))))))))))))))).))>>>>>>>>>->>>>>>>>>>>))).)..))))))))))))	-110	-52.1327	40.7583	537040	537060	NA	0.009901
miRNA29	1	3	2	1	0	0	0	chr05	TGTGTGGTGGAAGTGCTCAAC	TGGTTGATCACTTCCATCACA(1)	TATGTGTGTGTGGTGGAAGTGCTCAACCACTTGAACAAGCATCAAGTGGTTGATCACTTCCATCACACACACATA	129421	129441	21	75	8193231	8193157	Minus	((((((<<<<<<<<<<<<<<<-<<<<<(((((((.......)))))}}}}}}}=}}}}}}}}}}}}}))))))))	-55.2	-73.6	44	129379	129399	NA	0.009901
miRNA30	1	5	3	1	3	3	1	chr05	CATCCGAGTAGGTAGTGACGT	GTCACTACTTACTCGGATGTC(1)	TATGAATCAGCTTCGGCCCAATGTCACTACTTACTCGGATGTCGCACAACTAATTATTGGGCCGAGGCTGGGTCCCAAATCAACCTTTGTGATAGCCTTCCAGTTATGTTGCTTCTTCTCGGCCCAATAATTAGTTGTGTGACATCCGAGTAGGTAGTGACGTTGGGATGAGGCTGATTCATA	106111	106131	21	183	42026236	42026054	Minus	(((((((((((((((.(((((({{{{{{{{{{{{{{{{{{{{{(((((((((((((((((((((((((((((......((((.......)))).....)))))).............)))))))))))))))))))))))))>>>>>>>>>>>>>>>>>>>>>)))).)))))))))))))))	-124.61	-68.0929	46.4481	105990	106011	NA	0.009901
miRNA31	2	12	5	5	12	17	13	chr01	TTTTGGACGGTAGGGGTACCAA	CATTGGTGCCCCTGCCGTCCAA(1) CATTGGTGCCCCTGCCGTCCA(1)	CATTGGTGCCCCTGCCGTCCAAAAACTAGAGCATAGATGTCCTTCACTCTAATAAAAGACTAAATAGGGACACGTGACACAATCTTATCCGTCTATCCGATATTTAATAAATGTCGGGTCCGTGAATAAGATTATGATACGTGTATGTCCGTTAGTATAAAGGGTATATATGTTCTAGTTTTTGGACGGTAGGGGTACCAATG	58751	58772	22	203	5474055	5474257	Plus	{{{{{{{{{{{{{{{{{{{{{{(((((((((((((.((..((((..............(((((...((((((((((.((.(((((((((((...((((((((((.....)))))))))).)).).)))))))).)).)))))))...))).)))))...))))..)).)))))))))))>>>>>>>>>>>>>>>>>>>>>>))	-103.53	-51	39.9015	58571	58593	NA	0.009901
miRNA32	0	1	1	14	23	28	22	chr07	TTTTGGATGTGCACAAGTAGA	TATTTGTGCACACTTAAAGTTG(1)	CCTTTAATTTTGGATGTGCACAAGTAGACACTTAAACTTGTATAAAATTGAGCAATTGGACACATTCGTCCTACATGACACCCTACATGACAATTTTGTGTCCTACGTGGCGTCCTATGTGTATTATGCCATGTAGGACAAGTGTGTCTACTTGTTCAATTTTATACAAATTTAAGCGTCTATTTGTGCACACTTAAAGTTGGAGG	581359	581379	21	206	41228611	41228816	Plus	(((((((<<<<<--<<<<<<<<<<<<<<(.((((((.((((((((((((((((((.((((((((((.((((((((((.((...(((..((((......))))..((((((....)))))))))...)).)))))))))).)))))))))).)))))))))))))))))).)))))).)))}}}}}}}}}}}}==}}}}}}}}))))	-105.2	-51.068	37.3786	581531	581553	NA	0.009901
miRNA33	0	4	4	13	6	5	7	chr01	CACGTAGGCCGAAAATGGGTAG	TTCTACCCCTTTTTGGCCTACG(1) ACCCCTTTTTGGCCTACGTGGC(1)	TTCTACCCCTTTTTGGCCTACGTGGCACTATCTTGTGGGCCCAGTGCACGTTGACAAATTTTCAAGGATAGTGCCACGTAGGCCGAAAATGGGTAGAA	1333702	1333723	22	98	77609929	77610026	Plus	{{{{{{{{={{{{{{{{{{{{{((((((((((..(((.((...)).))).((((.......)))).))))))))>>>>>>>>>>>>>>>->>>>>>))	-60	-61.2245	48.9796	1333627	1333649	NA	0.009901
miRNA34	1284	1690	1198	2083	2482	2054	2114	chr08	TCTGTGACAGGATAATGGAAG	TCTGGTAGTCCTGTCGCAGATG(1)	GCCTTTGATGTTCACATCTTCTGGTAGTCCTGTCGCAGATGACTTTCTCCCTTCTCATTCAGCCCCTTTCTCTAAATCTAATTAATTTGATTTCAATGTGGTAGGACGAGAGTCATCTGTGACAGGATAATGGAAGATCTAGTTATCAAAGGC	222850	222870	21	153	27621218	27621066	Minus	((((((((((.....(((({{{{==={{{{{{{{{{{{{{{(((((((((..((.((((..............(((((..........))))).)))).))..))).))))))))>>>>>>>>>>>>>-->>>>>>)).....))))))))))	-65.26	-42.6536	41.1765	222943	222964	NA	0.009901
miRNA35	0	1	0	0	3	0	0	chr07	ATGGAACACCGGCGCGGCGGC	TGCCGCACTGGTGTTCTGTCG(1)	GATGGAACACCGGCGCGGCGGCTCAGATGGCGAAGTCGTGTGAGTATTGCCACTTGGCTGCCGCACTGGTGTTCTGTCG	492233	492253	21	78	125281	125359	Plus	(<<<<<<<<<<<<-<<<<<<<<(.((.(((((((.((....)).).)))))))).))))))))).)))))))))))))	-49.8	-63.8462	61.5385	492175	492194	NA	0.009901
miRNA36	0	1	0	1	5	1	0	chr11	TGCATGCAACAACAAAGTATG	TATTTTGTTGTTGCATGCATG(1)	GAAGAAGAGCATGAATTTCATATATTTTGTTGTTGCATGCATGCCCTAATAAATATTGTATTTATTGTTATTGTTGTTGATTTAATAATACACTATTTAGGGCATGCATGCAACAACAAAGTATGTGAAATTCATGCTCTTCTTT	406026	406046	21	145	14144853	14144997	Plus	(((((((((((((((((((((({{{{{{{{{{{{{{{{{{{{{((((((...(((.((((((....((((.......)))).....)))))).)))))))))))>>>>>>>>>>>>>>>>>>>>>))))))))))))))))))))	-86	-59.3103	28.9655	405943	405964	NA	0.009901
miRNA37	0	1	0	0	3	0	0	chr02	GTTTAAGTGTCGACTTGTGCA	TGCACAAGTAGACACTTAAAC(4) GTGCACAAGTAGACACTTAAAC(1) GCACAAGTAGACACTTAAAC(1) TGCACAAGTAGACACTTAAA(4) TGCACAAGTAGACACTTAAACT(4) GTGCACAAGTAGACACTTAAA(2) GCACAAGTAGACACTTAAACT(1) TGTGCACAAGTAGACACTTAAA(34) CACAAGTAGACACTTAAACT(2) GTGCACAAGTAGACACTTAA(1) TGTGCACAAGTAGACACTTAA(276) CACAAGTAGACACTTAAACTT(1) ATGTGCACAAGTAGACACTTAA(5) ACAAGTAGACACTTAAACTT(2) TGTGCACAAGTAGACACTTA(86) CACAAGTAGACACTTAAACTTG…	TGCCCTTTAATTTGGATGTGCACAAGTAGACACTTAAACTTGTATAAAGTTGAACAAATAGACACGCATGTCCTACATGTCATTTTTTGTCCTACGTGGTGTCCTACGTGTATTGTGTCATGTAAGACTCGTGTGTTTACTTGTTCTACTTTATACAAGTTTAAGTGTCGACTTGTGCATATCCAAAATTGGAGGACA	855543	855563	21	198	46210619	46210816	Plus	((.((((((((((((({{{{{{{{{{{={{{{{{{{{(((((((((((((.((((((.(((((((((..(((.((((((.(((.........(((((((....)))))))....))).)))))).)))..))))))))).)))))).)))))))))))>>>>>>>>>>>->>>>>>>>>))))).)))))))))).))	-106.52	-53.798	37.3737	855683	855703	NA	0.009901
miRNA38	0	1	1	6	2	2	3	chr01	TATTTCGATCATTGCAGTTGT	AACTGCAAAGATTGAAATAAA(1) TCAGTAACTGCAAAGATTGAA(1)	TTTTCTGGAAGAATGATGACCAATTTGTATTCTTCAGTAACTGCAAAGATTGAAATAAATATGCAATATTTATTTTGATGACTATAAATATTGCATATTTATTTCGATCATTGCAGTTGTTGAAGAATCCAAATCGGTCATCATTCTTCCAGAAAA	19336	19356	21	156	76295538	76295693	Plus	(((((((((((((((((((((.(((((.(((((((((({{{{{{{{={{{{{{{{{{{{((((((((((((((..........))))))))))))))))>>>>>>>>>>->>>>>>>>>>)))))))).))))).)))))))))))))))))))))	-93.8	-60.1282	28.2051	19274	19295	NA	0.009901
miRNA39	0	2	0	4	23	3	2	chr01	TTTTAGACGGCAGGGGCATCAA	ATTGGTGCCCCTGTCGTCCAA(1) CATTGGTGCCCCTGTCGTCCAA(2) CATTGGTGCCCCTGTCGTCCA(1)	TACTTTTGGGACATTGGTGCCCCTGTCGTCCAAAAATTAGAGCATAAATACCCTTTATACTAACGGACATACACGTGTCATAATCTTATCCGCTGATTAAATATCGAATCGACGGAAGAGATTGAGCCACGTGTCCCTATTTAGTCTTCCGTTAGAGTGAAGGGCATAGATGCTCTAGTTTTTAGACGGCAGGGGCATCAATGTCCCAATAGTA	423743	423764	22	214	39639266	39639479	Plus	((((.(((((({{{{{{{{{{{{{{{{{{{={{((((((((((((..((.((((((((.((((((((...(((((((.(.(((((((.((((.(((((........))))).)))).))))))).).)))))))..((....))...)))))))).)))))))).))..))))))))))>>>>->>>>>>>>>>>>>>>>>)))))))).))))	-121.5	-56.7757	42.5234	423574	423596	NA	0.009901
miRNA40	0	2	0	4	23	3	2	chr01	TTTTAGACGGCAGGGGCATCAA	ATTGGTGCCCCTGTCGTCCAA(1) CATTGGTGCCCCTGTCGTCCAA(2) CATTGGTGCCCCTGTCGTCCA(1)	ACTTTTGGGACATTGGTGCCCCTGTCGTCCAAAAATTAGAGCATAAATACCCTTTATACTAACGGACATACACGTGTCATAATCTTATCCGCTGATTAAATATCGAATCGACGGAAGAGATTGAGCCACGTGTCCCTATTTAGTCTTCCGTTAGAGTGAAGGGCATAGATGCTCTTAGTTTTTAGACGGCAGGGGCATCAATGTCCCAATAGT	421010	421031	22	213	39636533	39636745	Plus	(((.(((((({{{{{{{{{{{{{{{{{{{={{((((((((((((..((.((((((((.((((((((...(((((((.(.(((((((.((((.(((((........))))).)))).))))))).).)))))))..((....))...)))))))).)))))))).))..)))))).))))>>>>->>>>>>>>>>>>>>>>>)))))))).)))	-56.9	-26.7136	42.723	420840	420862	NA	0.009901
miRNA43	0	4	4	13	6	5	7	chr09	CACGTAGGCCGAAAATGGGTAG	TTCTACCCCTTTTTGGCCTACG(1) ACCCCTTTTTGGCCTACGTGGC(1) TTTCTACCCCTTTTTGGCCTA(2)	TAATTTTCTACCCCTTTTTGGCCTACGTGGCACTATCTTCTGGGCCCAGCGAGTGTTGATAATTTTTTCAAGCTATCTGGTTGATAGTGCCACGTAGGCCGAAAATGGGTAGAAAATTA	611730	611751	22	119	40700940	40701058	Plus	(((({{{{{{{{{={{{{{{{{{{{((((((((((((..(..((...(((...((..((.....))..)).))).))..)..))))))))>>>>>>>>>>>>>>>->>>>>>)))))))	-68.5	-57.563	42.8571	611815	611835	NA	0.009901
miRNA42	778	37	3352	1771	1845	1905	2500	chr08	TAGGGCAGTTCTCCGTTTGGCA	TCTGCCAAAGGAGAGTTGCCC(1) CTGCCAAAGGAGAGTTGCCCTA(1) TGCCAAAGGAGAGTTGCCCTA(282) CCAAAGGAGAGTTGCCCTATG(59)	GAAGCAGTTGTAGGGCAGTTCTCCGTTTGGCAGATATATGATTATAAATATAATCTGCCAAAGGAGAGTTGCCCTATGATTGCTTC	179223	179244	22	86	40646141	40646056	Minus	((((((((..<<<<<<<--<<<<<-<<<<<<<(((((((........)))).)))}}}}}}}}}}}}==}}}}}}}..))))))))	-54.6	-63.4884	40.6977	179177	179197	NA	0.009901
miRNA44	0	1	1	14	23	28	22	chr09	TTTTGGATGTGCACAAGTAGA	TCTACTTGTGCACACTCAAAG(1) TACTTGTGCACACTCAAAGTTG(1)	TGGCCACTATGATCTTTAATTTTGGATGTGCACAAGTAGACACCTAAACTTGTATAAAATTGAACAAATGAACACATTCATCATATGTGTATTATATCATGTAGGACACGTGTGTCTACTTGTTCAATTTTATACAAGTTTAAGTGTCTACTTGTGCACACTCAAAGTTGGAGGGCATAGTTGTCCA	212662	212682	21	187	1112047	1111861	Minus	((((.((((((..((((((<<<<<--<<<<<<<<<<<<<<(((.(((((((((((((((((((((((.((.((((((...((.((((((........)))))).))...)))))).)).))))))))))))))))))))))).)))}}}}}}}}}}}}}}==}}}}}))))))..)))))).).)))	-97.5	-52.139	34.7594	212533	212553	NA	0.009901
miRNA45	0	0	0	11	13	6	26	chr06	TTTGGACAGTAGGGGCACTAAT	ATTGGTGCTCCTGCCGTCCAA(1) ACATTGGTGCTCCTGCCGTCCA(1)	CGTCATACTTTTGAGACATTGGTGCTCCTGCCGTCCAAAAACTAGAGCGTATATACCCTTCACTCTAATGAAAGACTAAATAGGGACACGTGGTGCAATCTTATCCGTCAGATCGACGGATAAAATTATGACACGTGTATGTCCGTTAGTATAAAGGGTATATATGTTCGAGTTTTTGGACAGTAGGGGCACTAATATTCCAAAAGTATGGCG	536884	536905	22	213	53935043	53935255	Plus	(((((((((((((..(.{{{{{{{{{{{{{{={{{{{{(((((.((((((((((((((((....((((((...(((.........(((((((....(((.(((((((((.....))))))))).)))....)))))))..)))))))))....)))))))))))))))).))))>>>>>>>->>>>>>>>>>>>>>.)..)))))))))))))	-112.4	-52.77	41.3146	537040	537060	NA	0.009901
miRNA46	1	1	0	1	2	2	0	chr05	ACTTGTGTCGGTGCCCAGTGA	GATGGGCACCGATGCAAGAA(1) GATGGGCACCGATGCAAGAAC(1) ATGGGCACCGATGCAAGAACA(1)	GTTCACCTCGAGCCAAGTTATCGATGGGCACCGATGCAAGAACATAATTCATGACACTTGGATGAGAGGTCCCCAACGGTTATGTGCCCATAATTATGTACTTGTGTCGGTGCCCAGTGATTCCTTGACTCAAGGTGAAC	271565	271585	21	140	13663423	13663562	Plus	((((((((.(((.((((..((({={{{{{{{{{{{{{{{{={(((((((((((((..((((...........))))..)))))).......))))))))->>>>>>>>>>>>>>>>->>>)..)))).))).))))))))	-70.31	-50.2214	47.8571	271487	271507	NA	0.009901
miRNA47	1	15	8	6	10	10	13	chr07	TGTGCTCTAGTTTTTGGACGG	CCGTCCAAAAACTAGAGCATA(4) CCGTCCAAAAACTAGAGCATAT(1) TGCCGTCCAAAAACTAGAGCAT(4) TGCCGTCCAAAAACTAGAGCA(2) TGCCGTCCAAAAACTAGAGC(1) GTCCAAAAACTAGAGCATATAT(1) TCCAAAAACTAGAGCATATAT(1) TCCAAAAACTAGAGCATATATG(1)	TGGGACATTGGTGCCCCTGCCGTCCAAAAACTAGAGCATATATGTCATTCATTCTAACGGAAGACTAAATAGGGACACGTGGCACAATCTTATCCGTCGATCCGATATAAATAAATATCGGATCGGTAGATAAGATTATGACACGTGTATGTCCGTTAGTATAAAGGGTATATGTGCTCTAGTTTTTGGACGGCAGGGGCACCAATGTCCTA	89721	89741	21	212	49151788	49151999	Plus	((((((((((((((((((({{{{{{{{{{{{{{{{{{{{{(((..(.......((((((((...((....))..(((((((.((.(((((((((..((((((((((((......))))))))))))..))))))))).)).)))))))...)))))))).......)..)))>>>>>>>>>>>>>>>>>>>>>)))))))))))))))))))	-141.54	-66.7641	42.9245	89872	89892	NA	0.009901
miRNA48	1	1	0	0	1	2	5	chr04	ACACGACAAGTTTGACTATAT	ATAAGGTCAAACTTGTCGTGTC(1) AAGGTCAAACTTGTCGTGTCT(1)	TTTTTCCCCACTCATAGACACGACAAGTTTGACTATATATTTACTTGACCACTTAGACCCGTCAACGCTAATAAATTGGCTCATAATAATAATAATTATTATTAATATGAGCCAACTCATTAGCGTTGGCAAGTATATGTGGTCAAGTAAATATAAGGTCAAACTTGTCGTGTCTGTGAGTGAGGGAAAAA	71085	71105	21	191	13531552	13531362	Minus	(((((((((((((((((<<<<<<<<<<<<<<<<<-<<<((((((((((((((....((..((((((((((((.(.((((((((((.(((((((....))))))).)))))))))).).))))))))))))..))....))))))))))))))}}}=}}}}}}}}}}}}}}}}}})))))))).))))))))	-121.6	-63.6649	34.555	71219	71241	NA	0.009901
miRNA50	0	0	2	0	0	0	0	chr06	ATGGAGATGCTAATGAGCAAG	TGTTCATTAGCATGTCCATCT(1) TTCATTAGCATGTCCATCTTG(1)	AAATGTTGTTCATTAGCATGTCCATCTTGATCATCAAGATCAATAAATCTTGATCAAGATGGAGATGCTAATGAGCAAGATTT	272557	272577	21	83	31368659	31368741	Plus	((((.({{{{{{{{{{{{{={{{{{{{((((((...((((......))))))))))))>>>>>->>>>>>>>>>>>>>-))))	-46.4	-55.9036	32.5301	272607	272627	NA	0.009901
miRNA52	3	1	2	0	0	0	0	chr10	TGGGTCTGCACAAGTAGGCAC	AAGTGTCTACTTGTGCACACT(1) TAAGTGTCTACTTGTGCACACT(1) TCTACTTGTGCACACTCAAA(1)	CAACTATGACCTTTAACTTTGGGTCTGCACAAGTAGGCACTTAAACCTGTATAAATTAAACAAATAGACACATTCGTCCTACATGACACCCTACATGGAAATTGTGTCCTACGTGGCGTCCGACATGTATTATGTCATGTAGGACACGTGTGTCTACTTGTTCAATTTTATACAAGTTTAAGTGTCTACTTGTGCACACTCAAAGTTTTTTACGAGCTTG	36178	36198	21	220	530254	530035	Minus	(((((.........(((((<<<<<-<<<<<<<<<<<<<<<((((((.((((((((...(((((.(((((((((..(((((((((((((...((((((((..(..((.....))..)..)))...)))))...)))))))))))))..))))))))).)))))....)))))))).))))}}}}}}}}}}}}}}}}}=}}}))))))).......)).)))	-102.99	-46.8136	38.6364	36337	36358	NA	0.009901
miRNA53	30856	13437	32043	10177	12858	10582	15290	chr12	TTCCATGAGACTGTTTTTGGGT	TTATCCAAAGACAATCCATGGA(5) TATCCAAAGACAATCCATGGA(2) TTATCCAAAGACAATCCATGG(1) TATCCAAAGACAATCCATGGAA(75) ATCCAAAGACAATCCATGGAA(4) TCCAAAGACAATCCATGGAAT(8) CCAAAGACAATCCATGGAATA(9)	GCAACAATCTCTGCTCATATTCCATGAGACTGTTTTTGGGTAAGATTGTTTACTATAGTAATCATAAATACTAGATGACCGTGCTTATTGTAGGTCCCTCATCAAGTGTTTGTGATTACTACGATCAACAATCTTATCCAAAGACAATCCATGGAATATGAGCAGAGATTGATGT	839314	839335	22	175	57942546	57942372	Minus	(((.(((((((((((((((<<<<<<<-<<-<<<<<<<<<<<(((((((((.....(((((((((((((((((.(((((((.(((.....)))))))....))).))))))))))))))))).....))))))))}}}}}}}}}}}}=}}}}}}}}}))))))))))))))).)))	-98.8	-56.4571	36	839197	839218	NA	0.009901
miRNA55	0	0	2	0	2	2	3	chr06	TCACGGCAAAGGAGTTAATGA	CTCATTAACTCCTTTGTCGTG(1) CATTAACTCCTTTGTCGTGAT(1) TTAACTCCTTTGTCGTGATGC(2)	ATCTCATTAACTCCTTTGTCGTGATGCGAATGACTCTAAATTAGGTAGAGTCGTTTGCATCACGGCAAAGGAGTTAATGAGAT	686582	686602	21	83	46451493	46451411	Minus	(((((({{{{{{{{{{{{{{{{{{{{{(((((((((((.......))))))))))))))>>>>>>>>>>>>>>>>>>>>>)))	-62.8	-75.6626	39.759	686528	686549	NA	0.009901
miRNA56	0	0	4	1	0	0	1	chr01	CACGTAGGCTGAAAAGGGAT	TTCTACCCCTTTTCGGCCTAC(12)	CCTGAACTTATTTTATAAATAATTTTCTACCCCTTTTCGGCCTACGTGGCACTATCCTTGAAAAATTGTCAACACGCGTTGGGCCCACAAGATAATGTCACGTAGGCTGAAAAGGGATAGAAAATTATTTATAAAATAAGTTCGGG	127140	127159	20	146	10102030	10102175	Plus	(((((((((((((((((((((((({{{{{={{{{{{{{{{{{{{{((((((.((((.(((........(((((....))))).....))))))).)))>>>>>>>>>>>>>>>>>>->))))))))))))))))))))))))))))	-82.12	-56.2466	37.6712	127065	127086	NA	0.009901
miRNA57	0	0	3	4	13	5	16	chr12	AAATGGTCGTAACTTTCGGCT	CGAGGCCCGAGTTATGGCCGTT(2) CGAGGCCCGAGTTATGGCCG(1) GCCCGAGTTATGGCCGTTTGAA(1)	GGACAACCGAGGCCCGAGTTATGGCCGTTTGAAGTTTCATAAATTAGAAGCTACCTTCAACCTTTAAGATGCTGAATTTTAAATGGTCGTAACTTTCGGCTCGAACGTCC	120177	120197	21	110	19522	19631	Plus	((((...{{{{={{={{{{{{{{{{{{{{(((((((((((...(((((((....))))......))).)))..)))))))>>>>>>>>>>>>>>>-->>>>))...))))	-38.7	-35.1818	43.6364	120247	120268	NA	0.009901
miRNA58	4	2	6	5	2	2	3	chr11	TTTTTGGACGGCACGGGCACC	CATTGGTGCCCCTGCCGTCCAA(1)	CGTCATACTTTTGGGACATTGGTGCCCCTGCCGTCCAAAAACTAGAGTGAAGGGCATATATGCTCTAGTTTTTGGACGGCACGGGCACCAATGTCCCAAAAGTATGACG	10338	10358	21	109	16410318	16410210	Minus	(((((((((((((((({{{{{{{{{{{={{{{{{{{{{((((((((((.............)))))))>>>>>>>>>>>>>->>>>>>>))))))))))))))))))))	-87.92	-80.6605	49.5413	10387	10408	NA	0.009901
miRNA60	1	3	10	9	10	8	9	chr04	TTCAGGTAGAAAACTCGCAAAA	TGTGAGTTTTATACCTGAACT(1) TGTGAGTTTTATACCTGAACTA(1)	TACATTGAACTGTCATGTTTTTGTGAGTTTTATACCTGAACTATCAGGTGTTCATTGTTCCCTTTTATTACTTGAAATATGACCATTGTTAAGGTAGGAAATGGAAAAAATTAATAGTTGAGGTGTGTTTTGGTAATCAGTTGGTGATGGTTTAGGTAGGAAAAGTGAATACCGGACAGTTCAGGTAGAAAACTCGCAAAAACTTGATATTACAAGTGTG	176366	176387	22	220	57062806	57062587	Minus	((((((....(((((.((((({{{{{{{{{{={{{{{{{{{{.((.((((((((((.((((.......((((((((.(((.((((((((((......((((((.(...(((.....)))....).))))))..))).))).)))).))).)))))))))))).)))))))))).)).))>>>>>>>>->>>>>>>>>>>>>)).))))).....))))))	-77.01	-35.0045	34.0909	176523	176543	NA	0.009901
miRNA62	0	0	2	1	0	0	0	chr10	TGAGTTGGCCTACACACCTTG	TTCTAAGGTGTGTAGGCCAAC(1)	TTTAAAACACACCTTGATTCTAAGGTGTGTAGGCCAACTCAGCATTGAGATGTCTTTTAATAGAAATGGAGTGCGAGTTTCATATCTCAACTATCCATTGTTTCTTTACCTGCCTAAACTATCAATCCATTTGTATTAAAACACATGTCGATGCTGAGTTGGCCTACACACCTTGGAGTCGAGGTGTGTTTTGAA	237659	237679	21	195	1756978	1757172	Plus	((((((((((((((((({{{{{{{{{{{{{{{{{{{{{((((((((((.((((.((((((((.(((((((.((..(((((((......(((........)))........))...)))))..)).))))))).)))))))).)))).)))))))>>>>>>>>>>>>>>>>>>>>>))))))))))))))))))))	-128.2	-65.7436	38.4615	237521	237542	NA	0.009901
miRNA66	2	2	2	1	1	0	0	chr06	TCTAGTTTATGGACGGCAGGG	CCTGCCGTCCAAAAACTAGAG(1) CCTGCCGTCCAAAAACTAGAGC(1) TGCCGTCCAAAAACTAGAGCA(1) TGCCGTCCAAAAACTAGAGCAT(4)	TACTTTTGGGATATTGGTGTCCCTGCCGTCCAAAAACTAGAGCATATATACCCTTTATACTAACGGACATACACGTGTCATAATCTTATCCACTGATCCGACATTTATCGACGGATAAGATTGTGTCACGTGCCCCTATTTAGTCTTCCGTTAGAGTGAAGGGCATATATGCTCTAGTTTATGGACGGCAGGGACACCAATGTCCCAAAAGTA	18300	18320	21	213	18128	18340	Plus	((((((((((((((((((((((({{{{{{{{{={{{{{{{{{{{{((((.((((((((.((((((((....((((((.(((((((((((((..((((.........))))..))))))))))))).))))))...((....))...)))))))).)))))))).))))))))>>>>>>>>->>>>>>>>>>>>))))))))))))))))))))	-139.3	-65.3991	42.723	18150	18172	NA	0.009901
miRNA67	0	4	4	13	6	5	7	chr02	CACGTAGGCCGAAAATGGGTAG	TTCTACCCCTTTTCGGCCTAC(1) TTTCTACCCCTTTTCGGCCTA(2)	CCCGAACTTATTTTATATATAATTTTCTACCCCTTTTCGGCCTACGTGGCACTATTTTGTGGGCCCAATGCGTGTTGACAATTTTGTCAAGGATAGTGCCACGTAGGCCGAAAATGGGTAGAAAATTATATATAAAATAAGTTCGGG	251692	251713	22	147	14996080	14995934	Minus	((((((((((((((((((((((({{{{{{{{{={{{{{{{{{{{((((((((((((((....((.....))....(((((....)))))))))))))))>>>>>>>>>>>>>>>->>>>>>))))))))))))))))))))))))))	-96.1	-65.3741	39.4558	251615	251636	NA	0.009901
miRNA70	17	18	12	13	26	15	12	chr12	TGATTGTGGTTCGGTCGCCTG	GCTCAGGCGACCGAACCCCAA(1)	TCACGAGGCTCGGGAAGCTCAGGCGACCGAACCCCAATTAGATCCACCGGAACACAACCCCCCACGCTCGCCCACACGCCGTTCGGAGGTGGAAATTTTTCGGTGGATCTGATTGTGGTTCGGTCGCCTGAGCTTCCCGAGCCTCGTGA	331268	331288	21	149	33540553	33540405	Minus	(((((((((((((((({{{{{{{{{{{{{{{{{={{{(((((((((((((((.....((.((..((..(((......).))..))..)).)).....))))))))))))>>>>>>->>>>>>>>>>>>>>)))))))))))))))))))	-113.1	-75.906	60.4027	331359	331379	NA	0.009901
miRNA72	59256	96816	152554	60229	75067	47184	40687	chr12	TTGGTTGAGTGAGCATCTAAG	CGGGTGCTTACTCAACTAATA(1) TTTCTCGGGTGCTTACTCAACT(1) TTCTCGGGTGCTTACTCAAC(3) TTTCTCGGGTGCTTACTCAAC(237) TTTCTCGGGTGCTTACTCAA(3)	GTTGATTTCTCGGGTGCTTACTCAACTAATAGTTATTGTTTAAGAAAATCAATAATATTGGAAGCAAGGAGAATGGTGACTTTCAGGATGATAACTATTGGTTGAGTGAGCATCTAAGAAATCGAC	628052	628072	21	126	4139059	4138934	Minus	((((({{{{{=={{{{{{{{{{{{{{((((((((((..(((..((((.(((......(((....))).........))).)))).)))..)))))))>>>>>>>>>>>>>>>>>-->>))))))))	-59.26	-47.0317	34.9206	627959	627980	NA	0.009901
miRNA74	2	3	2	1	3	0	3	chr11	CGTACACTTTATCCTCCTCAG	TCTGGGGAGGGTAGAGTGTATG(1) TCTGGGGAGGGTAGAGTGTAT(6) TGGGGAGGGTAGAGTGTATGC(1) GGGGAGGGTAGAGTGTATGC(2) TCTGGGGAGGGTAGAGTGTA(4) GGGGAGGGTAGAGTGTATGCA(4)	TGTAAACCCACAAAGTAGATTCTGGGGAGGGTAGAGTGTATGCAGACCTTACCCACTACCCTAGAGGTAGAGATGCTGTAGATGGTTGAATAGAGGCTATAAGTTTAAGGTCTGCGTACACTTTATCCTCCTCAGACATCACTTGTGGGATTACA	226922	226942	21	155	9313588	9313742	Plus	(((((.(((((((.((.((({{{{{{{{{{{{{{{{{{{{{((((((((((....(((((.....)))))....(((....((((((.......)))))).))).)))))))))>>>>>>>>>>>>>>>>>>>>>).)))))))))))).)))))	-83.6	-53.9355	44.5161	226827	226848	NA	0.009901
miRNA75	0	0	1	0	2	0	0	chr12	AGTAGATACAATGTTTGGCTAG	GTTTGGTTTGACTGTATCGTAC(2) ATTGTTTGGTTTGACTGTATCG(1)	TACTGTATAGTAGATACAATGTTTGGCTAGACTGTATTGTTTGTTGCTGTTTAATAACATTTTTATTGTTTGGTTTGACTGTATCGTACTGTATTGTA	1499602	1499623	22	98	55109289	55109386	Plus	(((.((((<<<<<<<<<<--<<<--<<<<<((.(((.....(((((........)))))....))).}}}}}}}==}}}}}}}}}=}}}))))).)))	-28.4	-28.9796	29.5918	1499541	1499562	NA	0.009901
miRNA76	5	5	1	1	2	0	0	chr09	TCATTGACAGATGTGCGCTGC	CAGCGCATATTGGTCAATGAG(1) AGCGCATATTGGTCAATGAGT(1) ACAGGCAGCGCATATTGGTCAA(1)	GAGCGCATACATCACAGGCAGCGCATATTGGTCAATGAGTGAGTAGGACTATTTTGTTTCCAAGTTATTTAATTCACGCAATTAAGACAACCTCAGTCCTACTCACACATTGAAATTGTTCTTTAACAACACAAAAGTCCTACTCACTCATTGACAGATGTGCGCTGCCTGTGGTGTATGCGCTC	265782	265802	21	185	8847221	8847405	Plus	(((((((((((((((((({{{{{{{{{{{={{{{{{{{{(((((((((((.((.((((.....((((..(((((.....))))).(((((..(((((...........)))))..)))))...)))))))).)).))))))))))))>>>>>>>>->>>>>>>>>>>>)))))))))))))))))	-100.7	-54.4324	42.1622	265652	265673	NA	0.009901
miRNA77	8	19	7	6	17	8	2	chr07	ATGCACGTCTAGACACCTCA	GTTGAGGTGTCTAGATGTGCA(30) GTTGAGGTGTCTAGATGTGC(1) TGAGGTGTCTAGATGTGCATT(3) AGGTGTCTAGATGTGCATTT(1) CGAGTTGAGGTGTCTAGATGT(4)	AAACAGTCCAACTTTGAGGATGCACGTCTAGACACCTCAACTTGTCTCTCTCCGGTGGTTAGTTGAACACTCCAACTTACAAAATAATTATGTAGACACCTCCAAATGTGCCACGTCAGCGTCAGGTGTCCACGAGACACCGTTTGGACGAGTTGAGGTGTCTAGATGTGCATTTTCAAAGTTGGACTGTTT	191400	191419	20	192	42936995	42937186	Plus	(((((((((((((((((((<<<<<<<<<<<<<<<<<<<<((((((((.....(((((((.(((((.......))))).))..........(((.(((((((.....((........)).....))))))).)))...)))))...))))))}}}}}}}}}}}}}}}}}}}}}))))))))))))))))))))	-106.1	-55.2604	45.3125	191531	191552	NA	0.009901
miRNA78	4	2	3	0	3	2	3	chr01	TTGTAGGACGGATGTGTCTAT	AAGTAGACACATGTGTCCTACA(1)	ACAAGTAGACACTTAAACTTGTATAAAATTGAATAAGTAGACACATGTGTCCTACACGGTATAATACACGTAGGACACAAAATTTTCATGTAGGGTGCCTTGTAGGACGGATGTGTCTATTTGTTCAAATTTATACAAGTTTAATTGCCTACTTGT	159176	159196	21	156	81323142	81322987	Minus	((((((((.((.(((((((((((((((.(((((({{{{{{{{{{{{={{{{{{{{{.(((((..((((.(.((((.......))))).))))..)))))->>>>>>>>>->>>>>>>>>>)))))))).))))))))))))))).)).))))))))	-80.5	-51.6026	33.9744	159110	159132	NA	0.009901
miRNA79	0	2	1	3	13	12	9	chr03	TTTGGACGACAGGGGCACGAAT	CATTGGTGCCCCTGTCGTCCA(1)	TCCGTCATACTTTTGGGACATTGGTGCCCCTGTCGTCCATAAACTAGAGTGTATATACCCTTCACTCTAACGGAAGACTATATAGGGACACGTGGTGCAATCTTATCTGTCGGATAGGCGGATAAGATTATGACACGTGTATGTCCGTTAGTATAGAGGGTATATATGCTCTAATTTTTGGACGACAGGGGCACGAATGTCCCAAAAGTATGATGGA	102566	102587	22	217	15153283	15153067	Minus	(((((((((((((((((({{{{={{{{{{{{{{{{{{{{.(((.(((((((((((((((((..(..((((((((...((....))..(((((((....(((((((((((((.....)))))))))))))....)))))))...))))))))..)..))))))))))))))))).))>->>>>>>>>>>>>>>>>->>>)))))))))))))))))))	-142.8	-65.8065	43.7788	102723	102743	NA	0.009901
miRNA80	0	0	0	0	2	0	2	chr10	TGAGTTGGCCTACACACCTTGG	TTCTAAGGTGTGTAGGCCAAC(1)	ATTTAAAACACACCTTGATTCTAAGGTGTGTAGGCCAACTCAGCATTGAGATGTCTTTTAATAGAAATGGAGTGCGAGTTTCATATCTCAACTATCCATTGTTTCTTTACCTGCCTAAACTATCAATCCATTTGTATTAAAACACATGTCGATGCTGAGTTGGCCTACACACCTTGGAGTCGAGGTGTGTTTTGAAT	237659	237680	22	197	1756977	1757173	Plus	(((((((((((((((((({{{{{{{{{{{{{{{{{{{{{((((((((((.((((.((((((((.(((((((.((..(((((((......(((........)))........))...)))))..)).))))))).)))))))).)))).)))))))>>>>>>>>>>>>>>>>>>>>>>))))))))))))))))))))	-111.14	-56.4162	38.0711	237521	237542	NA	0.009901
miRNA82	10	0	1	3	13	3	1	chr05	AGGATTGGGAGAAGGATCCAC	TGGATCCTTTTCCCAATCCTC(1)	AAGTTCGTAGAGGATTGGGAGAAGGATCCACGGTGTTTTCTGTAGGGAAATTTCGTAGCGGGAAACACCGTGGATCCTTTTCCCAATCCTCTACGAACTT	310004	310024	21	100	43110252	43110153	Minus	((((((((((<<<<<<<<<<<<<<<<<<<<<((((((((((((.(.((....)).).)))))))))))))}}}}}}}}}}}}}}}}}}}}})))))))))	-80.2	-80.2	47	309942	309962	NA	0.009901
miRNA85	1	0	0	0	0	4	1	chr11	AAGTATGACGAATGGTATCTG	TGCAGATACCCTCCGTCATAC(1) ATGCAGATACCCTCCGTCATA(8) TATGCAGATACCCTCCGTCATA(4) ATGCAGATACCCTCCGTCAT(1) ATACCCTCCGTCATACTTTTGG(1)	ACTATCGTCAATGGTATGCAGATACCCTCCGTCATACTTTTGGGACATTGGTGCCCCTGCCGTCCAAAAACTAGAGTGAAGGGCATATATGCTCTAGTTTTTGGACGGCACGGGCACCAATGTCCCAAAAGTATGACGAATGGTATCTGTATACCATTTACGATAGT	10307	10327	21	167	16410347	16410181	Minus	((((((((.(((((({{{{{{{{{{{==={{{{{{{((((((((((((((((((((.((((((((((((((((((((.............)))))))))))))))))))).)))))))))))))))))>>>>>>>>>>--->>>>>>>>))))))))).))))))))	-127.42	-76.2994	45.509	10418	10438	NA	0.009901
miRNA87	415	58	965	565	571	368	727	chr12	TATATGCTCTAGATTTTGGAC	CCGTCCAAAAACTAGAGCATAT(1) CCGTCCAAAAACTAGAGCATA(1) TGCCGTCCAAAAACTAGAGCAT(4)	GGGACATTGATGCCCCTGCCGTCCAAAAACTAGAGCATATATGCCCTTCACTCTAACGGAAGACTAAATAGGGACACGTGGCGCAATCTTATCCGTTGATCCGATATTTAATCGGTGGATAAGATTATGACACGTGTATGTCCGTTAATATAAAGGGTATATATGCTCTAGATTTTGGACGGCAGGGGCACCAATGTCCC	636996	637016	21	200	54898232	54898431	Plus	(((((((((.(((((({{{{{{{{{{{{={{{{{{{{{((((((((((.....(((((((...((....))..(((((((.((.(((((((((((.....(((((.....)))))))))))))))).)).)))))))...))))))).....)))))))>>>>>>>>>>>>->>>>>>>>)))))))))).)))))))))	-124	-62	45	636852	636874	NA	0.009901
miRNA88	0	0	1	0	1	3	3	chr03	ATAATCACGTTGGCGATTCTC	AGAGGATCGCCAACATGATTA(1) AGAGGATCGCCAACATGATTAT(1) GAGGATCGCCAACATGATTATG(1)	CATTTGATTTGCCCTCAACATAATCACGTTGGCGATTCTCTTGTTTCATTTTGAAAAAATTATCAATTATTTATTCTATACTTGTGGAAAACCATGTTCTTATGCTTTCACAAGTATAGAAAAATAATTTATAAGTTTTTAAAAGTGTAAGTAGAGGATCGCCAACATGATTATGCTTAGGGAAAATCAAATG	458712	458732	21	193	44801181	44801373	Plus	((((((((((.((((...(<<<<<<<-<<<<<<<<<<<<<(.....((((((.(((((.((((.((((((((.((((((((((((((((...((((....)))).)))))))))))))))))))))))).)))).))))).)))))).....}}}}}}}}}}}}}}=}}}}}}))...)))).))))))))))	-85.2	-44.1451	29.0155	458577	458597	NA	0.009901
miRNA90	0	0	0	0	0	0	2	chr03	ATGCATGTCTATTTGTTCAAC	GTTGAACAAGTAGACACATGA(1) TTGAACAAGTAGACACATGA(4) TTGAACAAGTAGACACATGAA(1) AAGTTGAACAAGTAGACACAT(1) AAAGTTGAACAAGTAGACACAT(1) TGAACAAGTAGACACATGAATC(3)	GACACTTAAAATGTATAAAGTTGAACAAGTAGACACATGAATCCTACGTGGCATAATACATGTAGGACACCACATAGGACACAAATTGTCGGATGTCACGTAAGACATGCATGTCTATTTGTTCAACTTATACAAGTTTAAGTGTC	603	623	21	146	23475994	23476139	Plus	((((((((((.(((((((.({{{{{{{{{{{{{{{{{{{=.((.((((((((((.....((((.((...))))))..((((.....))))..)))))))))).)))>>>-->>>>>>>>>>>>>>>>)))))))..))))))))))	-63.1	-43.2192	36.3014	516	536	NA	0.009901
miRNA91	13	6	10	16	31	18	26	chr09	TATATGCTCTAGCTTTTGGAC	CCGTCCAAAAACTAGAGCATAT(1) CCGTCCAAAAACTAGAGCATA(1)	GGGACATTGGTGCACCAGCCGTCCAAAAACTAGAGCATATATGCCCTTCACTCTAATAGAAGACTAAATAGGGACATCTGACACAATCTTATCCGTCGATTCGATATTTAATAATTGTCGGGTCGGTGGATAAGATTGTGACACGTATATTTCCGTTAGTATAAAGGGTATATATGCTCTAGCTTTTGGACGGCAGGGGCACCAATGTCCC	24025	24045	21	211	586184	585974	Minus	(((((((((((((.((.({{{{{{{{{{={{{{{{{{{{{((((((((....((((..((((......((((....)))).(((((((((((((..((((((((((.........))))))))))..))))))))))))).........))))..))))....)))))))>>>>>>>>>>>>->>>>>>>>))).)).)))))))))))))	-123.8	-58.673	43.128	23872	23894	NA	0.009901
miRNA92	7	0	0	0	1	1	4	chr03	GCTGATATTGCAGCATGGCAA	TGCCTTGCTGCAATATCAGCT(2) GCCTTGCTGCAATATCAGCTT(3)	TGCCTTGCTGCAATATCAGCTTAGTAGTTTGTATTGGCTAAAACAAGATACAAACTACTAAGCTGATATTGCAGCATGGCAA	53090	53110	21	81	22799835	22799916	Plus	({{{={{{{{{{{{{{{{{{{{(((((((((((((...........)))))))))))))))>>>>>>>>>>>>>>>->>>>	-55.1	-68.0247	38.2716	53148	53168	NA	0.009901
miRNA93	7	0	0	0	1	1	4	chr03	GCTGATATTGCAGCATGGCAA	TGCCTTGCTGCAATATCAGCT(2) GCCTTGCTGCAATATCAGCTT(3)	TGCCTTGCTGCAATATCAGCTTAGTAGTTTGTATCTTGTTTTAGCCAATACAAACTACTAAGCTGATATTGCAGCATGGCAA	40145	40165	21	81	22893189	22893270	Plus	({{{={{{{{{{{{{{{{{{{{((((((((((((...((....))..))))))))))))))>>>>>>>>>>>>>>>->>>>	-54.1	-66.7901	38.2716	40084	40105	NA	0.009901
miRNA94	0	3	0	0	0	0	0	chr01	TGAATTGCATGGAGATTTTC	CAGGAAAATCCCCATGTAATT(1)	TGTGAATTGCATGGAGATTTTCTTGGGGATTAGTATGAAAATCTGTAAGAAACTTATTTTCCTGCAAATTTTCATACTAATTCCCAGGAAAATCCCCATGTAATTCACA	442040	442059	20	109	53116034	53116142	Plus	((<<<<<<<<<<<<-<<<<<<<((((((((((((((((((((.((((.((((.....)))).)))).)))))))))))))))))}}}}}}}}}}=}}}}}}}}}}))))	-65.8	-60.367	33.0275	442121	442142	NA	0.009901
miRNA95	0	2	0	1	0	0	0	chr12	AGGTGTTTGGATGTGCGTTCT	ATACGCATCTAGACACCTCAAC(1)	TAAACACTCTAACTTTAAGAATACGCATCTAGACACCTCAACTTGTCCCCAATGTGTCTCGTGGATACCTGACATTGACATGACAAATAGATTTTGGAGGTGTCTATGTTGATCGTTTTGTAAGTTGGAGTGTTCAACTGACATAGTGGAGACGAGTTGAGGTGTTTGGATGTGCGTTCTCAAAGTTGGAGTGTTTA	290300	290320	21	197	1333161	1333357	Plus	((((((((((((((((.((({=={{{{{{{{{{{{{{{{{{{(((((.(((.((((((...((((((((..((..(((.(((((((((((((.........)))))).))).)))).)))...))..).)))))))...)))))).))).)))))))))>>>>>>>>>>>>>>>-->>>>.))))))))))))))))	-101	-51.269	40.6091	290160	290182	NA	0.009901
miRNA97	17	25	28	6	10	14	10	chr10	TTTTTGGACGACAGGGGCATC	ATTGGTGCCCCTACCGTCCAA(1) CATTGGTGCCCCTACCGTCCAA(1)	CATTGGTGCCCCTACCGTCCAAAAACTAGAGCATATAATGCTCTTCACTCTAACGGAAGACTAAATAGGGATACATGGCGCAATCTTATCCGTCGATATGATATTTAATAAATGTTGGGTCGGTGGATAAGATTATGACACATGTATGTCCGTTAGTATAAATGATATATATGCTCTAGTTTTTGGACGACAGGGGCATCAATG	266299	266319	21	204	47320904	47320701	Minus	({{{{{{{{{{{{=={{{{{{{(((((((((((((((.((.((......((((((((...((....))..(((((((.((.((((((((((..((((.(((((((.....))))))).))))..)))))))))).))...))))))).)))))))).......))))))))))))))))>>>>>>>>>>-->>>>>>>>>))))	-101.02	-49.5196	39.2157	266120	266141	NA	0.009901
miRNA98	1	2	0	3	1	0	0	chr11	TATCGTAACAGTAAATTCGGC	CGAATTTGCTGTTACGATACCA(1)	GAAAAATACCTTAACTTTGGCCGAATTTGCTGTTACGATACCAAATTTTATGGAGGACCTTTTACCCCTAAATTATTTAATAGGGTATTAAATAGTCTAGGGTAATATGTCCTCATGAAAGTTTGGTATCGTAACAGTAAATTCGGCCAAAGTTAAAGTATTTTTC	189390	189410	21	166	38766213	38766378	Plus	(((((((((.((((((((((({{{{{{{{{{{{{{{{{{{{{{((((((...((((((...((((((.((.(((((((((((...))))))))))).))))))))...))))))...)))))))))>>>>>>>>>>>>>>>>>>>>>))))))))).)))))))))	-97.5	-58.7349	32.5301	189492	189513	NA	0.009901
miRNA99	0	3	0	4	5	4	7	chr05	CCAACGAAGCAACAAGCACAT	TGCTTGTTGCTTCATTGGAAT(1)	GTTTTGCCTCGTGTCGATGTGCTTGTTGCTTCATTGGAATCTGTTGCGGACGCATAAAGTAGAACCACATTGTGTCGTCTACAACAATTCCAACGAAGCAAATAAAGGTAAAAACTATATTGCATCTGCAACAGTTTCCAACGAAGCAACAAGCACATACACGAGATAAAAC	458090	458110	21	172	46586769	46586940	Plus	((((((.(((((((..((({{{{{{{{{{{{{={{{{{{=((((((((((.(((((.(((...(((...((((.((((..............)))).)))).....)))....))).)).))).)))))))))).))>>>>->>>>>>>>>>>>>>>>))))))).))))))	-77.74	-45.1977	40.6977	458206	458226	NA	0.009901
miRNA100	4	0	1	0	1	0	0	chr11	TATGTTCCTCGGACTCTTCAA	TTTTGGAGAGTCCGAGCAAC(1) TTTTTGGAGAGTCCGAGCAAC(5) GGAGAGTCCGAGCAACATAG(1) ATTTTTGGAGAGTCCGAGCAA(1)	GGCATATGTTCCTCGGACTCTTCAAGCGCTGACTGATGCATGTTGGATCCTTTCAAAGTAGCGCATTTTCGGAGGATCCAACACGGGTCCGGCAACATTTTTGGAGAGTCCGAGCAACATAGCT	459907	459927	21	124	15390889	15390766	Minus	(((.<<<<<<-<<<<<<<<<<<<<<(.((((...(((.(.((((((((((((..(((((.....)))))..)))))))))))).).)))))))....==}}}}}}}}}}}}}}}=}}}))))))	-60.3	-48.629	50	459999	460020	NA	0.009901
miRNA101	17	25	28	6	10	14	10	chr06	TTTTTGGACGACAGGGGCATC	GGTGCCCCTGCCGTCCAAAAA(1) ATTGGTGCCCCTGCCGTCCAA(1) CATTGGTGCCCCTGCCGTCCAA(1)	CATTGGTGCCCCTGCCGTCCAAAAACTAAGCATATATGCCCTTTCAATTCTAACAGATGAATAAATGGGACACAGAGCGCAATCTTATCCATCGATCCGATATTTAATAAATGTCAGATCGATGGATAAGATTATGACACGTGTATGTCTGTTAGTATAAAGGGTATATATGCTCTAGTTTTTGGACGACAGGGGCATCAATG	410793	410813	21	203	1777366	1777164	Minus	(((({{{{{{{{{{={{{{{{{{{{(((((((((((((((((((.....(((((((((...........((((....((.(((((((((((((((((.((((((.....)))))).))))))))))))))))).))....))))..)))))))))...)))))))))))))))).)))>>>>>>>>>>->>>>>>>>>>))))	-115.12	-56.7094	39.4089	410965	410985	NA	0.009901
miRNA102	10	3	5	6	9	7	5	chr07	AAGCTATGTTGCACGGACTCT	AGAGTCCAAGCAACATAGCTT(2)	AAGTGCTTATAAGCTATGTTGCACGGACTCTTCAAAAATGTCTACATGTACGTGTTAGATACTCCAAAAGTAGTGCATTTTGTAGAATCTGACAACAGGTGCGGCAAGAATTTTGGAGAGTCCAAGCAACATAGCTTATAAGTACTT	631903	631923	21	147	41279192	41279046	Minus	((((((((((<<<<<<<<<<<<--<<<<<<<((((((...(((...(((((.((((((((.((.(((((........))))).)).))))))))....)))))...))).))))))}}}}}}}==}}}}}}}}}}}}))))))))))	-72.8	-49.5238	38.0952	631795	631815	NA	0.009901
miRNA103	5	5	6	10	4	3	9	chr12	TCAAATGGTCGTAACTTTCGG	CCCGAGTTATGGCCGTTTGA(2) GCCCGAGTTATGGCCGTTTGA(1) CGAGTTATGGCCGTTTGAAGTT(1)	GGCCCGAGTTATGGCCGTTTGAAGTTTCATAAATTCAGAGCTACCTTTAACCTTTAAGATGCTAAATTTCAAATGGTCGTAACTTTCGGCT	120514	120534	21	91	19197	19287	Plus	(({{={{{{{{{{{{{{{{{{{(((((...........(((...(((........)))..))))))))>>>>>>>>>>>>>>>>>-->>))	-33.4	-36.7033	39.5604	120579	120598	NA	0.009901
miRNA107	0	2	1	2	0	3	3	chr06	TCACGGCAAAGGAGTTAATGAG	CATTAACTCCTTTGTCGTGATG(1) TTAACTCCTTTGTCGTGATGC(2)	GTAGAACTATCTCATTAACTCCTTTGTCGTGATGCGAATGACTCTAAATTAGGTAGAGTCGTTTGCATCACGGCAAAGGAGTTAATGAGATAGTTTTAC	686582	686603	22	99	46451501	46451403	Minus	(((((((((((((({{{{{{{{{{{{{{{{{{{{{(((((((((((.......))))))))))))))>>>>>>>>>>>>>>>>>>>>>>))))))))))	-75.2	-75.9596	38.3838	686528	686549	NA	0.009901
miRNA108	0	4	0	4	0	5	1	chr10	TTGGATAGTTGAGTGACCATC	TCAGATGGTCACTCAACTAT(1)	AGGGTTAATACCTCAGATGGTCACTCAACTATTCACTTTTGCCTCAGAAAGTCGCTCAACTTTTAATTTTCACTAAAATGTCACCATGTGAGTGACTTTCTGAGGAAAGATTGGATAGTTGAGTGACCATCTGAGGTATTAACCCT	81860	81880	21	146	31744657	31744512	Minus	(((((((((((({{{{{{{{{{{{{{{{{{{{(((.((((.(((((((((((((((((.......(((((....))))).........))))))))))))))))).))))->>>>>>>>>>>>>>>>>>>>)))))))))))))))	-95.39	-65.3356	39.0411	81761	81781	NA	0.009901
miRNA109	0	4	2	23	29	34	43	chr01	TTATTTTGTGGTCGTTGTGAT	CGCGATCGCGGCGACCACAAAA(1)	TTTGCGACTCCATGGAGTTATTTTGTGGTCGTTGTGATCGTGTGAGTTTTGTTGCGATTGTGTAGGTCTATTTTTCCTACTCATCACGATTGTGTAGGCTTGACGTGATCGCGATGACCAAGAAAAGTAGACCTACGCGATCATGATAGAATTCACGCGATCGCGGCGACCACAAAAATAACTCCATGCGATCGCGAA	254705	254725	21	198	5905505	5905702	Plus	(((((((.(((((((((<<<<<<<<<<<<<<<<<<<<<(((((((((((((((..(((((((((((((((((((((....(((((.((((..(((.......)))..)))).)))))....)))))))))))))))))))))..)))))))))))}}}}}}}}}}}}}}}}}}=}}}))))))))))).)))))))))	-125.9	-63.5859	45.4545	254842	254864	NA	0.009901
miRNA110	0	0	3	1	0	0	0	chr02	ATTGGTTTCGAAGCTGGTACA	TTCTGTGCCAGCCTCGAAACC(1)	TTTCTTTCTGTGCCAGCCTCGAAACCAAAGTCCAATAAATGGTCATTGGTTTCGAAGCTGGTACATAAAGGGG	858251	858271	21	73	37279029	37279101	Plus	(..(({{={{{{{{{{{={{{{{{{{((.(.(((.....))).)->>>>>>>>>>->>>>>>>>>.))))..)	-40	-54.7945	43.8356	858211	858232	NA	0.009901
miRNA111	177	285	189	415	276	188	132	chr11	AACATCTCCAGCCATATTTGA	CAAATATGGCCAGAGATGTT(2) CAAATATGGCCAGAGATGTTT(2)	TTCAAATATGGCCAGAGATGTTTGCTTGACCATGCTTTCAGATGATGAGTTTTCTGTCAAACATCTCCAGCCATATTTGAA	429664	429684	21	81	36117014	36117094	Plus	(({{{{{{{{{{=={{{{{{{{((...((....((((((....)).))))..))...))>>>>>>>>-->>>>>>>>>>>)	-32.9	-40.6173	38.2716	429606	429626	NA	0.009901
miRNA112	1	0	2	4	3	2	8	chr03	TTTTTGGACGACAGGGGCACGA	CATTGGTGCCCCTGTCGTCCA(1)	CGTCATACTTTTGGGACATTGGTGCCCCTGTCGTCCATAAACTAGAGTGTATATACCCTTCACTCTAACGGAAGACTATATAGGGACACGTGGTGCAATCTTATCTGTCGGATAGGCGGATAAGATTATGACACGTGTATGTCCGTTAGTATAGAGGGTATATATGCTCTAATTTTTGGACGACAGGGGCACGAATGTCCCAAAAGTATGATG	102568	102589	22	213	15153281	15153069	Minus	(((((((((((((((({{{{={{{{{{{{{{{{{{{{.(((.(((((((((((((((((..(..((((((((...((....))..(((((((....(((((((((((((.....)))))))))))))....)))))))...))))))))..)..))))))))))))))))).>>>->>>>>>>>>>>>>>>>->)))))))))))))))))))	-137.6	-64.6009	43.662	102723	102743	NA	0.009901
miRNA114	1	1	0	1	2	2	0	chr05	ACTTGTGTCGGTGCCCAGTGA	GATGGGCACCGATGCAAGAA(1) GATGGGCACCGATGCAAGAAC(1) ATGGGCACCGATGCAAGAACA(1)	GTTCACCTCGAGCCAAGTTATCGATGGGCACCGATGCAAGAACATAATTCATGACACTTGGATGAGAGGTCCCCAACGGTTATGTGCCCATAATTATGTACTTGTGTCGGTGCCCAGTGATTCCTTGACTCAAGGTGAAC	271565	271585	21	140	13663423	13663562	Plus	((((((((.(((.((((..((({={{{{{{{{{{{{{{{{={(((((((((((((..((((...........))))..)))))).......))))))))->>>>>>>>>>>>>>>>->>>)..)))).))).))))))))	-70.31	-50.2214	47.8571	271487	271507	NA	0.009901
miRNA117	0	2	0	4	23	3	2	chr04	TTTTAGACGGCAGGGGCATCAA	CATTGGTGCCCCTGTCGTCCA(1)	ACTTTTGGGACATTGGTGCCCCTGTCGTCCAGAAAATTAGAGCATATATACCCTTTATACTAACGGACATACACGTGTCATAATCTTATCCGCCGATTAAATATCGGATCGACGGATAAGATTGCGTCACGTGTCCCTATTTAGTCTTCCGTTAGAGTGAATGACATATATGCTCTAGTTTTTAGACGGCAGGGGCATCAATGTCCCAATAGT	51960	51981	22	213	33565944	33566156	Plus	(((.(((((({{{{{{{{{{{{{{{{{{{==((((((((((((((((((..(.(((((.((((((((...(((((((.(.((((((((((((.(((((........))))).)))))))))))).).)))))))..((....))...)))))))).))))).)..))))))))))))))>>>>->>>>>>>>>>>>>>>>>)))))))).)))	-120.6	-56.6197	42.2535	51790	51811	NA	0.009901
miRNA119	1	15	8	6	10	10	13	chr07	TGTGCTCTAGTTTTTGGACGG	TGTCCAAAAACTAGAGCATA(2) TGTCCAAAAACTAGAGCATAT(1) GTCCAAAAACTAGAGCATATAT(1) TCCAAAAACTAGAGCATATAT(1) TCCAAAAACTAGAGCATATATG(1)	TTGGGACATTGGTGCACCTGTTGTCCAAAAACTAGAGCATATATGCCTTTCACTCTAACGGAAGACTAAATAGGGACACGTGACACAATCTCATCCATCGATCCGATATTTAATAAATGTCCAGTCGATGGATAAGATTATGACACATGTATGTCCGTTAGTATAAATGATATATGTGCTCTAGTTTTTGGACGGCAGAGGCACCAATGTTTCAA	85718	85738	21	215	6915230	6915444	Plus	(((..((((((((((..(((({{{{{{{{{{{{{{{{{{{{((((.(.......((((((((...((....))..(((.(((.((.(((((.((((((((((..((((((.....))))))..)))))))))).))))).)).))).)))...)))))))).......).))))>>>>>>>>>>>>>>>>>>>>>)))..))))))))))..)))	-110.84	-51.5535	39.5349	85564	85584	NA	0.009901
miRNA121	0	0	0	0	5	0	0	chr01	ATACCGCTAAGAATTACTGCA	GTGCAGTAATTCTTAGTGGTA(1)	CCATTGTACTATACCGCTAAGAATTACTGCACAACTGGAAGTTCCAGTTGTGCAGTAATTCTTAGTGGTATAGTACAATGG	22210	22230	21	81	49655707	49655627	Minus	((((((((((<<<<<<<<<<<<<<<<<<<<<(((((((.....))))))}}}}}}}}}}}}}}}}}}}}})))))))))))	-66.7	-82.3457	39.5062	22169	22189	NA	0.009901
miRNA122	0	0	0	0	1	3	3	chr08	CACGTAGGCTGAAAAGGGGTAT	ACCCCTTTTCGGCCTACGTGGC(1) TTCTACCCCTTTTCGGCCTAC(2)	CCCGAACTTATTTTATATATAATTTTCTACCCCTTTTCGGCCTACGTGGCACTATCCTTGAAAAAATTGTCAACACGCATTGGGCCCACAAGATAGTGCCACGTAGGCTGAAAAGGGGTATAAAATTATATATAAAATAAGTTCGGG	178135	178156	22	147	27335645	27335499	Minus	(((((((((((((((((((((((({{={{{{{{{{{{{{{{{{{{(((((((((((.(((.......((....)).((.....))...)))))))))))>>>>>>>>>>>>>>>>>>>>>-))))))))))))))))))))))))))	-92	-62.585	38.7755	178209	178229	NA	0.009901
miRNA123	0	52	2	1	0	0	4	chr06	AGCTGGAGAAGCAGGGCACATG	CATGTGCTCTAGCTCTCCAGC(1)	AAGCTGGAGAAGCAGGGCACATGCTGAATTACTTGAAACTTTGATTATTCAAGAATTTTGCATGTGCTCTAGCTCTCCAGCTT	603261	603282	22	83	41788549	41788631	Plus	(<<<<<<<<<-<<<<<<<<<<<<(.(((((.((((((..........))))))))))).)}}}}}}}}}}=}}}}}}}}}}))	-46.3	-55.7831	40.9639	603319	603340	NA	0.009901
miRNA124	15	32	13	13	23	17	29	chr02	AGGGACAACAACCTGCAGGAAG	TAAATGTATTTTGTTGTTCTGT(2)	GATAGATGTTTTGAAAATAGGGACAACAACCTGCAGGAAGTCAAGCTTAAATGTATTTTGTTGTTCTGTTTTTTGTGTACAAATGTC	80139	80160	22	87	18734853	18734939	Plus	((((..(((...((((((<<<-<<<<<<<--<<<<--<<<.....))}===}}}}==}}}}}}}}}}}})))).....)))..))))	-23.7	-27.2414	33.3333	80167	80189	NA	0.019802
miRNA126	58	73	104	125	230	150	204	chr05	TATCTAGGTGTGCATACTCAA	TTGAGAGTGCACATCTAGACA(2) TGAGAGTGCACATCTAGACA(1) TTTGAGAGTGCACATCTAGAC(1) GAGAGTGCACATCTAGACACC(5) ACTTTGAGAGTGCACATCTAG(2) AGAGTGCACATCTAGACACCT(1)	AGCGCTCCAACTTTGAGAGTGCACATCTAGACACCTCAACTTGGTGTTACTTTACATTGAAGGTGTCTAAATGATCATTTGGTAAGTTGGAGTGTACTACTGACACATTGGAGACGAGTTGAGGTATCTAGGTGTGCATACTCAAAGTTAGAGTGCT	1518513	1518533	21	157	45526359	45526515	Plus	(((((((.(((((({{{={{{{{{{{{{{{{={{{(((((((.((((((...((((((..((.(..((((((....))))))..).))..))))))....))))))...(....))))))))))>->>>>>>>>>>>>>->>>>>)))).)))))))	-74.8	-47.6433	42.0382	1518621	1518641	NA	0.009901
miRNA132	16	10	24	7	3	6	8	chr07	TACTCTAGTTTTTGGACGGCA	CCGTCCAAAAACTAGAGCATA(1) CCGTCCAAAAACTAGAGCATAT(1)	TTTTGGGATATTGATACATCTACCGTCCAAAAACTAGAGCATATATATCATTTATACTAACAGGCATACGCGTGTCATAATCTTATCTACCGATCCGACATTTATTAAATATCGGATCGACAGATAAGATTGCGCCACGTGTCCCTATTTAGTTTACCGTTAGAGTGAAGGGCATATGTACTCTAGTTTTTGGACGGCAGGAGTATCAATGTCCCAAAA	83315	83335	21	219	4663590	4663808	Plus	(((((((((((((((((..((.{{{{{{{{{{{{{{{{{={{{(((..(.(((((.((((((((...(((((((.(.(((((((((((..((((((((.(((.....))).))))))))..))))))))))).).))))))).)))............))))).))))).)..)))))>->>>>>>>>>>>>>>>>>->)..)))))))))))))))))	-106.8	-48.7671	38.3562	83158	83179	NA	0.009901
miRNA134	22	1284	42	56	28	59	43	chr08	TAAAGAGGACGGGATGACAGA	TGTTATCCCGGCCCCTTTACT(2)	CCTTGTACCTGTTCCGATTTGTTATCCCGGCCCCTTTACTCCCTATAGTTGGAAAAAGTGTGTTATACACATATTATGAGTTCAAAACACTTGTTTTGGTCGAGTTGAGGTGTCTGAAACTTCACGGAGTAAAGAGGACGGGATGACAGACTGGAACTAGTACAAGG	151787	151807	21	167	19435659	19435825	Plus	((((((((..((((((.(({{{{{{{{{{={{={{{{{{{((.....((..(((.((((((.....((.(((...))).)).....)))))).)))..).)....((((((.......)))))).))))>>>>>->>->>>>>>>>>>>>.))))))..))))))))	-72.6	-43.4731	43.1138	151676	151697	NA	0.009901
miRNA135	4	2	6	5	2	2	3	chr11	TTTTTGGACGGCACGGGCACC	TTGGTGCCCCTGTCATCCAAAA(1)	ATTGGTGCCCCTGTCATCCAAAAAACTAGAGCATATATACCATCTATACTAACGGACATACACGTGTCATAATCTTATCCACCAACCCGACATTATTAAATATCAGATTGACGGATAAGATTGCGCCAAGTGTTCCTATTTAGTCTTCCGTTAGAGTGAAGGGCATATATGCTCTAGTTTTTGGACGGCACGGGCACCAAT	169427	169447	21	201	7254845	7254645	Minus	({{{{{{{{{={{{{={{{{{{{(.(((((((((((((.((...(((.((((((((...((((.((.(.(((((((((((..(((.(.((.(((....))).)).).)))..))))))))))).).)).))))..((....))...)))))))).)))...)).)))))))))))))>>>>>>>>->>>>->>>>>>>)))	-86.6	-43.0846	41.2935	169250	169272	NA	0.009901
miRNA136	9	20	21	16	18	9	20	chr01	GAGCACATGAACTTAGAGGCA	TTTGCATCTGAGCTCATGTGC(1)	GACTAGTGTGATCAATTGAGAGCACATGAACTTAGAGGCAAAACAATGTAACCTCCTCAATTCAGGTACACCTCCCTGTAAAACTAGTTCCTTTATGACCAGTGAATATGAATTGTCGTAATGAAATTAGTTTTACAGGGGTGTACCTAAGGTAATGTGGCTATGTTGTTTTGCATCTGAGCTCATGTGCTCTCTCTATTAATCCCACATGTC	230949	230969	21	213	3381798	3381586	Minus	(((..(((.(((.(((.((<<<<<<<<<<-<<<<<<-<<<((((((((((.((.......((.(((((((((..(((((((((((((((.(.(((((((.(((........)))))))))).).)))))))))))))))))))))))).)).......)).))))))))}}}}}=}}}}}}=}}}}}}}}))))...))).))).)))..)))	-98.04	-46.0282	39.4366	231098	231119	NA	0.009901
miRNA137	10	5	0	1	0	1	2	chr12	GGTTTTAGGGGTAGATGAGGC	CTCATCCACCTCCAAAACCTT(1)	GTGAAGCATCTGGTGGAAAGGCTTTGCGTTAACCCCAGGTTTTAGGGGTAGATGAGGCAGAAGATGCTGCGCACGGCTACAACGACCGTCACATCCTCCGCCTCATCCACCTCCAAAACCTTGGGGTTAACACCAGCCTTTCCATCAAATGCTTCAC	584125	584145	21	157	54845577	54845421	Minus	(((((((((.(((((((((((((..(.((((((((((<<<<<<-<<<<<-<<<<<<<<.((.((((..(((..((.......))..)))..)))).)).))}}}}}}=}}}}}=}}}}}}=}))))))))).).))))))))))))).)))))))))	-94.1	-59.9363	52.8662	584059	584079	NA	0.009901
miRNA144	1	2	4	2	0	3	0	chr11	AGGCCAAACACATATGTAGAC	GGGGTTGTGTATGTGTTTGGCC(2) GGGGTTGTGTATGTGTTTGGC(1) AGGGGTTGTGTATGTGTTTGGC(1) AGGGGTTGTGTATGTGTTTGG(1)	TGAGGACAAGTTTGAGGGGTTGTGTATGTGTTTGGCCTTATTAAAAAGACAAAATAATAAGGCCAAACACATATGTAGACCCTTAAACTTGTCCTTA	139116	139136	21	97	37313371	37313467	Plus	((((((((((((((({{{={{{=={{{{{{{{{{{{{((((((...........)))))>>>>>>>>>>>>>>-->>>->)))))))))))))))))	-60.7	-62.5773	36.0825	139157	139178	NA	0.009901
miRNA145	0	0	0	3	0	0	2	chr02	GGGCTAATCTCATTTGGCAGA	TGCCAAAGGAGATTTGCTCTC(2)	AAATTAGAGGGCTAATCTCATTTGGCAGACAGCAAATAATGCAATGATATATGCTTAGTTTGTAATATGCAGAATTAGTGAAGTCTGCCAAAGGAGATTTGCTCTCTAATTT	620683	620703	21	112	30264707	30264818	Plus	((((((((<<<<-<<<<<<-<<<<<<<<<(.(((.....)))..........(((...(((((.....)))))...)))...)))}}}}}}}=}}}}}}=}}}}}}))))))	-48.3	-43.125	33.9286	620759	620780	NA	0.009901
miRNA146	1	124	37	129	103	160	415	chr08	TTTCAGTAGATGTTATGAATA	TATTCACAATCTCTGCTGAA(1) TTCACAATCTCTGCTGAAAAA(26)	TAGATCTAGTCGATTCATTTTTCAGTAGATGTTATGAATAATTGATAAATACAGGTGTATAAAGGTTTTGATATAGTCACACCCGTAGATATGTGTGATTAGACTAAGACCTTTGTACACTTGTATTCTGTTGCTATTCACAATCTCTGCTGAAAAATGATTGGCTAATTCTA	39731	39751	21	173	32835142	32835314	Plus	((((..((((((((.((((<<<<<<<<<<-<<<-<<<<<<...(((((((((((((((((((((((((((...(((((((((..........)))))))))...))))))))))))))))))))))).))))..))}}}}=}}}=}}}}}}}}}}}}))))))))))..))))	-78.8	-45.5491	31.7919	39612	39632	NA	0.009901
miRNA147	39	8	4	12	3	7	5	chr11	AGGGACGGAGGAGGCTAGGT	AACGTAAGGTGTCCCTGCTTT(1)	CTACCCCTTGTTAGTCCCGAGGGACGGAGGAGGCTAGGTTAGCCGAAAGATGGTTATCGGTTCAAGAACGTAAGGTGTCCCTGCTTTTTCAGGATAAGAAGGGGTAG	204	223	20	107	25754052	25753946	Minus	(((((((((.(((.(((.(<<<<<<<<-<<<-<<<<-<<(((((((..........))))))....}}}=}==}}}=}}}}}}=}}}))).)))))).)))))))))	-41.8	-39.0654	51.4019	250	271	NA	0.009901
miRNA148	5	8	3	5	10	3	9	chr03	TTTCTCAGACGGTCACTCAAT	TGAGTGACAATCTGAGACATC(1)	GTTGATTTCTCAGACGGTCACTCAATTAATAGTTATTGTGTCAAAATGTCAAGAGGAAAGATAACTATTAGTTGAGTGACAATCTGAGACATCAAC	505948	505968	21	96	19187621	19187526	Minus	(((((<-<<<<<<<--<<<<<<<<<<(((((((((((.(.((..........)).)...)))))))))))))}}}}}}}}==}}}}}}}=}}})))	-47.5	-49.4792	34.375	506014	506035	NA	0.009901
miRNA149	1	2	0	0	4	8	1	chr07	ATTTAGATGTAGGGAGTAAGGG	GTCCTCATGCCTTGCATCTAA(1)	ATAGTGTTGGACTTGTTCGTCCTCATGCCTTGCATCTAAATTCAGTCAACAAAAGTTATGTTCAGTCAACAATATGGTTCATGTGACTTTTAGGGTAAAACCCTAAACATAACTTTTGCTTTCTGAATTTAGATGTAGGGAGTAAGGGCGAACTAGTCTAACACTAT	231474	231495	22	167	46522022	46521856	Minus	(((((((((((((.(((({{{{{={{={{{{{{{{{{{{((((((....(((((((((((((.(((((.((..........)))))))..(((((.....))))))))))))))))))....))))>>>>>>>>>>>>>>->>->>>>))))).)))))))))))))	-84.8	-50.7784	36.5269	231581	231601	NA	0.009901
miRNA150	0	0	0	0	0	2	0	chr01	CTTTGGTAGTATGTTTGATGTG	ACACCTACGATGTTGACGAGGA(1)	TCTATTGTACTTTGGTAGTATGTTTGATGTGAAGTCATTGCAGAGTGATTTTACACCTACGATGTTGACGAGGACTATGGA	23206	23227	22	81	48330315	48330235	Minus	(((((.((.<<<<<-<<<<<<<<--<-<<<<((((((((....)))))))))}}}}==}}=}}}}}}=}}}}}}).)))))	-21.3	-26.2963	38.2716	23248	23270	NA	0.039604
miRNA152	475	949	1156	203	407	286	308	chr02	TATCTGAGTAGCATAGGGAATT	TTCAATTCCTATCCTCCTCAG(1)	TATCTGAGTAGCATAGGGAATTGAGATAGATGAAGAAGAACAACTTCAGCCATCTCTCTTCAATTCCTATCCTCCTCAGAT	73175	73196	22	80	39640290	39640210	Minus	<<<<<<<-<<-<<<<<-<<<<((((.(((((..((((.....))))...))))).))=}}}}}}}}}}}=}}=}}}}}))	-30.7	-38.375	40	73232	73253	NA	0.009901
miRNA153	409	1244	281	7	7	7	4	chr09	AGGTGTTGGTGCTCATGCAGA	TCTGCATTTGCACCTGCACCT(15) CTGCATTTGCACCTGCACCT(1)	TCTGCATTTGCACCTGCACCTTAGTGAACGAATTTGTTAGCGTATAATTCATGCAGAAAGGTGTTGGTGCTCATGCAGA	117452	117472	21	79	4449020	4449098	Plus	{{{{{{{=={{{{{={{{{{{(..((...(((((...........)))))...))..)>>>>>>->>>>>-->>>>>>>	-33.1	-41.8987	43.038	117393	117414	NA	0.009901
miRNA154	288	283	898	264	567	288	546	chr03	AGGCGTTGTCTGAGGCTAAT	TAGCCAAGGATGACTTGCCT(83) TAGCCAAGGATGACTTGCCTA(1)	GAAGATAAAGTGCCTGCTCTGATAGCCAAGGATGACTTGCCTAAAACCCTTTTTATGAAGGGTCATTAATTAATTAAACTTTAGTTACTAAAATTAAAGTTTATATTATATGATCCTAAAATTGGGATTTTAGGCGTTGTCTGAGGCTAATCTGAGAGGCACTTATCTTT	2571	2590	20	170	35214094	35214263	Plus	((((((((.((((((.(((.(({{{{{=={{{=={{=={{{{(((((((..(((....((((((((((((....((((((((((((.....)))))))))))).)))).)))))))).)))..))).))))>>>>>>-->>>-->>>>->>).)))))))))))))))))	-72.9	-42.8824	32.9412	2461	2481	NA	0.009901
miRNA157	42	41	79	36	78	57	58	chr08	AAACTTGGAGCTAGAGGATGT	CTGGATGGCACATGGTTTTCT(1) TGGATGGCACATGGTTTTCT(1) TGGATGGCACATGGTTTTCTT(3) GGATGGCACATGGTTTTCTTT(1) GATGGCACATGGTTTTCTTT(1)	ATTGCTTTCTGGATGGCACATGGTTTTCTTTTATCAAAAGGAAACTTGGAGCTAGAGGATGTGGGTAAT	4010	4030	21	69	36504759	36504827	Plus	((((((((({==={{{{={{={{{{{{{{{(.....)))))>>>>>>>-->>>>-->>>---)))))))	-18.5	-26.8116	39.1304	3977	3998	NA	0.029703
miRNA159	1	5	0	0	0	0	0	chr01	AATTGAAGACGTAGATGTAATT	AATTACTTCTACATGTTCAATT(1)	ATAAAAATAATTGAAGACGTAGATGTAATTTAGTCGGAAAATGCTCAACTAAATTACTTCTACATGTTCAATTCTTTTTGT	42328	42349	22	81	5214566	5214486	Minus	(((((((.<<<<<<<-<-<<<<<-<<<<<<((((..((......)).))))}}}}}}=}}}}}=}=}}}}}}}.)))))))	-26.3	-32.4691	25.9259	42283	42304	NA	0.009901
miRNA160	17	11	17	8	5	2	4	chr11	TGTCTAGATGTGCATCCTCAA	AAGAATGCACATCTAGGCACC(1)	GCAACTAAACGCTCCAACTTTAAGAATGCACATCTAGGCACCTCAACTCGTCCCGACTGTGTCTAGTGGACTCCCAACACTGATGCAACACATAAATTTTGGAGGTGTCTAGATGATCATTTTGTAAGTTGGAGTGTTCAACTGACACAATGGAGATGAGTTGGGGTGTCTAGATGTGCATCCTCAAATTGGAGTACTTAGTTGT	226108	226128	21	205	25432033	25432237	Plus	((((((((..(((((((.(((={{={{{{{{{{{{{{{{{{{(((((((((((((..((((((...(((((.((((((....(((.....)))........((((((((.....)).))))))....))))).).)))))...)))))).))).))))))))))))>>>>>>>>>>>>>>>->>->>))))))))..))))))))	-99	-48.2927	43.4146	225962	225983	NA	0.009901
miRNA161	3	6	1	1	3	2	1	chr08	AGGGACACGTGGCATAATCTT	ATAAGATTATGACACGTGTAT(1)	ACTAAATAGGGACACGTGGCATAATCTTATCCGTCCATCCGATATTTAATAAATGTCGGATCGGTGGATAAGATTATGACACGTGTATGTCCGTTAGT	210296	210316	21	98	29520418	29520515	Plus	(((((..-<<<<<<<<<<-<<<<<<<<<(((((.((((((((((((.....)))))))))).)))))}}}}}}}}}}}=}}}}}}}==.))).)))))	-50.6	-51.6326	39.7959	210355	210376	NA	0.009901
miRNA163	0	0	2	0	0	0	0	chr04	TAGGATGCCACATAGGACGCG	ATGAGTCCTATGTGGCATAATA(1)	GTTGAACAAGTAGACATATGAGTCCTATGTGGCATAATACACATAGGACACTACGTAGGACGCAAATTGTCATGTAGGATGCCACATAGGACGCGTGTGTCTATTTGTTCAAT	208259	208279	21	113	56682085	56682197	Plus	((((((((((((((((({{{={{{{{{{{{{{{{{=={{((..(((....))).....((((.....)))).))>>-->>>>>>>>>>>>>>->>))))))))))))))))))	-61.8	-54.6903	41.5929	208201	208223	NA	0.009901
miRNA164	2	4	6	1	1	1	0	chr02	TTTTGGACGGCAAGGACACCA	CATTGGTGCCCCTGCCGTCCAA(1) CATTGGTGCCCCTGCCGTCCA(1) ACATTGGTGCCCCTGCCGTCCA(2)	ACATTGGTGCCCCTGCCGTCCAAAAACTAGAGCATATATACCCTTTATACTAATGGACATACACGTGTTATAATCTTATCCATCGACCCGACATTTATTAAATATCGGATCGACGGATAAGATTGTGCCATGTGTCCTTATTTAGTCTTCCGTTAGAGTGAAGGGGATATATGCTCTACTTTTTGGACGGCAAGGACACCAATGT	171264	171284	21	205	10653683	10653479	Minus	{{{{{{{{{={{={{{{{{{{{((((.((((((((((((.((((((((.((((((((...(((((((.(((((((((((((.((((.((((.(((.....))).)))).)))).))))))))))))).))))))).((.....))...)))))))).)))))))).)))))))))))).)>>>>>>>>>>>>->>->>>>>))))	-114.4	-55.8049	40.9756	171441	171462	NA	0.009901
miRNA165	1	1	2	0	0	1	2	chr03	AACACTGTAGTTTTGCGTGATA	TTCACGTGAAACTTTCAGTGTT(1)	CTGCAAAAGTTTCACGTGAAACTTTCAGTGTTGAATCAAATCAACACTGTAGTTTTGCGTGATATATTTTTACAG	185128	185149	22	75	11778491	11778417	Minus	(((.((((((={{{{{=={{{{{=={{{{{{{((......))>>>>>>>->>>>>-->>>>>--.)))))).)))	-33.2	-44.2667	33.3333	185158	185179	NA	0.009901
miRNA166	0	0	2	0	0	0	0	chr03	TAGCTGGTGATCGTTCAGGTA	TCCTACCTGAACTATCACCAA(1)	CGAGTTTCCTACCTGAACTATCACCAACTATTTACCAAAACACACCTCAACTATTACCTTAAATATCACCATCATCATTCAGGTAGCTGGTGATCGTTCAGGTAGGAAACTCG	47269	47289	21	113	1160486	1160598	Plus	(((((({{{{{{{{{{{{={{{{{{{=((((((...............................................)))>>>->>>>>>>->>>>>>>>>)))))))))	-44.23	-39.1416	40.708	47191	47212	NA	0.009901
miRNA170	0	0	2	0	0	0	0	chr04	TCGCTGGTGGAAATCTACGGC	CGGTAGGGCTTTTATCGACGG(1)	TCCGGTGACTGGTGCGGTAGGGCTTTTATCGACGGGGAACTGGCACGTGTGTCAAAAGGCGGTGCAGACGGTTCTCGCTGGTGGAAATCTACGGCCGGTTTTCGCCGGG	144040	144060	21	109	59321588	59321696	Plus	(((((((((((((.=={{{{{=={{{{{{{{={{{(.(((((((((...((((....))))))))...))))))>>>->>>>>>>>->>>>>->>)))...))))))))	-44.1	-40.4587	60.5505	143979	144000	NA	0.049505
miRNA172	2	2	1	1	2	0	2	chr12	TTGCATACTTAGAGGATCATT	ATAGTCCCTTAAGTATGCATA(1)	TTCTATTATATGGAGCAGAAATAGTCCCTTAAGTATGCATAATTAGTACACTTTTAAAATGACGACACAAAGAGGTAGGAAAGAAAGAGAGTGGTGTGAATAACACGTGATTGGGATCTGTTAGGTTTTAACATCTTCATTAAGTTTAGACTAAATGTGTATTAATTTTGCATACTTAGAGGATCATTTGTGCTCCATATGATAGGA	156752	156772	21	207	2759348	2759142	Minus	(((((((((((((((((.(({{={{{{={{{{{{{{{{{={((((((((((.((((....(((......((((....................((((.....))))....((((((((.....))))))))..))))......))).....)))).)))))))))))->>>>>>>>>>>->>>>->>>).)))))))))))))))))	-73.7	-35.6039	32.8502	156897	156917	NA	0.009901
miRNA174	43	63	59	92	109	87	181	chr01	TAAATCACTGTAGATCGGTCAC	ACTGTAGATCGGTCACTGTAGA(1)	ATTGATAAGGGATCCACGGTCACTGTAAATCACTGTAGATCGGTCACTGTAAATCACTGTAGATCGGTCACTGTAGATCACTGTAGATAGATCCCTTTTTCTTCGAT	142910	142931	22	107	16877174	16877068	Minus	(((((.((((((((....(((((.(<--<<<<<-<<-<<<<<<<<<<.((.....}}=}}=}}}}}}}}}}=}}=}}).)).)).))).)))))))).....)))))	-30.7	-28.6916	41.1215	142902	142923	NA	0.039604
miRNA175	3	2	0	3	4	0	4	chr12	CTTGGTTCTGAGATTGAGGTAT	ACTCCGTCTGATGAGCCGTGGT(1) CTCCGTCTGATGAGCCGTGGTT(5)	GGCTTCTCGACTTGGTTCTGAGATTGAGGTATAGTCGGATCTAGTACTACTTTTATTGGCTTTGTCTTTGTGACTCCGTCTGATGAGCCGTGGTTTTTAGCC	259924	259945	22	102	44104253	44104152	Minus	((((....((<<<<<<<<<-<<<<-<<<-<<<((.((((.((((((.......)))))).))))...))))).}}}=}}}}=}=}}}}}}=}}}}...))))	-29.6	-29.0196	45.098	259986	260008	NA	0.049505
miRNA177	0	0	0	2	0	0	0	chr03	ATGATATGGTGTCGTGAGATGG	TGATTCCATCTCATGATTCCA(1)	TCATGATATGGTGTCGTGAGATGGAATCAAGCGTTTGGACATGCGATTTTACGTTGATTCCATCTCATGATTCCATATCAAGA	246801	246822	22	83	8904547	8904629	Plus	((-<<<<<<<<-<<<<<<<<<<<<((((((.(((..((.(....).))..))))}}}}}}}}}}}}}}}}}=}}}))))).))	-42.2	-50.8434	39.759	246852	246873	NA	0.009901
miRNA178	0	1	0	2	0	0	0	chr03	CAGATCGATGGATAAGATTGCG	TCATAATCTTATCCACCGACCT(1)	ACACGTGTCATAATCTTATCCACCGACCTGACGTCAGATCGATGGATAAGATTGCGTCACGTGT	847775	847796	22	64	17374064	17374001	Minus	(((((((={={{{{{{{{{{{{={{{={{(....>>>->>>->>>>>>>>>>>>->.)))))))	-34.2	-53.4375	46.875	847747	847769	NA	0.009901
miRNA179	1	3	1	5	12	7	22	chr01	TCTCTCTATTGACGGACTCAA	TTTGAGTCCATCATTAGATCG(2)	GGGGTTTTAGATAAGGAAAATTTCAAATATTTCTCTCTATTGACGGACTCAAAAGAAGATTATAAGAAGTATTCCATTTAATCATCAATTTTAATTCTCTTTGAGTCCATCATTAGATCGAAATCTTTGATGTTTTCCTTATCTAAAACTTT	1526744	1526764	21	152	65771640	65771791	Plus	(((((((((((((((((((((.(((((.(((<<--<<<<-<<<-<<<<<<<<(.((..((((.............................))))..))}}}}}}}}}=}}}=}}}}==})))).))))).)))))))))))))))))))))	-56.85	-37.4013	27.6316	1526811	1526832	NA	0.009901
miRNA181	2	6	2	11	12	10	7	chr12	ATTGAACAAGTAGACACACGTA	AGGATGAATGTGTCTATTTGT(1)	GGCACTTAAACTTGTATAAAATTGAACAAGTAGACACACGTATCCTACATGACATAATACACGTAGGACGCCACGTAGGACACACAATTGCCATGTAGGGTGCCATGTAGGATGAATGTGTCTATTTGTTCAGTTTTATACAAGTTTAAGTACC	987881	987902	22	154	2030942	2030789	Minus	((.(((((((((((((((((<<<<<<<<<<<<<<<<<<--<<(((((((((.(((..(((.(((.((...)))))..((.((......))))..)))..))).)))))}}}}}}==}}}}}}}}}}}}})))))))))))))))))))))).))	-78.8	-51.1688	38.961	987792	987812	NA	0.009901
miRNA182	0	2	0	4	0	1	0	chr04	TTGGATGTACACAACTAGGCA	AAGTGTCTACTTGTGCACAC(1)	ACATTTATATCCTCTAAATTTGGATGTACACAACTAGGCACTTAAACGTGTATAAACTTAAACAAACAGACACATGAGTCCTATATGTGACATAATACACGTAGGACACAAATTGTCATGCAAGACACGTGTGGTCTGGTTAGTTCAACTTTATACAAGCTTAAGTGTCTACTTGTGCACACAAAAAATTGAAGGACATAAATGT	917922	917942	21	205	16468195	16467991	Minus	((((((((.((((...(((<<-<-<<<-<<<<<-<<<<<<(((((.(.((((((((.((.(((...((((((((((.((((((..((((......))))..))))))......((((......))))))))).)))))....))).)).)))))))).).))}}}}}}}}}=}}}}}=}}}}...)))))..)))).))))))))	-71.7	-34.9756	34.6341	918064	918084	NA	0.009901
miRNA185	3	0	0	0	0	2	1	chr01	AGGTTCACCAACTTGTGGGACA	TTTATCTCACAAGTCGGTGGA(1)	TCACACAACTAACACTAGTTGTGTGAGGCTTCTTTTTATCTCACAAGTCGGTGGACCCAAAAGTATATGATTTAGGTTCACCAACTTGTGGGACAAAAAGAATCCCCACATAATTAGTGTCAGTTGTGTGA	1269202	1269223	22	131	77545597	77545467	Minus	((((((((((.((((((((((((((.((.((((({{{={{{{{{{{{{={{{{{{((.(((.........)))->>>>>>>>->>>>>>>>>>->))))))).)).)))))))))))))).))))))))))	-73.9	-56.4122	39.6947	1269240	1269260	NA	0.009901
miRNA186	0	1	1	14	23	28	22	chr12	TTTTGGATGTGCACAAGTAGA	GCCTACTTGTGCACACCCAAA(1) GCCTACTTGTGCACACCCAA(1) CTACTTGTGCACACCCAAAGT(1) TACTTGTGCACACCCAAAGTT(1)	TGCCCTCTAATTTTGGATGTGCACAAGTAGACACTTAAGCTTGTATAAAGTTGATCAGGTAGACACATTAGTCCTACATGACATAATACACGTAGGACACCATGTAGAACTCAAATTGTCATGTAGGATGCCATGTAGGACGCGTGTGTCTATTTGTTCAATTTTATACAAGTTTAAGTGCCTACTTGTGCACACCCAAAGTTAAATGGCA	5852	5872	21	211	58865535	58865325	Minus	((((...(((<<<<<<-<<<<<<<<<<<<<-(((((((((((((((((((((((.(((((((((((((..((((((((((.(((..((((.....((((...((.......))...)))).))))..))).))))))))))..))))))))))))).))))))))))))))))))))))}=}}}}}}}}}}}}}=}}}}}))))...))))	-114.7	-54.3602	38.8626	6020	6041	NA	0.009901
miRNA191	0	1	0	1	4	1	2	chr01	TTCAATTAGTTAGACATGGAT	CATATCTCACTATTTGAAGCT(1)	AAGGGTTGACAAAGCTTAATCCATATCTCACTATTTGAAGCTCCTTCAAATATCAAAGATAGTAACTTCAATCGGTTAGACATCCTTCGGAATTTGAAGGAACTTCAATTAGTTAGACATGGATTGAGATTTGTCAATCTTT	1807492	1807512	21	142	66052316	66052457	Plus	(((((((((((((.((((((({{{={{{={{{{={{{{{{={(((((((((.((((.(((..(((((......)))))...))).)).)).)))))))))).)>>>>>->>>>->>>->>>>>>)))).)))))))))))))	-59.5	-41.9014	33.8028	1807409	1807430	NA	0.009901
miRNA192	0	0	0	1	7	0	0	chr01	TTTTTGAACGACAGGGGCACC	AGTGCCCCTGCCGTCCAAAAA(1)	TGGGACATTAGTGCCCCTGCCGTCCAAAAATTAGAGCATATATGCCCTTCACTCTAACGGAAGACTAAATAAGAACACGTGACACAATCTTAGCCGTCTATCCGATATTTAATAAATGTCGGGTTGGTGGATTAGATTATGACACGTGTATGTCCGTTAGTGTAAAGGGTATGCTCTACTTTTTGAACGACAGGGGCACCAATGTCCCA	1988756	1988776	21	209	66233504	66233712	Plus	(((((((((={{{{{{{{{={{{={{{{{{.((((((((....((((((.((.((((((((...((.....)).(((((((.((.(((((...((..(.((((((((((.....)))))))))).)..))...))))).)).)))))))...)))))))).)).)))))))))))))).>>>>>>->>>->>>>>>>>>-)))))))))	-110	-52.6316	43.0622	1988585	1988606	NA	0.009901
miRNA193	415	58	965	565	571	368	727	chr08	TATATGCTCTAGATTTTGGAC	CCAAAAACTAGAGCATATATA(1) AAAAACTAGAGCATATATACC(16) AAAACTAGAGCATATATACC(3)	GGACATTGGTGCCCCTGCCATCCAAAAACTAGAGCATATATACCCTTCACTCTAACGGAAGACTAAATAGGGACACGTGGCACAATCTTATCCGTCGATCCAATATTTAATAAATGTCGATCGGTGGATAAGATTATGACACGTGTATTTCCGTTAGTATAAAGGATATATATGCTCTAGATTTTGGACGGCAGGGGCACCAATGTCC	1045959	1045979	21	208	42349454	42349247	Minus	(((((((((((((((((((.((({{{{={{{{{{{{{{{{{{={(((....(((((((((..((....))..(((((((.((.((((((((((..(((((..(((((.....))))).)))))..)))))))))).)).)))))))..)))))))))....)))).))>>>>>>>>>>>>->>>>>>>-)))))))))))))))))))	-126.1	-60.625	42.3077	1046102	1046122	NA	0.009901
miRNA194	0	2	1	3	13	12	9	chr11	TTTGGACGACAGGGGCACGAAT	ATTGGTGCCCTTGCCGTCCAA(1)	CATTGGTGCCCTTGCCGTCCAAAAATTAGAGCATATATACCCTTTATACTAACGGACATCCACGTGTCATAATCTTATCCGTCGATTCGACATTTATTAAATATCGAATTGACGGATAAGATTGTGTCACATGACCCTATTTAGTCTTCCGTTAGAGTGAAGGGCATATATGCTCTAGTTTTTGGACGACAGGGGCACGAATG	1186737	1186758	22	203	36874347	36874145	Minus	({{{={{{{{{{{{={{{{{{{((((((((((((((((.((((((((.((((((((.......(((.(((((((((((((((((((((((.(((.....))).))))))))))))))))))))))).)))..(((........))).)))))))).)))))))).)))))))))))))))>>>>>>>>->>>>>>>>>->>>)	-124.3	-61.2315	40.8867	1186915	1186935	NA	0.009901
miRNA195	1	0	0	1	3	2	1	chr02	GGGGATGTACAAGTAGGCACT	AAGTGTCTACTTATGCACAC(1)	TTTACGCCGTCTAACTTTGGGGATGTACAAGTAGGCACTTAAACTTATATAAAGTTGAACAAGTAGACATATGTGTCATATGTGACGCCCTACTTGGCCAATTTGCATTCTACATAGCGTCATGTGCGTATTATGTCACGTAGAACGTGTGTCTACTTGTTTAATTTTATACAAGTTTAAGTGTCTACTTATGCACACCCAAAATGGAACAATGTAAA	172943	172963	21	218	6877825	6877608	Minus	((((((...((((..(((<<<--<<<<-<<<<<<<<<<<(((((((.(((((((((((((((((((((((((((.((.(((((((((((......))).(((.(((((...((.....))...))))).)))..))))))))))))))))))))))))))))))))))))).))))))}}}}}}}}}}}}=}}}}==}))))).))))....))))))	-98	-44.9541	36.6972	172782	172801	NA	0.009901
miRNA196	0	0	0	0	2	0	1	chr04	CGTGGATCGATCTACGGACCGT	CAGTACGGACCGTCGATCGAT(1)	ACGGTCCTGACTTACGGTCCGTGGATCGATCTACGGACCGTAGGTCGTGCCCGTAGATCGATGTCCCACAGAGCCCAACTTCGGACCAGATTGACGGTTGACCAGTACGGACCGTCGATCGATCTACGGTCCGTAGGTCAGTCCCGT	6251	6272	22	147	7354636	7354782	Plus	((((..(((((((((((.(<<<<<<<<<<<<-<<<<-<<<<((((((...((((.((((...((((....(((.....))).))))..)))).)))).))))}==}}}}}=}}}}=}}}}}}})))))).)))))))))))..))))	-86.1	-58.5714	58.5034	6333	6354	NA	0.009901
miRNA198	0	0	0	5	22	3	1	chr01	TATTTGGAGAGTCCGAGCTATA	TTGCTCAGACTCTTCAAAAAT(1)	TATGTTGCTCAGACTCTTCAAAAATATTGATATGTGTGTGTCGGATCTGACACAGATACAACAATATATTTGGAGAGTCCGAGCTATATA	107471	107492	22	90	37352004	37352093	Plus	(((({={{{{={{{{{{{{{{{={{((((...(((.(((((((....))))))).)))...)))))>->>>>>>>>>>>->>>>->>>))	-41.4	-46	35.5556	107408	107429	NA	0.009901
miRNA199	0	12	0	1	5	8	17	chr12	AAAAAGTAGAGCATATATACC	GAAGGGCATATATGCTCTAGTT(1) CATATATGCTCTAGTTTTTGG(1)	CATTGGTGCCCTGTCGTCCAAAAAGTAGAGCATATATACCTTTCATACTAACGGACATACACGTGTCACAATCTTATCCACTGACCCACATTTATTAAATATCGAATCGACAGATAAGATTGCGCCACGTATCCCTATTTAGTCTTCCGTTAGAGTGAAGGGCATATATGCTCTAGTTTTTGGATGAAGGGGCACCAATG	149538	149558	21	200	10211472	10211671	Plus	((((((((((((.((((((<<<<<-<<<<<<<<<<<<-<<((((((.((((((((.....(((((.(.((((((((((...(((..(................)..)))...)))))))))).).)))))....((....))...)))))))).))}}}}}}=}}}}}}}}}}}}=}}))))))))).))))))))))))	-96.89	-48.445	41.5	149674	149696	NA	0.009901
miRNA200	0	0	0	0	0	2	0	chr11	TTTGGACGACAGGGACATCAAT	CATTGGTGCCCCTGCCGTCCAA(1) CATTGGTGCCCCTGCCGTCCA(2)	CATTGGTGCCCCTGCCGTCCAAAAACTAGAGCATATATACCCATTATACTAACGGGCATACACGTGTCATAATCTTATCCAGTGACTCGACATTTATTAAATATCGAATCAACGGATAATATTACGCCACGTGTCCCTATTTAGTCTCCCGTTAGAATGAAGGGCATATTTGCTCTAGTTTTTGGACGACAGGGACATCAATG	118193	118214	22	203	25324485	25324283	Minus	{{{{{{{{={{{{{={{{{{{((((((((((((.((((.(((.((((.((((((((...(((((((.(.((((.((((((..(((.((((.(((.....))).)))).)))..)))))).)))).).)))))))..((....))...)))))))).)))).))).)))).))))))))))>>>>>>>>->>>>>->>>>>>>)	-98.9	-48.7192	41.3793	118372	118392	NA	0.009901
miRNA201	0	0	0	3	5	12	12	chr01	TTTCTCTCTATTGACGGACTCA	TTTGAGTCCATCATTAGATCG(1)	GGGTTTTAGATAAGGAAAATTTCAAATATTTCTCTCTATTGACGGACTCAAAAGAAGATTATAAGAAGTATTCCATTTAATCATCAATTTTAATTCTCTTTGAGTCCATCATTAGATCGAAATCTTTGATGTTTTCCTTATCTAAAACTT	1526742	1526763	22	150	65771641	65771790	Plus	((((((((((((((((((((.(((((.(<<<<--<<<<-<<<-<<<<<<<((.((..((((.............................))))..))}}}}}}}}}=}}}=}}}}==})))).))))).))))))))))))))))))))	-56.35	-37.5667	27.3333	1526811	1526832	NA	0.009901
miRNA203	0	0	0	0	0	2	0	chr02	CTGCAAAGCAATGTAGAGGACC	ATCCTGACAGTGCTGCAACAT(1)	TCGATCCTGACAGTGCTGCAACATTTCCGGCCACTCTTTCTGAACTTACTGAAAGACTGAAGCATTGGAAAAATGTCCTGCAAAGCAATGTAGAGGACCGG	1135890	1135911	22	101	37842441	37842341	Minus	(((={{{{={{{={{{{{{{{{{{((((.((((.((((((..........)))))).))..))...)))..))))).->>>-->>>>->>>-->>>>->))	-28.6	-28.3168	46.5347	1135815	1135836	NA	0.029703
miRNA204	0	0	1	0	1	2	0	chr10	TGTCTAGATATGCATGCTCAA	GTGTATGCACATCTAAACACCT(1)	AACTTTGTGTATGCACATCTAAACACCTCAACTCATCTCTACCGTGTCAGTTGAACACTCTAACTTACAAAATGATCATCTACACACGTCCAAAATTTATGTCACATCAGCGTCAGGTATCCACGAGACACAATGGAGATGAGTTGGAGTGTTTGGTTGCCAGTTGAGACCAGGTTGAGGTGTCTAGATATGCATGCTCAAAGTT	445505	445525	21	205	50297458	50297254	Minus	(((((({={{{{{{{={{{{{={{{{{{(((((..((((.((.(.(.(((..((((((((((((...........((((((.((...(((.......(((.(.((......)).).))).......)))....)).))))))))))))))))))..))))).)).))))...))))))))>>>->>>>>->>>>>>>->>>))))	-76.14	-37.1415	41.9512	445676	445697	NA	0.009901
miRNA205	0	0	0	0	0	2	0	chr12	ATAAAGTGGAACAAGAAGACA	ATGTGTCTACTTATTCAACT(1)	AGTAGACACTTAAATTTATATAAAGTGGAACAAGAAGACACATTTCCTACGCTACATCTTATGTGACAATTTACATCCTACATGATGTTCTACGTGTAGTATGCCATGTAGGACTCATGTGTCTACTTATTCAACTTTATACAAGTTTAAGTGCATACT	646912	646932	21	159	47218500	47218658	Plus	((((..(((((((((((.(<<<<<<<-<<<-<<<-<<<<<(((.((((((..(((((...)))))........(((.(((((((........))))))).)))....))))))...}}}}}}}}=}}}=}}}=}}}))))).)))))))))))..))))	-56.4	-35.4717	33.3333	646814	646833	NA	0.009901
miRNA206	0	0	0	2	2	4	2	chr09	ATGCTCTAGTTTTTGAACGGTA	TGTCGTCCAAAAACTAGAGCAT(1) TCGTCCAAAAACTAGAGCATA(2) CCCTGTCGTCCAAAAACTAGA(1)	GACATTGGTGCCCCTGTCGTCCAAAAACTAGAGCATATATATCCTTTATAGGTTATACTAACGGATATCCACGTGTCATAATCTCATCCACCGATTCGATATTTATTAAATATTGGATCGACGAATAAGATTGTGCCACGTGTCACTATTTAGTCTTCTGTTAGAGTGAAGGGCATATATGCTCTAGTTTTTGAACGGTAGGGCACCAATATC	83876	83897	22	213	3956838	3957050	Plus	((.((((((((((.(.={{{={{{{{{{{{{{{{{{{(((..(((((((........((((((((....((((((.((((((((.((.(..((((((((((((.....))))))))))))..).)).)))))))).))))))..(((....)))..)))))))).)))))))..))))>>>>>>>>>>>>>>>->>>-->)))))))))).))	-97.6	-45.8216	38.9671	83713	83734	NA	0.009901
miRNA207	0	1	0	0	0	1	2	chr10	TTATGACTTATCGGAAAGGTTA	ACTTTTCCAAAGAGTTGTGAC(2)	GGAGTTGTGACTTTTCCAAAGAGTTGTGACTTGTCAATATGTTTTGACTTTTCCAAAGGGTTATGACTTATCGGAAAGGTTATGACTTT	341810	341831	22	89	14644951	14645039	Plus	(((((..(({{{{{{{{==={{{{=={{{{(((((((......))))).........)))>>>-->>>>--->>>>>>>>>>..)))))	-33.3	-37.4157	35.9551	341860	341880	NA	0.009901
miRNA208	0	0	0	0	1	1	3	chr03	GTAACTTCTCGGACAGGTCAC	GATTTTTTCGATGAGTTGTGAC(1)	GTGATTTTTTCGATGAGTTGTGACTTTTCTAAAGAGTTGTAACTTTTTCAATAAGTTGTAACTTTTTCAAAGGGTTGTAACTTCTCGGACAGGTCAC	270724	270744	21	97	14435416	14435320	Minus	(({{{{{={{{{{={{{{{{=={{((((..(((((((((((((((.......)))))))))))))))..)))))).->>>>>>->>>>>->>>>>>>	-38.3	-39.4845	34.0206	270795	270816	NA	0.009901
miRNA209	0	0	1	0	0	1	2	chr03	GACGGACTAAAAGACGACGTC	ACAACGTCTCTTTGTCCGTCG(1)	AAGCTACGGACAACGTCTCTTTGTCCGTCGCTTTTTAAAAAATATTTGACCAAAATTTTGACTAAAAAGCGACGGACTAAAAGACGACGTCCGTCGCTT	454279	454299	21	99	36472905	36472807	Minus	((((.(((({{=={{{{{={{={{{{{{{{(((((((...((.((((.....)))).))...))))))))>>>>>>>->>->>>>>-->>>))).))))	-47.4	-47.8788	40.404	454338	454358	NA	0.009901
miRNA210	0	1	0	0	0	0	2	chr05	AGGTATGTTGCTCGGATTCT	AAGAGTCCGAGCAACATAGCT(1) AGAGTCCGAGCAACATAGCT(1)	AAGGTATGTTGCTCGGATTCTCCAAAAATGCACTACTTTTAGAGGATCCAACATGCACCCGTCAACATTTTTGAAGAGTCCGAGCAACATAGCTT	20165	20184	20	95	4152778	4152872	Plus	(<<-<<<<<<<<<<<<<<<<<.((((((((..(((....))).((.............)).....))))))))=}}}}}}}}}}}}}}}}}=}})	-39.12	-41.1789	42.1053	20090	20110	NA	0.009901
miRNA211	0	1	0	0	0	1	3	chr01	TGCATACGGAAGTCTGATTGG	CTAATTTTTGATTTGTCTGCA(1) AATTTTTGATTTGTCTGCAAG(1)	TATTGAAAACAGATGCAAATACTAATTTTTGATTTGTCTGCAAGATGTCGTCTGTTGTAAAGTATTGAGCTCTCATATTTTGTATGTATAGCTGCTTTGCTTTAACCTAATTCCACTGGTATTCCAGTGGTCACAACATTCATTTGATTTCATGCATACGGAAGTCTGATTGGTTTCTATTATTTTCAATG	367813	367833	21	191	61351169	61350979	Minus	(((((((((..((((.....({{{{{{==={{{{{{{={{{{.((.((((..((((((((((((..(((((..(((((...)))))...)))).)..)))))).........(((((((....)))))))..))))))......)))).)).>>>>->>-->>>>>->>>>>>)...)))).)))))))))	-49.5	-25.9162	32.9843	367942	367962	NA	0.009901
miRNA212	0	2	0	0	0	0	0	chr07	ACGTTTTTGTAGGCGAGCGGA	TGCGCTCGACTAGAAAGGTGG(1)	GTCTTCTCGTGCGCTCGACTAGAAAGGTGGTTTTGTAGGCGAACGAAATACGTTTTTGTAGGCGAGCGGAGTGAGGC	297239	297259	21	77	51697295	51697219	Minus	((((((((.=={{{{{{={{{={{{=={{{((((((......)))))))->>-->>>->>>->>>>>>>>).)))))	-27.7	-35.974	51.9481	297277	297297	NA	0.039604
miRNA213	0	2	0	0	0	0	0	chr07	CTTTAAGGGATCACTGATGGG	GCTAACCCATCGGTGGCCCCTT(1)	TGCCAACTTTAAGGGATCACTGATGGGTTAGGCCTAAAAGTAAATCATGCATGCAATATAGATATAAGGGCTAACCCATCGGTGGCCCCTTAAATTTGGCA	579364	579384	21	101	3677159	3677059	Minus	((((((-<<<<<<<<--<<<<<<<<<<((((.(((............((....))...........)))=}}}}}}}}}}}}}}==}}}}}))).))))))	-51.6	-51.0891	42.5743	579426	579448	NA	0.009901
miRNA214	2	0	1	4	4	2	3	chr01	ACAATGATCAAGTTGGTATCG	TATTTATTTGGTTGTTTACGTT(1)	GCACCAAATTTGTGTATTTATTTGGTTGTTTACGTTGATGATATCGTTATCACCGACAATGATCAAGTTGGTATCGCTAATTTGAAGC	1343610	1343630	21	88	58566898	58566811	Minus	((..((((((.((({{{=={{{{{{{=={{==={{{(.(((((....))))).))>>>>-->>>>>>>-->>>->>).))))))..))	-25	-28.4091	35.2273	1343648	1343669	NA	0.029703
miRNA216	41	94	31	117	112	66	81	chr01	CGGCCTTAATAAGATGGTGAAG	TCACCATCTTTAGAGGCCATG(5)	TGCCTCGTTCCTTTTCTTCACCATCTTTAGAGGCCATGTCTAATGTTGTCGACCTTCACAACCATACGGAGAACAGGTAATAATGGTTTTCAAAATTAATTTATTTGTTTTTACACCCAACATTCAAGATTTTAGGTTTATTTATTCAAGTTCTACAACGGTAGACACGGCCTTAATAAGATGGTGAAGAAAAGGATAAAGGTA	102084	102105	22	204	4826455	4826658	Plus	(((((...((((((((({{{{{{{{{{=={{{{{{={{((((.((((((.((.(((............((((((((((((...(((((.....)))))..))))))))))))..(((.((.(((...))).)).)))..........))).)).)))))).))))))->>>>>>--->>>>>>>>>>>>)))))))...)))))	-74.1	-36.3235	35.2941	102233	102253	NA	0.009901
miRNA217	0	2	0	0	0	1	4	chr03	AGGACGTGTGTGCATACTTGA	AAGTAGACACATACATCTTA(1) GAACAAGTAGACACATACATCT(1)	TATTTAAACTTGTATAAATTAAGTTGAACAAGTAGACACATACATCTTATGTGACATAATACATGTAGGATGCAAATTGCCATGTAGGACACTAAGTAGGACGTGTGTGCATACTTGATTAATTTTATGCAAGTTTAAGTG	309301	309321	21	141	19384360	19384220	Minus	((((((((((((((((((....(((((.({{{{{=={{{{{{{={{{{{((((.(....(((((((((........))).)))))).).)))...))>>>>->>>>>>>-->>>>>>-)))))))))))))))))))))))	-48.5	-34.3972	31.2057	309232	309252	NA	0.009901
miRNA220	0	3	0	0	1	0	1	chr04	AGTGACTGTTTCCACGCGGCT	TATGATGTAGACAGTCTATC(1)	GGGTTGTATCCCTTTGGGTTATGATGTAGACAGTCTATCCTAATGCAAGTATTAGTGACTGTTTCCACGCGGCTCGAACTGATGCTGACCT	339758	339778	21	91	8361756	8361846	Plus	((((((((((..(((((((=={{={{={{{{{{{{====((((((....))))>>->>>>>>>>->>>>-->>>))))..))))).)))))	-34.6	-38.022	46.1538	339791	339810	NA	0.009901
miRNA223	0	12	0	1	5	8	17	chr01	AAAAAGTAGAGCATATATACC	CATATATGCTCTAGTTTTTGG(1)	CATTGGTTCCCCTGCCGTCCAAAAAGTAGAGCATATATACCCTTTATACTAATGGACATACACGTATCATAATTTTATCCACTGATCCGACATTTATTAAATACCGGATCAACAGATAAAATTGTGCCACGTGTCTCTATTTAGTCTTCCGTTAGAGTGAAGGGCATATATGCTCTAGTTTTTGGACGACAGGAGCACCAATG	2326535	2326555	21	203	66571502	66571300	Minus	(((((((.(.((((.(((((<<<<<-<<<<<<<<<<<<-<<((((((.((((((((...((((((..((((((((((((...(((((((..(((.....)))..)))))))...))))))))))))..))))))..((....))...)))))))).))))))))=}}}}}}}}}}}}=}}}}}}}))).)))).).)))))))	-99.2	-48.867	39.4089	2326389	2326409	NA	0.009901
miRNA224	48	84	57	66	92	81	118	chr05	AGGCTTAGATATGACATAGGGC	AGCCCTATGTGACATCTAAGCC(3) GCCCTATGTGACATCTAAGCC(1) AGCCCTATGTGACATCTAAGC(1) AAGCCCTATGTGACATCTAAGC(3) AAGCCCTATGTGACATCTAAG(1) CCCTATGTGACATCTAAGCCTG(3) CCTATGTGACATCTAAGCCTG(1)	CTCAGGCTTAGATATGACATAGGGCTTTGAATAATTGTTTCTTCTTTGTAACAAGAAAAAATACCATAAATATTTACTAGTAGTTATATGAATTCAACTACTAAATGTTATTGACATTCAGCTAGTCGTTACAAACGAGATACAATTATTTGAAGCCCTATGTGACATCTAAGCCTGAG	301627	301648	22	179	34414597	34414419	Minus	(((<<<<<<<<<<-<-<<<<<<<<<((..(((((((((.((((.((((((((......(((((.......)))))((((((.......(((((((((..((.....))..)))).))))))))))).)))))))).)))).)))))))))..)}}}}}}}}}}=}=}}}}}}}}}))))	-77.91	-43.5251	31.2849	301475	301496	NA	0.009901

## Sheet: normalizedreads
	TPM (transcripts per million)
miRNA ID	leaf	root	stem	PT0	PT1	PT2	PT3	Total TPM
miRNA1	0.269124	0.135119	0	0	0.202454	0.207649	0	0.814346
miRNA2	1.34562	1.48631	1.68742	5.18959	4.04908	3.32239	2.48831	19.5687
miRNA5	55.8432	7.83691	125.259	57.4925	57.8006	38.2074	72.36	414.799
miRNA7	0.269124	0	0	0	0.101227	0	0	0.370351
miRNA12	0.538248	0.405357	0.129802	0.101757	0.101227	0	0.0995323	1.37592
miRNA15	2.15299	1.35119	3.11524	0.712296	0.303681	0.622947	0.796259	9.05461
miRNA17	2.15299	1.35119	3.11524	0.712296	0.303681	0.622947	0.796259	9.05461
miRNA18	9.15021	8.10715	8.0477	3.25621	6.07362	3.42621	5.27521	43.3363
miRNA19	9.15021	8.10715	8.0477	3.25621	6.07362	3.42621	5.27521	43.3363
miRNA20	0.269124	0.270238	0.129802	0.915809	1.41718	0.103825	0.796259	3.90223
miRNA21	2.15299	1.35119	3.11524	0.712296	0.303681	0.622947	0.796259	9.05461
miRNA22	0.134562	4.99941	0.259603	2.84918	3.84663	2.90709	5.87241	20.8689
miRNA23	0.807372	0.945834	0.389405	1.72986	1.72086	1.45354	1.29392	8.3408
miRNA26	0	0	0.259603	0	0	0	0.0995323	0.359136
miRNA27	0.134562	0.135119	0.519207	0.101757	0.101227	0.103825	0	1.0957
miRNA28	0.134562	0.270238	0.389405	0.101757	0.101227	0	0	0.997189
miRNA29	0.134562	0.405357	0.259603	0.101757	0	0	0	0.901279
miRNA30	0.134562	0.675596	0.389405	0.101757	0.303681	0.311474	0.0995323	2.01601
miRNA31	0.269124	1.62143	0.649008	0.508783	1.21472	1.76502	1.29392	7.32201
miRNA32	0	0.135119	0.129802	1.42459	2.32822	2.90709	2.18971	9.11453
miRNA33	0	0.540477	0.519207	1.32284	0.607362	0.519123	0.696726	4.20573
miRNA34	172.778	228.351	155.502	211.959	251.245	213.256	210.411	1443.5
miRNA35	0	0.135119	0	0	0.303681	0	0	0.4388
miRNA36	0	0.135119	0	0.101757	0.506135	0.103825	0	0.846835
miRNA37	0	0.135119	0	0	0.303681	0	0	0.4388
miRNA38	0	0.135119	0.129802	0.61054	0.202454	0.207649	0.298597	1.58416
miRNA39	0	0.270238	0	0.407026	2.32822	0.311474	0.199065	3.51602
miRNA40	0	0.270238	0	0.407026	2.32822	0.311474	0.199065	3.51602
miRNA42	104.689	4.99941	435.095	180.211	186.764	197.786	248.831	1358.38
miRNA43	0	0.540477	0.519207	1.32284	0.607362	0.519123	0.696726	4.20573
miRNA44	0	0.135119	0.129802	1.42459	2.32822	2.90709	2.18971	9.11453
miRNA45	0	0	0	1.11932	1.31595	0.622947	2.58784	5.64606
miRNA46	0.134562	0.135119	0	0.101757	0.202454	0.207649	0	0.781541
miRNA47	0.134562	2.02679	1.03841	0.61054	1.01227	1.03825	1.29392	7.15474
miRNA48	0.134562	0.135119	0	0	0.101227	0.207649	0.497662	1.07622
miRNA50	0	0	0.259603	0	0	0	0	0.259603
miRNA52	0.403686	0.135119	0.259603	0	0	0	0	0.798408
miRNA53	4152.04	1815.6	4159.24	1035.58	1301.58	1098.67	1521.85	15084.6
miRNA55	0	0	0.259603	0	0.202454	0.207649	0.298597	0.968304
miRNA56	0	0	0.519207	0.101757	0	0	0.0995323	0.720496
miRNA57	0	0	0.389405	0.407026	1.31595	0.519123	1.59252	4.22402
miRNA58	0.538248	0.270238	0.77881	0.508783	0.202454	0.207649	0.298597	2.80478
miRNA60	0.134562	0.405357	1.29802	0.915809	1.01227	0.830597	0.895791	5.4924
miRNA62	0	0	0.259603	0.101757	0	0	0	0.36136
miRNA66	0.269124	0.270238	0.259603	0.101757	0.101227	0	0	1.00195
miRNA67	0	0.540477	0.519207	1.32284	0.607362	0.519123	0.696726	4.20573
miRNA70	2.28755	2.43214	1.55762	1.32284	2.6319	1.55737	1.19439	12.9838
miRNA72	7973.6	13081.7	19801.8	6128.7	7598.81	4898.86	4049.67	63533.1
miRNA74	0.269124	0.405357	0.259603	0.101757	0.303681	0	0.298597	1.63812
miRNA75	0	0	0.129802	0	0.202454	0	0	0.332256
miRNA76	0.67281	0.675596	0.129802	0.101757	0.202454	0	0	1.78242
miRNA77	1.0765	2.56726	0.908612	0.61054	1.72086	0.830597	0.199065	7.91343
miRNA78	0.538248	0.270238	0.389405	0	0.303681	0.207649	0.298597	2.00782
miRNA79	0	0.270238	0.129802	0.30527	1.31595	1.24589	0.895791	4.16295
miRNA80	0	0	0	0	0.202454	0	0.199065	0.401519
miRNA82	1.34562	0	0.129802	0.30527	1.31595	0.311474	0.0995323	3.50765
miRNA85	0.134562	0	0	0	0	0.415298	0.0995323	0.649393
miRNA87	55.8432	7.83691	125.259	57.4925	57.8006	38.2074	72.36	414.799
miRNA88	0	0	0.129802	0	0.101227	0.311474	0.298597	0.841099
miRNA90	0	0	0	0	0	0	0.199065	0.199065
miRNA91	1.74931	0.810715	1.29802	1.62811	3.13804	1.86884	2.58784	13.0809
miRNA92	0.941934	0	0	0	0.101227	0.103825	0.398129	1.54511
miRNA93	0.941934	0	0	0	0.101227	0.103825	0.398129	1.54511
miRNA94	0	0.405357	0	0	0	0	0	0.405357
miRNA95	0	0.270238	0	0.101757	0	0	0	0.371995
miRNA97	2.28755	3.37798	3.63445	0.61054	1.01227	1.45354	0.995323	13.3717
miRNA98	0.134562	0.270238	0	0.30527	0.101227	0	0	0.811297
miRNA99	0	0.405357	0	0.407026	0.506135	0.415298	0.696726	2.43054
miRNA100	0.538248	0	0.129802	0	0.101227	0	0	0.769277
miRNA101	2.28755	3.37798	3.63445	0.61054	1.01227	1.45354	0.995323	13.3717
miRNA102	1.34562	0.405357	0.649008	0.61054	0.911043	0.726772	0.497662	5.146
miRNA103	0.67281	0.675596	0.77881	1.01757	0.404908	0.311474	0.895791	4.75695
miRNA107	0	0.270238	0.129802	0.203513	0	0.311474	0.298597	1.21362
miRNA108	0	0.540477	0	0.407026	0	0.519123	0.0995323	1.56616
miRNA109	0	0.540477	0.259603	2.3404	2.93558	3.53004	4.27989	13.886
miRNA110	0	0	0.389405	0.101757	0	0	0	0.491162
miRNA111	23.8175	38.509	24.5325	42.229	27.9387	19.519	13.1383	189.684
miRNA112	0.134562	0	0.259603	0.407026	0.303681	0.207649	0.796259	2.10878
miRNA114	0.134562	0.135119	0	0.101757	0.202454	0.207649	0	0.781541
miRNA117	0	0.270238	0	0.407026	2.32822	0.311474	0.199065	3.51602
miRNA119	0.134562	2.02679	1.03841	0.61054	1.01227	1.03825	1.29392	7.15474
miRNA121	0	0	0	0	0.506135	0	0	0.506135
miRNA122	0	0	0	0	0.101227	0.311474	0.298597	0.711298
miRNA123	0	7.0262	0.259603	0.101757	0	0	0.398129	8
miRNA124	2.01843	4.32381	1.68742	1.32284	2.32822	1.76502	2.88644	16.3322
miRNA126	7.80459	9.8637	13.4994	12.7196	23.2822	15.5737	20.3046	103.048
miRNA132	2.15299	1.35119	3.11524	0.712296	0.303681	0.622947	0.796259	9.05461
miRNA134	2.96036	173.493	5.45167	5.69837	2.83436	6.12565	4.27989	200.843
miRNA135	0.538248	0.270238	0.77881	0.508783	0.202454	0.207649	0.298597	2.80478
miRNA136	1.21106	2.70238	2.72584	1.62811	1.82209	0.934421	1.99065	13.0145
miRNA137	1.34562	0.675596	0	0.101757	0	0.103825	0.199065	2.42586
miRNA144	0.134562	0.270238	0.519207	0.203513	0	0.311474	0	1.43899
miRNA145	0	0	0	0.30527	0	0	0.199065	0.504334
miRNA146	0.134562	16.7548	4.80266	13.1266	10.4264	16.6119	41.3059	103.163
miRNA147	5.24792	1.08095	0.519207	1.22108	0.303681	0.726772	0.497662	9.59727
miRNA148	0.67281	1.08095	0.389405	0.508783	1.01227	0.311474	0.895791	4.87149
miRNA149	0.134562	0.270238	0	0	0.404908	0.830597	0.0995323	1.73984
miRNA150	0	0	0	0	0	0.207649	0	0.207649
miRNA152	63.9169	128.228	150.051	20.6566	41.1994	29.6938	30.656	464.402
miRNA153	55.0358	168.088	36.4743	0.712296	0.708589	0.726772	0.398129	262.144
miRNA154	38.7538	38.2387	116.562	26.8637	57.3957	29.9015	54.3446	362.06
miRNA157	5.6516	5.53989	10.2543	3.66324	7.89571	5.918	5.77287	44.6956
miRNA159	0.134562	0.675596	0	0	0	0	0	0.810158
miRNA160	2.28755	1.48631	2.20663	0.814053	0.506135	0.207649	0.398129	7.90646
miRNA161	0.403686	0.810715	0.129802	0.101757	0.303681	0.207649	0.0995323	2.05682
miRNA163	0	0	0.259603	0	0	0	0	0.259603
miRNA164	0.269124	0.540477	0.77881	0.101757	0.101227	0.103825	0	1.89522
miRNA165	0.134562	0.135119	0.259603	0	0	0.103825	0.199065	0.832174
miRNA166	0	0	0.259603	0	0	0	0	0.259603
miRNA170	0	0	0.259603	0	0	0	0	0.259603
miRNA172	0.269124	0.270238	0.129802	0.101757	0.202454	0	0.199065	1.17244
miRNA174	5.78616	8.51251	7.6583	9.36161	11.0337	9.03274	18.0153	69.4004
miRNA175	0.403686	0.270238	0	0.30527	0.404908	0	0.398129	1.78223
miRNA177	0	0	0	0.203513	0	0	0	0.203513
miRNA178	0	0.135119	0	0.203513	0	0	0	0.338632
miRNA179	0.134562	0.405357	0.129802	0.508783	1.21472	0.726772	2.18971	5.30971
miRNA181	0.269124	0.810715	0.259603	1.11932	1.21472	1.03825	0.696726	5.40846
miRNA182	0	0.270238	0	0.407026	0	0.103825	0	0.781089
miRNA185	0.403686	0	0	0	0	0.207649	0.0995323	0.710867
miRNA186	0	0.135119	0.129802	1.42459	2.32822	2.90709	2.18971	9.11453
miRNA191	0	0.135119	0	0.101757	0.404908	0.103825	0.199065	0.944673
miRNA192	0	0	0	0.101757	0.708589	0	0	0.810346
miRNA193	55.8432	7.83691	125.259	57.4925	57.8006	38.2074	72.36	414.799
miRNA194	0	0.270238	0.129802	0.30527	1.31595	1.24589	0.895791	4.16295
miRNA195	0.134562	0	0	0.101757	0.303681	0.207649	0.0995323	0.847181
miRNA196	0	0	0	0	0.202454	0	0.0995323	0.301986
miRNA198	0	0	0	0.508783	2.22699	0.311474	0.0995323	3.14678
miRNA199	0	1.62143	0	0.101757	0.506135	0.830597	1.69205	4.75197
miRNA200	0	0	0	0	0	0.207649	0	0.207649
miRNA201	0	0	0	0.30527	0.506135	1.24589	1.19439	3.25169
miRNA203	0	0	0	0	0	0.207649	0	0.207649
miRNA204	0	0	0.129802	0	0.101227	0.207649	0	0.438678
miRNA205	0	0	0	0	0	0.207649	0	0.207649
miRNA206	0	0	0	0.203513	0.202454	0.415298	0.199065	1.02033
miRNA207	0	0.135119	0	0	0	0.103825	0.199065	0.438008
miRNA208	0	0	0	0	0.101227	0.103825	0.298597	0.503649
miRNA209	0	0	0.129802	0	0	0.103825	0.199065	0.432691
miRNA210	0	0.135119	0	0	0	0	0.199065	0.334184
miRNA211	0	0.135119	0	0	0	0.103825	0.298597	0.537541
miRNA212	0	0.270238	0	0	0	0	0	0.270238
miRNA213	0	0.270238	0	0	0	0	0	0.270238
miRNA214	0.269124	0	0.129802	0.407026	0.404908	0.207649	0.298597	1.71711
miRNA216	5.51704	12.7012	4.02385	11.9055	11.3374	6.85242	8.06212	60.3996
miRNA217	0	0.270238	0	0	0	0.103825	0.398129	0.772192
miRNA220	0	0.405357	0	0	0.101227	0	0.0995323	0.606117
miRNA223	0	1.62143	0	0.101757	0.506135	0.830597	1.69205	4.75197
miRNA224	6.45897	11.35	7.3987	6.71594	9.31289	8.40979	11.7448	61.3911
