# Supplementary material for: Identification and characterization of miRNAome in root, stem, leaf and tuber developmental stages of potato (Solanum tuberosum L.) by high-throughput sequencing
Source: BMC Plant Biol. 2014 Jan 7;14:6. doi: 10.1186/1471-2229-14-6 (PMC3913621; doi:10.1186/1471-2229-14-6)
Supplement: Additional file 3 — List of candidate potato-specific miRNAs identified in this study and their normalized reads. [file 1471-2229-14-6-S3.xlsx]

## Sheet: candidate potato specific miRNA
	Reads																										TPM (transcripts per million)
miRNA ID	Leaf	Root	Stem	PT1	PT2	PT3	PT4	Locus	Sequence	miRNA*	Hairpin Sequence	Start	End	Precursor strand	sRNA length	Hairpin Length	Precursor Start	Precursor End	Hairpin Structure	Minimum Free Energy(MFE)	Adjusted MFE	Hairpin G/C%	miRNA* Start Coord	miRNA* End Coord	miRBase ID	P_Val	leaf	root	stem	PT0	PT1	PT2	PT3
miRNA225	16	10	24	7	3	6	8	chr09	TACTCTAGTTTTTGGACGGCA	NO	GGGACATTGGTGCCCTGCTGTACCAAAAAACTAGAGCATATATGCCCTTCACTCTAACGGAAGACTAAATAGGGACACGTGACACAATCTTATCTGTTGATCCGATATTTAATAAAATGTCGGGTCGGTGGATAAAATTATGACATGTGTATATTCGTTAGTATAAAGGGTATATATACTCTAGTTTTTGGACGGCAAGGACACCAATGTCCC	153676	153696	Plus	21	213	5739914	5740126	((((((((((((((.((((((.(((((((.((((((.((((((((((((....((((((((...((....))..(((((((.((.(((.(((((..((((((((((((((....))))))))))))))..))))).))).)).)))))))...))))))))....)))))))))))>->>>>>>>>>>>>>>>>>>>.)).))))))))))))	-112.3	-52.723	39.9061	-1	-1	NA	0.009901	2.15299	1.35119	3.11524	0.712296	0.303681	0.622947	0.796259
miRNA226	12	15	8	2	12	9	15	chr10	AGGATGGGAGGATTGCCCAAG	NO	AGGATGGGAGGATTGCCCAAGACCATGTGAGGGGACTGTTGAAGAGTCCCACACTGGATGAAAAAGGGATGGGTGGTCTCATTATATGGTCTTGGGCAATTCTCCCATCTT	591298	591318	Minus	21	111	33486655	33486545	<<<<<<<<<<<<<<<<<<<<<(((((((((.(((((..((.....(((((...............))))).))..))))).))))))))))))))))))))))))))))))	-68.06	-61.3153	49.5496	-1	-1	NA	0.009901	1.61474	2.02679	1.03841	0.203513	1.21472	0.934421	1.49298
miRNA227	10	20	30	41	37	39	32	chr10	TGAGTTGAACAAGTAGATACA	NO	CACTTAAACTTTTATTGAGTTGAACAAGTAGATACACTCCTTCTACTTGGCGCCCTATATGGCAATTCACATCCTACACGCATCCTACATGGCGTCCTGGTATATTATGCCATGTAGGAGGTGTGTGTTTACTTGTTCAACTTTATACAAGGATAAGTG	673900	673920	Minus	21	159	46913139	46912981	((((((..(((.(((-<<<<<<<<<<<<<<<<<<<<(.((((((((.(((((((......))).........((...((((..........))))...))........)))).)))))))).))))))))))))))))))))).))).)))..))))))	-69.9	-43.9623	40.2516	-1	-1	NA	0.009901	1.34562	2.70238	3.89405	4.17202	3.7454	4.04916	3.18503
miRNA228	15	28	43	2	3	3	1	chr03	TGAAGAAGAGTTGCCTGATGT	NO	TTATCTCCTCTATTCAACATACTTGTATCACGTAACTCTTCTTCGTTAAACATATCAACCATTGACTTTACTTTTCCTGTTATTCGCAAACACAACAAAGTCGCATAAATTTCTTGAATATTTTTTGTCCTTGCAAATAACAGAGAGAAAGTAATAGTGGCTGAAGATATTTTTATTGAAGAAGAGTTGCCTGATGTAAGTGTGTTTAAGAGATGA	22312	22332	Plus	21	216	26399289	26399504	(((((((.....((.(((((((((((((((.((((((((((((((.((((.(((((..((((((...(((((((((((((((((.((((..((((.(((....((.........))....))).))))..)))).)))))))).))).)))))))))))).....))))).)))).>>>>>>>>>>>>>>->>>>>>))))))))).)))))))))	-73.9	-34.213	31.9444	-1	-1	NA	0.009901	2.01843	3.78334	5.58147	0.203513	0.303681	0.311474	0.0995323
miRNA229	47	4	3	0	3	0	3	chr12	CGAGGGACGGAGGAGGCTAG	NO	CTACCCCTTGTTAGTCTCGAGGGACGGAGGAGGCTAGGTTAGTGAAAGATGGTTATCGGTTCAAGTACGTAAGGTGTACCTCTTTTTTCAGGGTAAGAAGGGGTAG	240815	240834	Minus	20	106	18182252	18182147	(((((((((.(((.(((-<<<<<<-<<<<<<-<<<<-((...((((.(((....)))..))))...)).)..))).).)))))))))))))).))).)))))))))	-39.1	-36.8868	48.1132	-1	-1	NA	0.009901	6.32441	0.540477	0.389405	0	0.303681	0	0.298597
miRNA230	31	2	24	14	14	8	11	chr11	CGATGGACTAAGAGATGTCGT	NO	AAAAAGCGACGGACAGCGTCTCTAAGTCTGTCGCTTTTTTAAAATATAGTCGACCAACATTTTGACCAAAAAGCGACGGACTAAGAGACACTGTCCGTCGCTTTTTAAAATAGTTGACTAAATATTTTGACCAAAAAGCGATGGACTAAGAGATGTCGTCTCTCGCTTTTT	252456	252476	Plus	21	171	25458409	25458579	(((((((((.((((.((((((((.((((((((((((((((((((((((((((((....(((((((....((((((((((((...........))))))))))))))))))).))))))))..))))))))...)))))>>>>>>>>>->>>>>>>>->>)).)))))))))	-82.6	-48.3041	39.1813	-1	-1	NA	0.009901	4.17142	0.270238	3.11524	1.42459	1.41718	0.830597	1.09486
miRNA231	1233	336	654	221	497	252	226	chr04	TGTCTAGACGTGCATACTCAA	NO	AACACTTCAACTTTGAGAGTGTGGATCTAGACATCTCAACTCGGTCCCAATTAGTAACTAAACACTCCAACTCATCCCCACTATGTCTAGTGGACACCCGATGCTGAGGTGTCTAGAGGATCATTTTGTAAGTTGGAGTATTTAACTGACACAGTGGAGACAGGTTGAAGTGTCTAGACGTGCATACTCAAAGTTGAAGTGTT	303780	303800	Plus	21	203	6997292	6997494	(((((((((((((((((.(((((..((((((((..((((((..((((((.(((((...((((.(((((((((......((..((((((..((((((((((....)).))))))))..))).)))..))..))))))))).))))))))).....))).))).))))))..>>>>>>>>-->>>>>->>>>>))))))))))))	-89.4	-44.0394	42.8571	-1	-1	NA	0.009901	165.915	45.4	84.8903	22.4882	50.3098	26.1638	22.4943
miRNA232	111	3	204	2998	5348	2047	1493	chr08	TGTACAGTTCATCTTCGGCGCC	NO	ATATTGCTCGGCTTCGAAGATGGACTAAACATCAATATCCCCATACTTGAAAGCGTTACACAGTTTCAAAGTTTGCTAATGTTGATGTACAGTTCATCTTCGGCGCCAAGCGATAT	774013	774034	Minus	22	116	30084248	30084133	((((((((.(((.(((((((((((((..((((((((((...((.((((..((((........))))..)))).))...)))))))>>>-->>>>>>>>>>>>>->>>.))))))))	-51.6	-44.4828	40.5172	-1	-1	NA	0.009901	14.9364	0.405357	26.4795	305.066	541.362	212.529	148.602
miRNA233	12	0	19	6	1	3	4	chr04	ATAAGATTGTGACACGTGTCC	NO	ACACGTGTCATAATCTTATCCACTGACCCAACATTTATTAAATATCGGATCAACGGATAAGATTGTGACACGTGTCC	503433	503453	Minus	21	75	6797885	6797809	(((((((((((((((((((((..(((.((.................)).)))..))>>>>>>>>>>>>>>>>>>>	-36.23	-48.3067	37.3333	-1	-1	NA	0.009901	1.61474	0	2.46623	0.61054	0.101227	0.311474	0.398129
miRNA234	16	34	14	30	38	52	45	chr04	TTGAAATTCGGTGGATAATGG	NO	AGATGGGTAGAGGGACGACCCATAATCCACCGAGTTTCAAAGGTGAAAAGAGCAAAATTAAAGGTTATCTTTTTGAGATGACACTCTCCTAGAATTTTCCTCTTTTCAGCTTTGAAATTCGGTGGATAATGGGTCTTCACTCTACCCTTCT	40355	40375	Minus	21	151	5205547	5205397	(((.((((((((.((.(((((((.((((((((((((((((((.(((((((((.((((((..((((((((((...)))))))......)))..)))))).))))))))).))>>>>>>>>>>>>>>>>->>>>))).)).)))))))).)))	-84.8	-56.1589	40.3974	-1	-1	NA	0.009901	2.15299	4.59405	1.81722	3.0527	3.84663	5.39888	4.47895
miRNA235	14	21	2	12	17	3	5	chr08	TGAAAGACGGAGGTTTAAGAG	NO	AGGGTTGGCATAAGTTTGTGAAAGACGGAGGTTTAAGAGCAAAAGGTACAATTATTTGTGAAAATAATTGTATCATTTGCTCTTAAACCTTTAGCTTTCACAAATTTATGCCAACCCT	1304033	1304053	Plus	21	118	4247808	4247925	((((((((((((((((((<<<<<<--<<<<<<<<<<<<<((((.(((((((((((((....))))))))))))).)))))))))))))))))..))))))))))))))))))))))))	-78.9	-66.8644	33.8983	-1	-1	NA	0.009901	1.88387	2.8375	0.259603	1.22108	1.72086	0.311474	0.497662
miRNA236	13	39	26	51	51	53	51	chr07	TAAAGTTGAAGAAGTAGGCAC	NO	TATAAAGTTGAAGAAGTAGGCACATGCGTAGGACATGTGTGTCTACTTGTTCAACTTTATA	413066	413086	Minus	21	61	1409552	1409492	((<<<<<<<<<<-<<<<<<<<<<((..(.....)..)))))))))))).))))))))))))	-31.9	-52.2951	36.0656	-1	-1	NA	0.009901	1.74931	5.26965	3.37484	5.18959	5.16258	5.5027	5.07615
miRNA237	10	3	4	6	3	4	1	chr04	TTGTGAAGGCGGACATTCTCA	NO	TAACCCCCTAGATTAGAACGTGAGAATGTCAGCCTTCACAAACAAGATCACTAATTGCTAGATATTTAATTTTCATATTCTTGTTTGTGAAAATTGAAAATACTAATTGCTAGATGTTCAATTTTCACGTTCTTGTCTAGGGTTACACTTGAACAAGGAGTGATCTTGTTTGTGAAGGCGGACATTCTCACGTTCTTATCTAGGGGGTTA	281649	281669	Plus	21	210	62149630	62149839	(((((((((((((.((((((((((((((((.(((((((((((((((((((((..................................((((((((((((.((.(((.....))))).))))))))))))...(((((.((((......)))).))))).)))))))))))>>>>>>>>>>->>>>>>>>>>)))))).)))))))))))))	-111.8	-53.2381	35.7143	-1	-1	NA	0.009901	1.34562	0.405357	0.519207	0.61054	0.303681	0.415298	0.0995323
miRNA238	10	7	6	11	17	14	13	chr04	TGTGCACAAGTAGACACTCA	NO	TTATGTATTTCAACTTTGAGTGTGCACAAGTAGACACTCAAACTTATATACAATTGAATAAACAATCACACACGTCCTACATGACATATTCCACGTAGGATGTCATGTAAGACACATGTGTCTACTTGTTCAACTTTGTACAAATTTGACTGTCTACTTGTGTACATGCACCTAAAATTAGAGGACATAA	916464	916483	Minus	20	190	62784653	62784464	((((((.((((((.((((.(<<<<<<<<<<<<<<<<-<<<((.((.((((.(.((((((((.....((((...(((.(((((((((...(((.....)))))))))))).)))...)))).....)))))))).).)))).)).))))).))))))))))))))))).....)))).)).))))))))))	-64.7	-34.0526	34.2105	-1	-1	NA	0.009901	1.34562	0.945834	0.77881	1.11932	1.72086	1.45354	1.29392
miRNA239	14	21	2	12	17	3	5	chr08	TGAAAGACGGAGGTTTAAGAG	NO	AGGGTTGGCATAAGTTTGTGAAAGACGGAGGTTTAAGAGCAAAAGGTACAATTATTTGTGAAAATAATTGTATCATTTGCTCTTAAACCTTTAGCTTTCACAAATTTATGTCAACCCT	3621	3641	Plus	21	118	4235824	4235941	((((((((((((((((((<<<<<<--<<<<<<<<<<<<<((((.(((((((((((((....))))))))))))).)))))))))))))))))..))))))))))))))))))))))))	-76.2	-64.5763	33.0508	-1	-1	NA	0.009901	1.88387	2.8375	0.259603	1.22108	1.72086	0.311474	0.497662
miRNA240	11	24	17	5	7	2	10	chr12	TAGTTTTTTGACGGCAGGGGCA	NO	TTTTGGGATATTGGTGCCCCTGCTGTCCAAAAACTAAAGCATATATACCCTTTATTTATACTAACGGACATACACGTGTCATAATCTTATCCATCGACCCGACATTTATTAAATATCGGATAAGATTGCGCCACGTGTCCCTATTTAGTCTTCCGTTAGAGTGAAAGGCATATATGCTCTAGTTTTTTGACGGCAGGGGCATCAATGTCCCAAAA	620993	621014	Plus	22	215	8751904	8752118	(((((((((((((((((((((((((((.((((((((.(((((((((.((.((((((....((((((((...(((((((.(.(((((((((((.........................))))))))))).).)))))))..((....))...)))))))))))))).)).))))))))).>>>>>>>>->>>>>>>>>>>>>))))))))))))))	-106.11	-49.3535	40	-1	-1	NA	0.009901	1.48018	3.24286	2.20663	0.508783	0.708589	0.207649	0.995323
miRNA242	10	7	6	11	17	14	13	chr04	TGTGCACAAGTAGACACTCA	NO	GTTCAACTTTATACAAACTTAAGTGTCTACTTATGCACATCCAAAGTTAAATGACATAAATGTAAAACGAGGCTAAGTTAAAGGGCACATTTATGTATTATGTCAAACATAAATGTGCCCTTCAACTTGGCTTCAACTTGCATCTATGTCTTCCAAGTTTGGGTGTGCACAAGTAGACACTCAAACTTGTATAAAATAAAAC	1155215	1155234	Minus	20	202	14950573	14950372	(((....(((((((((..((.(((((((((((.((((((((((((.((....((((((.((((((...(((((((((((.((((((((((((((((..........)))))))))))))))).)))))))))))...)))))).))))))....)).))))))>>>>>>->>>>>>>>>>>->)..)))))))))....)))	-98	-48.5149	33.6634	-1	-1	NA	0.009901	1.34562	0.945834	0.77881	1.11932	1.72086	1.45354	1.29392
miRNA243	17	25	28	6	10	14	10	chr08	TTTTTGGACGACAGGGGCATC	NO	GGCTTGGTGCCGCTGCCGTCTAAAAACTAGAGCATATATGTCCTTCACTCTAACGGAAGACTATATAAGGACACGTGGCGCAATCTTATCCGTCGATCCGATATTTAATAAATATCGGATCGGTAGATAGTATTACGACACGTATATGTCTGTTATTATAAAGGGTATAGATGTTCTAATTTTTGGACGACAGGGGCATCAATGTC	392484	392504	Plus	21	206	3765991	3765786	(((((((((((.(((.((((((((((.((((((((.(((..((((.....(((((((...((.....))...(((((.((.(((.(((((..(((((((((((((.....)))))))))))))..))))).))).)).))))).....))))))).....))))..))).)))))))).>>>>>>>>>>->>>->>>>>>)).)))	-90.4	-43.8835	40.7767	-1	-1	NA	0.009901	2.28755	3.37798	3.63445	0.61054	1.01227	1.45354	0.995323
miRNA245	48	84	57	66	92	81	118	chr07	AGGCTTAGATATGACATAGGGC	NO	TTTTTACAAAGGTAATCTCAGGCTTAGATATGACATAGGGCTTCAAATAATTGTTTCCTGTTTGTATTAATAAAAAATAAGATAAATAATTACTAGTAGTTATCAAGATTCAACTACTAGTAACTAAATGTTATAGAGATTCAACTACTTGATACAAACAAGATACAATTATTTGAAGCCCTATGTCATATCTAAACTTGAGATTACCATTGTAAAGA	548609	548630	Plus	22	218	17223565	17223782	(((((((((.(((((((((<<<-<<<<<<<<<<<<<<<<<<(((((((((((((.((.((((((((((((..........((((..((.((((((((((((..........)))))))))))).))..)))).(((........))).)))))))))))).)).))))))))))))))))))))))))))))))).)))))))))))).)))))))))	-104	-47.7064	26.6055	-1	-1	NA	0.009901	6.45897	11.35	7.3987	6.71594	9.31289	8.40979	11.7448
miRNA246	10	20	30	41	37	39	32	chr01	TGAGTTGAACAAGTAGATACA	NO	TGTATTGAGTTGAACAAGTAGATACACACGTCATATGTGGTGTCCTATGTGTATTATGTCACGTAGAATGTGTGTCTACTTGCTTAACTTTATACA	381296	381316	Minus	21	96	47067278	47067183	(((((-<<<<<<<-<<<<<<<<<<<<((..((.(((((((..(..((....))..)..))))))))).)))))))))))))).))))))).)))))	-40.1	-41.7708	35.4167	-1	-1	NA	0.009901	1.34562	2.70238	3.89405	4.17202	3.7454	4.04916	3.18503
miRNA247	19	6	18	45	39	41	50	chr05	GAACAACTATTGTTGGACGGA	NO	TGAACAACTATTGTTGGACGGAGGGAGTATCACAGTACAACAAAAATAATTACTCCATTTGTCCAACAATGGTTGTTCA	201731	201751	Minus	21	79	3971233	3971155	(<<<<<<<<<<<<<<<<<<<<<.((((((.....................)))))).))))))))))))))))))))))	-39.9	-50.5063	36.7089	-1	-1	NA	0.009901	2.55668	0.810715	2.33643	4.57905	3.94785	4.25681	4.97662
miRNA248	38	3	25	5	2	0	2	chr09	TGAGATGGTCGCACACTTCAA	NO	TCCTGCTCTAATACCATATTGAATTGTGTTACCATCTCATCTAAAAGCGTAAGTTGTTAGATGAGATGGTCGCACACTTCAACATGGTATCAGAGCAGGG	207785	207805	Plus	21	100	12245226	12245325	(((((((((.(((((((.(((((.(((((.((((((((((((((.(((....))).)))))>>>>>>>>>->>>>>->>>>>.))))))).)))))))))	-61.9	-61.9	41	-1	-1	NA	0.009901	5.11336	0.405357	3.24504	0.508783	0.202454	0	0.199065
miRNA249	34	10	9	2	4	2	2	chr03	AACAAGTAGACACACATGTTC	NO	TGAACAAGTAGACACACATGTTCTACATGACATAATATGCGTCTTACATGGCATAATACAAATCAGTTCGAGTGTATCTTATGCGAATCATCATGTAGGACGAGTGTGTCTACTTGTTCA	301164	301184	Minus	21	120	4825779	4825660	((<<<<<<<<<<<<<<<-<<<<<(((((((.....(((((..........)))))..........(((((.(((.....))).)))))..)))))))))))).)))))))))))))))))	-52.8	-44	37.5	-1	-1	NA	0.009901	4.57511	1.35119	1.16822	0.203513	0.404908	0.207649	0.199065
miRNA250	81	66	85	135	139	121	113	chr06	ATTTTTAGTGTAGTGGACAAG	NO	CTATTTTTAGTGTAGTGGACAAGTAAAGGTGGATGGAAGAAGTACTTCCTCCGTCCACTTTTATTTGTTCACTATACTAAAAATGG	18201	18221	Minus	21	86	2254244	2254159	((<<<<<<<<<<<<<<<<<<<<<((((((((((((((.(((....))).)))))))))))))))))))))))))))))))))))))	-55.6	-64.6512	36.0465	-1	-1	NA	0.009901	10.8995	8.91786	11.0331	13.7371	14.0706	12.5628	11.2472
miRNA251	35	43	55	73	91	86	93	chr04	TCAAATAATTGCTCGGTACTA	NO	CACCTCTAACGCCAGTTGCTCAAATAATTGCTCGGTACTACGTACTCTGTCCGACTTATCAATATAAGTCAGACAGAGTAGTACCAAGCAATTATTTGAGCAACATAAGCCAGACAGAGTAGTACCGAGCAATTACTTGAGCAACTGGCGTTAGAGGTG	407517	407537	Plus	21	159	46866816	46866974	(((((((((((((((((((<<<<-<<<<<<<<<<<<<<<<(.(((((((((.(((((((....))))))).)))))))))..............((((.((.......))))))....))))))))))))))))).)))))))))))))))))))))))	-98.7	-62.0755	43.3962	-1	-1	NA	0.009901	4.70967	5.81012	7.13909	7.42823	9.21166	8.92891	9.25651
miRNA252	17	25	28	6	10	14	10	chr01	TTTTTGGACGACAGGGGCATC	NO	ATATTTTAAAAATATTAATGTCCCTGTCGTCTAAAAATTAGACCATATATGTCCTTCATTCTAACAAAAGACTAAATATGGACAAGTGACGCAATCTTATCTGTCGATTTGATATTTAATAAATATCGGGTCGATAGATAAGTTTATGTCACGTAGTATAAAGGGTATATATGCTTTAGTTTTTGGACGACAGGGGCATCAATGTCCCAAAAGTAT	67261	67281	Minus	21	216	63498347	63498132	(((((((....(((((.(((((((((((((((((((((((((.(((((((..((((.((.(((........(((....)))....((((((.((.(((((((((((((((((((((.....))))))))))))))))))))).)).)))))).))).)).))))..))))))).)))))>>>>>>>>>>>>>>>>>>>>-)))))....)))))))	-93.6	-43.3333	31.4815	-1	-1	NA	0.009901	2.28755	3.37798	3.63445	0.61054	1.01227	1.45354	0.995323
miRNA253	11	24	17	5	7	2	10	chr10	TAGTTTTTTGACGGCAGGGGCA	NO	TCATACTATTGGGACATTGATGTCCCTGCCGTCTAAAAACTAGAGCATATATGCTCTTCATTCTAACGGAAGACTAAATAGGGACACGTAGCGCAATCTTATCGGTCGATCCGATATTTAATCGGCGGATAAGATTATGACACGTGTATGTCCGTTAGTATAAAGGGTATATATGCTCTAGTTTTTTGACGGCAGGGGCACCAATGTCCCAAAATTATGA	100391	100412	Plus	22	220	4818059	4818278	(((((.(.(((((((((((.(((((((((((((.((((((((((((((((((((((((.((.((((((((...((....))..((((((..((.(((((((((.((((((..........)))))).))))))))).))..))))))...)))))))).)).))))))))))))))))>>>>>>>>->>>>>>>>>>>>>.))))))))))).).)))))	-124.6	-56.6364	40.9091	-1	-1	NA	0.009901	1.48018	3.24286	2.20663	0.508783	0.708589	0.207649	0.995323
miRNA254	17	25	28	6	10	14	10	chr03	TTTTTGGACGACAGGGGCATC	NO	TTGGTGCCCTTGCCGTCCAAAAACTAGAGCATATATGCCCTTCACTCTAATGGAAGACTAAATAGGGACACGTGGCACAATCTTATCCGTGATTCGATATTTAATAAATGTCGGATCGGTGGATAAGATTATGAATGACACGTGTATGTCCGTTAGTATAAAGGGTATATATGCTCTAGTTTTTGGACGACAGGGGCATCAA	113688	113708	Minus	21	202	15842100	15841899	((((((((((((.(((((((((((((((((((((((((((((....((((((((...((....))..(((((((.((.(((((((((((((((((((((((.....))))))))))).)))))))))))).)).....)))))))...))))))))....)))))))))))))))))))>>>>>>>>>>->>>>>>>>>>))	-115.7	-57.2772	41.0891	-1	-1	NA	0.009901	2.28755	3.37798	3.63445	0.61054	1.01227	1.45354	0.995323
miRNA255	26	26	23	15	18	31	27	chr10	TTGCAAGGCGCATGGAATTCC	NO	CCGCCACAAGGCGCTGAATTCTGTGCATCTTGCAAAGTGCATGGCGGCTGAGCCTTACAAGGCTCATGACGGCTGCGCCTTGCAAGGCGCATGGAATTCCGCGCCTTGCGGCGG	164508	164528	Plus	21	114	41784791	41784904	(((((.((((((((.(((((((((((..(((((((.(((((.(.((..(((((((....)))))))...)).)))))).>>>>>>>-->>>>>>>>>>>-)))))))).)))))	-77.8	-68.2456	61.4035	-1	-1	NA	0.009901	3.49861	3.5131	2.98544	1.52635	1.82209	3.21856	2.68737
miRNA256	17	25	28	6	10	14	10	chr01	TTTTTGGACGACAGGGGCATC	NO	TTGGTGCCCTTGTCATTCAAAACTAGAGCATATATATTCGTTATACTAATGGACATACACATGTCACAATCTTATCCACCAACTCAATATATATATTAAATATCAAATCGGCGGATAAGAGTGTGCCACGTGTCCCTATTTAGTCTTCCGTTATAGAATGAAGGGCATATATGTTCTAGTTTTTGGACGACAGGGGCATCAA	36130	36150	Minus	21	202	4892776	4892575	((((((((((((((.((((((((((((((((((((.((((((....(((((((...((((.((.((((.((((((((.((......((((.........))))......)).)))))))).)))).)).))))..((....))...)))))))...))))))....)))))))))))))->>>>>>>->>>>>>>>>>>>))	-78.5	-38.8614	37.1287	-1	-1	NA	0.009901	2.28755	3.37798	3.63445	0.61054	1.01227	1.45354	0.995323
miRNA257	12	8	16	27	37	27	27	chr02	TTTTTGAAGGATCCGAACAAC	NO	TATGTTGCTCGGATCCTCCAAGAATGTTGTTGTACTCGTATCATATACACATATCCAATAGTATTTTTGAAGGATCCGAACAACATA	341233	341253	Plus	21	87	32170170	32170256	(((((((.(((((((((.((((((((((((((.....((((...)))).......))))))))>>>>>>->>>>>>>>>->>>>)))	-33.7	-38.7356	35.6322	-1	-1	NA	0.009901	1.61474	1.08095	2.07683	2.74743	3.7454	2.80326	2.68737
miRNA258	14	15	7	11	16	18	9	chr10	TATTGAACAAGTAGACACATG	NO	GGGCGTTTAAATTTGTATAATATTGAACAAGTAGACACATGCGTCCTACATGACATAATATGTGCCCTGCGTAATAGAAATCACTTCGAATGTATCTTACGTGAATTGCTACGTAGGACACATGTGTTTATTTGTTTAATTTTATGCAAGTTTAAGTCTCT	440433	440453	Minus	21	161	1959946	1959786	(((..(((((((((((((((-<<<<<<<<<<<<<<<<<<<<.(((((((.((.((...((((((...(((((....(((.....)))..)))))...))))))...)).)).))))))).)))))))))))))))))))).)))))))))))))))..)))	-62	-38.5093	34.1615	-1	-1	NA	0.009901	1.88387	2.02679	0.908612	1.11932	1.61963	1.86884	0.895791
miRNA259	11	24	17	5	7	2	10	chr10	TAGTTTTTTGACGGCAGGGGCA	NO	TGGGACATTGGTGCCCCTGACGTCCAAAAACTAGAGCATATGTACCCTTTATTCTAACGGACATACACGTGTCATAATCTTATCCATCGACCCGACATTTATTAAATATCAGATCGACGAATAAGATTGTGCCACGTGTCCTTTTTTAGTCTTCCGTTAGAGTGAAGGGCATATATGCTCTAGTTTTTTGACGGCAGGGGCACCAATGTCCCA	408726	408747	Minus	22	213	1928400	1928188	(((((((((((((((((((.((((.((((((((((((((((((.(((((((((((((((((...(((((((.(((((((((((.(.((((.(.((.(((.....))).)).).)))).).))))))))))).))))))).((.....))...))))))))))))))))).))))))))))>>>>>>>>->>>>->>>>>>>>)))))))))))	-128.2	-60.1878	43.1925	-1	-1	NA	0.009901	1.48018	3.24286	2.20663	0.508783	0.708589	0.207649	0.995323
miRNA260	26	23	15	18	31	27	32	chr11	TTGCAAGGCGCATGGAATTCC	NO	GCAGGTCACAGAGTACCTGCGCCTTGCAAGGCGCAGACTGTCAGAGCCTTGCAAGGCGCATGGAATTCCGCGTCTTGC	123695	123715	Plus	21	78	3639886	3639963	(((((.(.(.((((.(((((((((((((((((...(.....)...)))>>>>>>>>>>>>->>->>>>-).).)))))	-44.3	-56.7949	60.2564	-1	-1	NA	0.009901	3.49861	3.10774	1.94703	1.83162	3.13804	2.80326	3.18503
miRNA261	5236	7696	1432	2616	7032	5196	8953	chr11	TTCGATACGCACCTGAATCGA	NO	CCTTGTATGTCAAAGCTTCGATACGCACCTGAATCGACAATGTATGAATATTGTTCAGACTTTTTAAAAATATTGTGCGTTCATTGTTTTTATGAGTCTGAATAACATATATAAATCATATATAATACATATGTCGATTCAGGTTCGTATGAAAACTATGACATACTTCAAGG	11331	11351	Minus	21	173	3527606	3527434	((((((((((((.((.<<<-<<<<<-<<<<<<<<<<<((((((((.....((((((((((((..((((((((.((......)).)))))))).)))))))))))).((((((.....)))))).)))))).))))))))))))).))))))))..)).))))))))...))))	-68.4	-39.5376	30.6358	-1	-1	NA	0.009901	704.566	1039.88	185.876	266.195	711.828	539.472	891.113
miRNA262	10	1	25	5	3	1	2	chr04	CATTTGGATATTTGACGGGCA	NO	AGATCTAAACACCAGAATGTGCCTGTTAAATATCCAAATGTCATACTAGTACATAGACTAGTAGTATGACATTCATGGAAAAGCTTTCAGTTAGAGTTGTTGTACTAGTATGACATTTGGATATTTGACGGGCATATCCTGGTGTTTGGATCT	216913	216933	Minus	21	153	41276450	41276298	(((((((((((((((.(((((((((((((((((((((((((((((((((((((..((((.....((((.....))))....(((.....)))..))))..)))))))))))))>>>>>>>>>>>>>>>>>>>>>))).)))))))))))))))	-88.4	-57.7778	35.9477	-1	-1	NA	0.009901	1.34562	0.135119	3.24504	0.508783	0.303681	0.103825	0.199065
miRNA263	53	98	79	227	277	180	286	chr07	TGTGGTACAAGTTGTGGCTGA	NO	TGAAGATAGGCAAGGAAAATGTGGTACAAGTTGTGGCTGATAATGCAAGTGAGAACAAAAAAGCGGGTGACTTGCATTATCAGTCACAACTGGTACCACATTTTTCTTGCCTATCTTCA	59007	59027	Plus	21	119	21285605	21285723	(((((((((((((((((((<<<<<<<<-<<<<<<<<<<<<((((((((((..(..(........)..).)))))))))))))))))))))).)))))))))))))))))))))))))))	-80.8	-67.8992	40.3361	-1	-1	NA	0.009901	7.13178	13.2417	10.2543	23.0987	28.0399	18.6884	28.4662
miRNA264	13	18	32	64	69	55	81	chr06	TTACAAAGTCGCTCTAGATGG	NO	AAATGGAGAAAAGACTAGCTAGAGTCACTTTGTAATACTTGACCTACCAGTTAAAGTATTACAAAGTCGCTCTAGATGGTCTTTTCTGCATTT	422787	422807	Plus	21	93	49539200	49539292	(((((.(((((((((((.(((((((.(((((((((((((((((......))).)))))>>>>>>>>>->>>>>>>->>>)))))))).)))))	-48.7	-52.3656	35.4839	-1	-1	NA	0.009901	1.74931	2.43214	4.15365	6.51242	6.98466	5.71035	8.06212
miRNA265	33	0	38	33	34	25	29	chr08	AGAAGTAGGCACTTAAACTTG	NO	CTTCATACTTTGAGTGTGCAGAAGTAGGCACTTAAACTTGTATAAAATTGAACAAGTAGACTCACGTGTCCTACATGGCATAATACACGTAGGACGCCACGTAGGACACAAAATCTCCATGTAGGGTGTCATGTAGGACGGATATGCCCATTTGTTCAATTTTATAAAAGTTTAAGTGTCTACTTGTGCACATCCAAAGTTGAAG	67812	67832	Plus	21	205	37659572	37659776	(((((.((((((..(((((<-<<<<<<<<<<<<<<<<<<-(((((((((((((((((.(.(.....(((((((((((((((..(((.(((.((...)))))..(((.........)))..)))..))))))))))))))).....).).))))))))))))))))).)))))))))))))))))).))))))..)))))))))))	-99.5	-48.5366	39.5122	-1	-1	NA	0.009901	4.44055	0	4.93246	3.35797	3.44172	2.59561	2.88644
miRNA266	15	28	43	2	3	3	1	chr03	TGAAGAAGAGTTGCCTGATGT	NO	TCATCTCCTATAATCAATATACTTGTATCACGTAACTCTTCTTCGTTAAACATATCAACCATTAACTTTACTTTTCCTGTTATTCGCAAACACAACAAAGCCCCATAAATTTCTTGAATATTTTTTGTCCTTGCAAATAACAGAGCGAAAGTAATAGTGGCTGAAGATATGTTCTATGAAGAAGAGTTGCCTGATGTAAGTGTGTTTAAGAGATGA	37015	37035	Plus	21	216	26341261	26341476	(((((((.((.....(((((((((((((((.(((((((((((((((..((((((((..((((((...(((((((((((((((((.((((..((((.(((....((.........))....))).))))..)))).)))))))).).)))))))))))))).....))))))))..)>>>>>>>>>>>>>>->>>>>>))))))))))).)))))))	-78.7	-36.4352	32.8704	-1	-1	NA	0.009901	2.01843	3.78334	5.58147	0.203513	0.303681	0.311474	0.0995323
miRNA267	19	18	12	10	18	8	8	chr01	TTTAGTTTTTGGACGGCAGGG	NO	TTGGGGCATTGGTGTCCCCGTCGTCCAAAAACTAGAGCATATATACCCTTTATACTAACGGATATACACGTGTCATAATCATATCCACCGACCCGACATTTATTAATTATCGAATCGACGGATAAGATTGTGTCACGTGTCCTTATTTAGTCTTCCGTTAAAGTGAAGGGCATATATGTTTTAGTTTTTGGACGGCAGGGGCACTAATGTCCCAA	11718	11738	Plus	21	215	20276189	20275975	((((((((((((((((((.(((((((((((((((((((((((((.((((((((..(((((((...(((((((.(((((((.(((((..(((..(((.............)))..)))..))))).))))))).))))))).((.....))...)))))))..)))))))).))))))))>>>>>>>>>>>>>>>>>->>>)))))))))))))))	-119.22	-55.4512	41.3953	-1	-1	NA	0.009901	2.55668	2.43214	1.55762	1.01757	1.82209	0.830597	0.796259
miRNA268	0	12	0	1	5	8	17	chr08	AAAAAGTAGAGCATATATACC	NO	TGGTGCCCCTGCCGTCCAAAAAGTAGAGCATATATACCCTTTACACGAATAGACATACACGTGTCATAATCTTATCCACCGACCCGACATTTATTAAATATCGGATCGACGAATAAGATTGTGCCACGTGTCCTTATTTAGATCATCTGTTAGAGTGAAGGGCATATATGCTCTAATTTTTGGACGGCAGGGGTACCA	392078	392098	Plus	21	198	6590591	6590788	(((((((((((((((((<<<<<-<<<<<<<<<<<<-<<((((((.(.((((((...(((((((.(((((((((((.(..(((.((((.(((.....))).)))).)))..).))))))))))).))))))).((.....))....)))))).).)))))))).)))))))))))).))))))))))))))))))))))	-110.2	-55.6566	42.4242	-1	-1	NA	0.009901	0	1.62143	0	0.101757	0.506135	0.830597	1.69205
miRNA270	0	24	0	0	0	1	0	chr12	AGGGAACAACTGATAGTTGAG	NO	ACTTCAACTATCAGTTGTTCACTTTTCCTACCTGAACGACAGTTATATTTCAGGTAGGAAGGGAACAACTGATAGTTGAGGT	1132725	1132745	Minus	21	82	55476254	55476173	((((((((((((((((((((.((((.((((((((((............)))))))))))>>>>>>>>>>>>>>>>>>>>>))	-48.7	-59.3902	39.0244	-1	-1	NA	0.009901	0	3.24286	0	0	0	0.103825	0
miRNA271	0	40	1	43	88	66	87	chr05	AGAACTTGAGTAGAAAATTGTT	NO	GAAGAACTTGAGTAGAAAATTGTTTCTTTTTCTGAATTTCTGAATACCGCAAACAATTTTCCTCCTCAAGTTCTTT	1624394	1624415	Minus	22	76	45420624	45420549	((<<<<<<<<<<--<<<<<<<<<<((...(((.(.....).)))....).)))))))))))...))))))))))))	-25.1	-33.0263	31.5789	-1	-1	NA	0.009901	0	5.40477	0.129802	4.37553	8.90798	6.85242	8.65931
miRNA272	1	11	0	3	2	2	4	chr11	GGAACAACTGATAGTTGAGGT	NO	AAACACACTTCAACTATCAGTTGTCCCCTTTTCCTACCTGAACTGTCACCATCGTTCAGGTAGGAAAATGGAACAACTGATAGTTGAGGTGTGTTT	569000	569020	Minus	21	96	38386818	38386723	((((((((((((((((((((((((.((.(((((((((((((((..........))))))))))))))).>>->>>>>>>>>>>>>>>>>>))))))	-63.9	-66.5625	41.6667	-1	-1	NA	0.009901	0.134562	1.48631	0	0.30527	0.202454	0.207649	0.398129
miRNA273	17	25	28	6	10	14	10	chr09	TTTTTGGACGACAGGGGCATC	NO	GACATTGGTGCCTCTATTGTCAAAAAACTAGAGCATATATACCCTTTATACTAACGGACATACACATGTCATAATCTTATCTACTGACCCGCCATTTATTAAATATTGGATCGACGGATAAGATTGCACCACATGTCCCTATTTAGTCTTCCGTTAGAGTGAAGGGCATATATGCTGTAATTTTTGGACGACAGGGGCATCAATGTC	3034	3054	Minus	21	207	37312571	37312365	(((((((((((((((.(((((.(((((.((.(((((((((.((((((((.((((((((.....((((((..(((((((((((..(((.(((..(((.....)))..))).)))..)))))))))))....))))))..((....))...)))))))).)))))))).))))))))).)).>>>>>->>>>>->>>>>>>>>))))))	-88.5	-42.7536	39.1304	-1	-1	NA	0.009901	2.28755	3.37798	3.63445	0.61054	1.01227	1.45354	0.995323
miRNA274	8	17	5	8	5	6	6	chr11	TCTGAGGAAAGACTGGATAGT	NO	GGGTTAATACCTCGTATGGTCACTCAACTATCCAATTTTGCCTCAGAAAGTCACTCAACTTTTAATTTTCACTAAAAAGTCACCATGTGAGTGACTTTCTGAGGAAAGACTGGATAGTTGAGTGGCCATCTGAGGTATTAACCC	19860	19880	Plus	21	144	9881052	9881195	((((((((((((((.(((((((((((((((((((.((((.(((((((((((((((((.......(((((......))))).......))))))))))>>>>>>>->>>>->>>>>>>>))))))))))).))))))))))))))	-90.04	-62.5278	40.2778	-1	-1	NA	0.009901	1.0765	2.29703	0.649008	0.814053	0.506135	0.622947	0.597194
miRNA275	0	13	0	1	2	0	0	chr01	AACAGAGGCGGATTCAGGATTT	NO	AACAGAGGCGGATTCAGGATTTGACCTTTATGAGTTCAGGATACTAGGACGACAAAGACCTTCAGTGCTAGTAATCGGGTTCTGAATTTAACTTTTGT	501185	501206	Plus	22	97	2180474	2180571	<<<<<<<-<<<<<<<<<<<<<(((((..........))).((((((.((..............)).)))))).)))))))))))))))..)))))))	-27.54	-28.3918	41.2371	-1	-1	NA	0.029703	0	1.75655	0	0.101757	0.202454	0	0
miRNA276	8	47	15	79	137	107	203	chr05	GTGGGATGTTGTATCAAGCGAA	NO	GCCACCTGATATGTTTCATTTGATACAACATCCTACAAAACATCACTCGTAAGAATAAAACACTCATCATCTACATTTTGTTTTACAAATGAAGCCCTATGTTCTATCTAAACCTTAGATTACCTTTGTAAAAAGGAATGTAGATCATGAGTGCTTGATTCTTGCGAGTGATGGCTTGTGGGATGTTGTATCAAGCGAAAGGATCATTGGT	83177	83198	Plus	22	211	15069998	15070208	((((..((((.(.((((.((((((((((((((((((((..((((((((((((((((.((.(((((((.((((((((((..(((((((((.(((........))).(((((.....)))))....)))))))))..)))))))))).))))))).)).))))))))))))))))..))>>>>>>>>>>>>>>>>>>->>>).))))).))))	-99.4	-47.109	36.019	-1	-1	NA	0.009901	1.0765	6.3506	1.94703	8.03877	13.8681	11.1092	20.2051
miRNA277	2	18	14	6	7	5	6	chr05	TAGATGTGCATTCTCAAAGTT	NO	GAACATCTTAATTTTGAAATGCACATCTAGACACGTTTAAAGGGGTGGATTCTAGATGTGCATTCTCAAAGTTGGGGTGTTC	330406	330426	Minus	21	82	41187070	41186989	((((((((((((((((((((((((((((((((((.((....)).)))...))>>>>>>>>>>>>->>>>>>>>)))))))))	-42.8	-52.1951	39.0244	-1	-1	NA	0.009901	0.269124	2.43214	1.81722	0.61054	0.708589	0.519123	0.597194
miRNA278	3	10	1	5	1	0	3	chr01	ATACGACGTTTGGTAGGTGGAT	NO	TGGATAAAACAAGTCTTATCTATGTATTAGAGTCTGTATAACTTATACGACGTTTGGTAGGTGGATAAGAAAAAAGTTATTCA	241374	241395	Plus	22	83	27584457	27584539	(((((((......((((((((((.((((((((((.(((((...)>>>>>>>->>>>>>>->>>>>>))))......)))))))	-28.3	-34.0964	30.1205	-1	-1	NA	0.009901	0.403686	1.35119	0.129802	0.508783	0.101227	0	0.298597
miRNA279	3	60	3	3	6	6	3	chr10	AGTTTTTGGACGGCAGGAGCA	NO	TCATACTATTGGGACATTGATGCCCTTGCCGTCTAAAAACTAGAGCATATATGCCCTTCACTCTAACGGAAGACTAAATAGGGACACGTGGTGCAATCTTATCCATCGATTCGATATTTAATCGACGGATAAGATTATGACACGTGTATGTCCCGTTAGTATAAAGGGTATATATGCTCAGTTTTTGGACGGCAGGAGCACCAATGTCCCAAAAATATGA	728455	728475	Plus	21	220	2779655	2779874	(((((.(.(((((((((((.(((.(((((((((((((((((.((((((((((((((((....(((((((..(((.........(((((((....((((((((((.((((((........)))))).))))))))))....)))))))..))))))))))....))))))))))))))))>>>>>>>>>>>>>>>>>->>>.))))))))))).).)))))	-120.8	-54.9091	40.9091	-1	-1	NA	0.009901	0.403686	8.10715	0.389405	0.30527	0.607362	0.622947	0.298597
miRNA280	7	11	15	10	13	16	10	chr09	TTGGGATGTGAGTTAGGCCTA	NO	TTGGGATGTGAGTTAGGCCTAAGACCTAATTTAACATGGTATTAGAGCAGGACCCATCTCA	964445	964465	Plus	21	60	8326580	8326640	<<<<<<<-<-<<<--<<<<<(.(((...........))).)))).))..)))))))))))	-19.8	-33	43.3333	-1	-1	NA	0.019802	0.941934	1.48631	1.94703	1.01757	1.31595	1.66119	0.995323
miRNA281	10	41	28	0	0	0	0	chr05	TGATATGTGGGATTGTATGGC	NO	GGATGATATGTGGGATTGTATGGCGTGGGATGACTTAAGGCTTTGTTTTCCAGATGATGGAAATAGAAGCAGAATAGTAATAACAACTCGACTTGAGAAAGTCGGTGCCCATGTCATGCACCATATTGATCC	471989	472009	Plus	21	132	9509195	9509326	(((<-<-<<<<<<---<<<<<<<<(((((...(((....(((((..((((((.....))))))..))))).....))).......((.((((((....)))))))).)))))))))))))))))))).))))	-51.8	-39.2424	42.4242	-1	-1	NA	0.009901	1.34562	5.53989	3.63445	0	0	0	0
miRNA282	2	18	14	6	7	5	6	chr05	TAGATGTGCATTCTCAAAGTT	NO	AACTGACAACTAAATACTTCAACTTTGAGAATGAACATCTAGTAGACACCTCAACTTGTCCCCACTGTGTCTCGTGGACAGCTGATGCTGACGCAGCCCATAAATTTTGGAGGTGTCTAGATGATCATTTTGTAAATTGGAGTGTTCAAGTGACACAATGGAGACGTGTTGAGATGTCTAGATGTGCATTCTCAAAGTTAATGTATTTAGCTGTCAGTT	39146	39166	Plus	21	219	42375781	42375563	((((((((.((((((((...(((((((((((((.((((((...(((((.((((((.((((.(((.((((((.(.((((((.(..((.(((((((...(((.......)))..))))).))...............))..)..)))))).).)))))).))).)))).)))))).))))>>>>>>>->>>>>>>>>>>>>...)))))))).))))))))	-96.79	-44.1963	40.1826	-1	-1	NA	0.009901	0.269124	2.43214	1.81722	0.61054	0.708589	0.519123	0.597194
miRNA283	11	20	11	6	8	5	5	chr12	ATCTGATTGTGGTTCGGTCGC	NO	CGAGGCTCGGGAAGCTCAGGCGACCGAACCCCAATTAGATCCACCGGAACACAACCCCCCACGCTCGCCCACACGCCGTTCGGAGGTGGAAATTTTTCGGTGGATCTGATTGTGGTTCGGTCGCCTGAGCTTCCCGAGCCTCG	331271	331291	Minus	21	143	33540550	33540408	((((((((((((((((((((((((((((((.((((((((((((((((((.....((.((..((..(((......).))..))..)).)).....)))))))))>>>>>>>>>->>>>>>>>>>>)))))))))))))))))))	-106.9	-74.7553	61.5385	-1	-1	NA	0.009901	1.48018	2.70238	1.42782	0.61054	0.809816	0.519123	0.497662
miRNA284	0	37	0	0	5	0	3	chr01	TGGGCACGTATATACCTTTTA	NO	TTTTACCCCTGCACAATTTAATAGTGTATTTTAAAGGTATATATGTGCCCACGTGGACACATTAATATTTATAATGATGCAATATTTATGATGTCCACGTGGGCACGTATATACCTTTTAAATACACTATTAAATAGTGCAGGGGTAAAA	742641	742661	Plus	21	150	62822669	62822818	((((((((((((((.((((((((((((((((.((((((((((((((((((((((((((((((.(((((((((....))).)))))).))).))))))))>>>>>>>>>>>>>>>>>>>->))))))))))))))).))))))))))))))	-98.3	-65.5333	32	-1	-1	NA	0.009901	0	4.99941	0	0	0.506135	0	0.298597
miRNA285	9	18	9	40	18	35	29	chr10	ATTGAACAAGTAGACACACACA	NO	ATTGAACAAGTAGACACACACATCCTACGTGGCATAATACACGTAGGATGCCTCGTAGGAAGTGTGTGTTTACTTATTCAA	100874	100895	Minus	22	80	4818741	4818661	<<<<<-<<<<<<<<<<<<<<-(((((((.(((((..((....))..))))).))))))).)))))))))))))).)))))	-47.2	-59	41.25	-1	-1	NA	0.009901	1.21106	2.43214	1.16822	4.07026	1.82209	3.63386	2.88644
miRNA286	2	14	1	0	1	0	0	chr07	GGCAGAGGCTGTGGCAGAGATT	NO	ATTTCTGCCACAGCCTCTGCCCTTCGGGTGAGCAGTGAGGGGTTTACCCAGTACGCACAAAGTGCTCACCCGAAGGGCAGAGGCTGTGGCAGAGATT	282503	282524	Minus	22	96	46573000	46572904	(((((((((((((((((((((((((((((((((((((..(((....)))..)))........)))))))))))))>>>>>>>>>>>>>>>>>>>>>	-79.5	-82.8125	58.3333	-1	-1	NA	0.009901	0.269124	1.89167	0.129802	0	0.101227	0	0
miRNA287	0	12	0	1	5	8	17	chr08	AAAAAGTAGAGCATATATACC	NO	ATTGGTGCCCCTGCCGTTCAAAAAGTAGAGCATATATACCATTTACACTAACGGGCATACACGTGTCATAATCTTATCCACCGATCCGATATTTATTAAATATCGGATCGACGGATAAGATTGCGCCACATGTCCTTATTTAGTCTTCCGTGAGAGTGAAGGGCATATATGCTCTAATTTTGGACGGCAGAGGCACCAAT	147576	147596	Minus	21	200	27305005	27304806	(((((((((.(((((((((<<<<--<<<<<<<<<<<<-<<.(((((.((.(((((...(((.(((.(.(((((((((((..((((((((((((.....))))))))))))..))))))))))).).))).))).((.....))...))))).)).))))).)).)))))))))))).))))))))))))).)))))))))	-103.2	-51.6	42.5	-1	-1	NA	0.009901	0	1.62143	0	0.101757	0.506135	0.830597	1.69205
miRNA288	0	12	0	1	5	8	17	chr11	AAAAAGTAGAGCATATATACC	NO	CATTGGTGTTCCTGCCGTCCAAAAAGTAGAGCATATATACCCTTTACACTAATAGACATACACGTGTCATAATTTTATCCACCGCCCCGACATTTATTAAATATCGGATTAACGGATAAGATTGTGCCACGTGTCCTTATTTAGTCTTCCGTTAGAGTGAAGGGCATATATGCTCTAATTTTTGGACTGCAGGGGCACCAATG	318824	318844	Minus	21	203	42079974	42079772	(((((((((((((((.((((<<<<<-<<<<<<<<<<<<-<<((((((.(((((((((..(((((((.(((((((((((((......((((.(((.....))).))))......))))))))))))).))))))).........))))...))))).)))))))).)))))))))))).))))))))).)))))))))))))))	-105.1	-51.7734	40.8867	-1	-1	NA	0.009901	0	1.62143	0	0.101757	0.506135	0.830597	1.69205
miRNA289	29	17	23	25	32	25	21	chr01	TAGCACGGCAGATAGTTATTG	NO	AAAGTCTAAAGGTTCTAGCACGGCAGATAGTTATTGGCGAAAGATTCTTGAATTAGAGAATCTTATGAATCTAAGTTATACACGTATGGCAGTGAATCTGTTCGGGTGAAGTATAACAAATTCACTGCCATACGTGTATACCTTAGAATTCATAAGATTCTCGAGGTCTTAAATCTTCCGCAATACCTATCTGTCGTGCTACAACCTTTAGATTTT	113322	113342	Plus	21	216	5092033	5092248	((((((((((((((.<<<<<<<<<<<<<<<-<<<<<.((.((((((...((....((((((((((((((((((((.(((((((((((((((((((((.((((............)))).))))))))))))))))))))).))))).)))))))))))))))....))...)))))).))))))).))))))))))))))).))))))))))))))	-121.3	-56.1574	36.5741	-1	-1	NA	0.009901	3.9023	2.29703	2.98544	2.54392	3.23926	2.59561	2.09018
miRNA290	29	17	23	25	32	25	21	chr01	TAGCACGGCAGATAGTTATTG	NO	AGTCTAAAGGTTCTAGCACGGCAGATAGTTATTGGCGAAATAATCTTAACTTTGAGAATCTTATAAATTCTAAGGTATACACAAATGGCAGTGAATTTGTTTGGGTGAAGTGTAACAGATTCACTGCCATATGTGTATACCTTAGAATTCATAAGATTCTCAAGGTCAAGAATCTTTCGCCAATAACTATCTGTCGTGGTACAACCTTTAAACT	123301	123321	Plus	21	214	5102014	5102227	(((.((((((((.<<-<<<<<<<<<<<<<<<<<<((((((.(.((((.((((((((((((((((.((((((((((((((((((.(((((((((((((((((............))))))))))))))))).)))))))))))))))))).)))))))))))))))).)))).).)))))))))))))))))))))))).)).)))))))).)))	-132.9	-62.1028	35.0467	-1	-1	NA	0.009901	3.9023	2.29703	2.98544	2.54392	3.23926	2.59561	2.09018
miRNA291	4	8	11	6	3	6	3	chr05	AGATATGACATAGGGCTTCAA	NO	CAAAGGTAATCTCAGGATTAGATATGACATAGGGCTTCAACTAATTGTATCCTATTTGTAACAAGTAGTTGAATCTCTATAAGTTTAGTTACTAGTAGTTGAATCTCTATAACTACTAGTAAATATTTATGTTATATTTTCATGTTACAAACAGGAAATAATTATTTGAAGCTCTATGTCATATCTAATCCTGAGATTACCTTTG	83829	83849	Minus	21	205	15069563	15069359	(((((((((((((((((((<<<<<<<<<<<<<<<<<<<<<.(((((((.((((.(((((((((......((((....(((((((....(((((((((((((........)))))))))))))..))))))).......))))))))))))).)))).))))))).))))))))))))))))))))))))))))))))))))))))	-106.2	-51.8049	28.2927	-1	-1	NA	0.009901	0.538248	1.08095	1.42782	0.61054	0.303681	0.622947	0.298597
miRNA292	43	66	72	19	67	35	56	chr07	GGCTTAGATATGACATAGGGCT	NO	TTTTACAAAGGTAATCTCAGGCTTAGATATGACATAGGGCTTCAAATAATTGTTTCCTGTTTGTATTAATAAAAAATAAGATAAATAATTACTAGTAGTTATCAAGATTCAACTACTAGTAACTAAATGTTATAGAGATTCAACTACTTGATACAAACAAGATACAATTATTTGAAGCCCTATGTCATATCTAAACTTGAGATTACCATTGTAAAG	548610	548631	Plus	22	216	17223566	17223781	((((((((.((((((((((<<-<<<<<<<<<<<<<<<<<<<((((((((((((.((.((((((((((((..........((((..((.((((((((((((..........)))))))))))).))..)))).(((........))).)))))))))))).)).))))))))))))))))))))))))))))))).)))))))))))).))))))))	-103.1	-47.7315	26.8518	-1	-1	NA	0.009901	5.78616	8.91786	9.34572	1.93338	6.78221	3.63386	5.57381
miRNA293	0	16	10	0	0	0	0	chr05	TTCATTTTGTGTTATTGGATT	NO	TTCATTTTGTGTTATTGGATTTGGGCAATAGGCCCAAATGAGTTTTGTATTTGATTTGCTGAATTATCAAATACAAAACTCATTTGGGTCTATTGTCCGAATCCAATAATACAAAATGA	146285	146305	Minus	21	118	1142471	1142353	<<<<<<<<<<<<<<<<<<<<((((((((((((((((((((((((((((((((((..........))))))))))))))))))))))))))))))))))))))))))))))))))))))	-81.5	-69.0678	31.3559	-1	-1	NA	0.009901	0	2.16191	1.29802	0	0	0	0
miRNA294	5	0	28	1	9	4	9	chr11	AGCTAGATTGAAGATGACCGTG	NO	AGAAGACGGGCAGTAGTCCGCGCGGTCATCTTCAATCTAGCTTGTTAACATCCGAATAAATGGAATAAATCCGAATCGAAATATATACAGATTTTCATATGTTTGGATGACTGTATGGAAGGATCTGTATATATTTCGATTAGGATTTATTCTATCAATTCGGATGTTAACAAGCTAGATTGAAGATGACCGTGCGGACTGCCGCACGTCTTCT	71098	71119	Minus	22	214	35099926	35099713	((((((((.((.(((((((((((((((((((((((((((((((((((((((((((((..(((((((((((((.((((((((((((((((((((((((((((((.....))).)))))))..)))))))))))))))))))).)))))))))))))..)))))))))))))))>>>>>>>>>>>>>>>>>>>>>>)))))))).)).))))))))	-150.5	-70.3271	39.2523	-1	-1	NA	0.009901	0.67281	0	3.63445	0.101757	0.911043	0.415298	0.895791
miRNA295	1	3	1	13	5	7	13	chr03	TTGGACATCGAGTTAGTTTGGG	NO	TTATTTCAAAAGATTTATTTGGACATCGAGTTAGTTTGGGCCAAAATGAGACATTTTTCATGTGACCCTAACTTGATGACCAAGTACTGAAAGGGTTACATGTAAAATGTCTTACTTTGACCCAAATTAACTTGATGTCCAAATAAATCTTTTGAAATAA	230372	230393	Plus	22	160	25174010	25173851	((((((((((((((((((<<<<<<<<<<<<<<<<<<<<<<.((((.(((((((((((.(((((((((((.(((((.....)))))......))))))))))).))))))))))).)))).))))))))))))))))))))))))))))))))))))))))	-94.2	-58.875	31.25	-1	-1	NA	0.009901	0.134562	0.405357	0.129802	1.32284	0.506135	0.726772	1.29392
miRNA296	0	4	4	13	6	5	7	chr03	CACGTAGGCCGAAAATGGGTAG	NO	CCCGAACTTATTTTATATATAATTTTCTACCCCTTTTCGGCTTACGTGGCACTATTCTTGAAAAAATTGTCAACACGCATTGGGCCCACAAGATAGTGCCACGTAGGCCGAAAATGGGTAGAAAATTATATATAAAATAAGTTCGGG	638466	638487	Plus	22	147	46880756	46880902	((((((((((((((((((((((((((((((((.((((((((((((((((((((((.((((.......((....)).((.....))...)))))))))))>>>>>>>>>>>>>>>->>>>>>))))))))))))))))))))))))))	-91.2	-62.0408	38.0952	-1	-1	NA	0.009901	0	0.540477	0.519207	1.32284	0.607362	0.519123	0.696726
miRNA297	0	6	5	13	9	8	7	chr08	TAGTTCAGGTAGGAAAAGGGA	NO	ATCATTTGTTTCATTTTTCTACCTGAACTATCACCATACTCAATTAGGTGTGTTTTAATAAATGGTGATAGTTCAGGTAGGAAAAGGGAACAGTTGAT	285960	285980	Plus	21	98	391245	391342	((((.(((((((.((((((((((((((((((((((((.....((((((.....))))))..)))))))>>>>>>>>>>>>>>>>>->>>)))).))))	-47.5	-48.4694	32.6531	-1	-1	NA	0.009901	0	0.810715	0.649008	1.32284	0.911043	0.830597	0.696726
miRNA298	0	6	5	13	9	8	7	chr02	TAGTTCAGGTAGGAAAAGGGA	NO	TTTCCTTTTCCTATCTGAACTATCACCATCTATGTATTAAAACACACCTAGTTGAGTAGATGGTGATAGTTCAGGTAGGAAAAGGGAA	57788	57808	Minus	21	88	7312174	7312087	(((((((((((((((((((((((((((((((((..((((.........))))...)))))))))))>>>>>>>>>>>>>>>>>>>>>)	-53.5	-60.7955	36.3636	-1	-1	NA	0.009901	0	0.810715	0.649008	1.32284	0.911043	0.830597	0.696726
miRNA299	4	0	2	13	7	16	13	chr12	AGTAATTAGGGACAGAGTGAG	NO	ACTCACTGTGTCATTAATTATTTTCTTAATAGGTGTGTCAATTCAAAAGTGGACAAGTAATTAGGGACAGAGTGAGT	169653	169673	Plus	21	77	2772007	2772083	(((((((.((((.(((((((((((((.......((........)).....))).)>>>>>>>>>->>>>->>>>>>)	-23.9	-31.039	33.7662	-1	-1	NA	0.009901	0.538248	0	0.259603	1.32284	0.708589	1.66119	1.29392
miRNA300	3	0	4	11	14	19	18	chr05	TGTGCACAAGTAGACACTTC	NO	CCTCCAATTTTTTGAGTGTGCACAAGTAGACACTTCAACTTGTATAAAGTTGAACAAGTAGACACACACTTCCTACGTGGTATATTACACATAAGATCCATGTAGGATGCGAATTGCCACATAGGACGCATGTTCACTAGTTCAATTTTGTACAAGTTTAAGCGTCTACTTGTGCGCACACCCAAAGTTGAAGG	157431	157450	Plus	20	194	40819391	40819584	(((.(((((((..(.(<<<<<<<<<<<<<<<-<<<-(((((((((((((((((((.(((..(((......((((((((((....(((....)))...)))))))))).(((.....((.....)).))).)))..))).))))))))))))))))))).))).)))))))))))))))).)..))))))).)))	-89.5	-46.134	40.2062	-1	-1	NA	0.009901	0.403686	0	0.519207	1.11932	1.41718	1.97267	1.79158
miRNA301	0	6	5	13	9	8	7	chr01	TAGTTCAGGTAGGAAAAGGGA	NO	CCAACTATTAGTTGTTCTCTTTTTCTATCTGCACTATCACCATCAAATCAGATAGGTGTGTTCTAATACATGTATGTTGATAGTTCAGGTAGGAAAAGGGAACAACTTATAGTTGG	209732	209752	Minus	21	116	24868584	24868469	((((((((.((((((((((((((((((((((.(((((((..........(.(((.((((((....)))))).))).))))>>>>->>>>>>>>>>>>>>>>)))))).))))))))	-55.9	-48.1897	35.3448	-1	-1	NA	0.009901	0	0.810715	0.649008	1.32284	0.911043	0.830597	0.696726
miRNA302	0	4	4	13	6	5	7	chr11	CACGTAGGCCGAAAATGGGTAG	NO	CGAACTTATTTTATAAATAATTTTCTATCCCTTTTCGATCTATGTGGCACTATCTTTTGGCCCCAGCGCGTGTTGACAATTTTTTCAAGAATAATGCCACGTAGGCCGAAAATGGGTAGAAAATTATTTATAAAATAAGTTCG	65079	65100	Minus	22	143	33394842	33394984	((((((((((((((((((((((((((((((.((((((..((((((((((.(((.((((((...((((....)))).........))))))))).)))>>>>>>>-->>>>>>->>>>>>))))))))))))))))))))))))	-66.4	-46.4336	34.2657	-1	-1	NA	0.009901	0	0.540477	0.519207	1.32284	0.607362	0.519123	0.696726
miRNA303	0	4	4	13	6	5	7	chr10	CACGTAGGCCGAAAATGGGTAG	NO	TAATTTTCTACCCATTTTCGACCTACGTGGCACTATCAACCAGATAGCTTGAAAAAATTATCAACACGCACTGGGCTCAGAAGATAGTGCCACGTAGGCCGAAAATGGGTAGAAAATTA	160808	160829	Minus	22	119	15147860	15147742	((((((((((((((((((((.((((((((((((((((.....(((((.((....)).)))))........(((....)))..))))))))>>>>>>>>->>>>>>>>>>>>>)))))))	-64.9	-54.5378	41.1765	-1	-1	NA	0.009901	0	0.540477	0.519207	1.32284	0.607362	0.519123	0.696726
miRNA304	0	4	4	13	6	5	7	chr01	CACGTAGGCCGAAAATGGGTAG	NO	CCGAACTTATTTTATATATAATTTTCTATCCCTTTTCGACCTACGTGGCACTATCTTGTTGCCCCAACGCGTGTTGACAATTTTTTCAAGGATAGTGTCACGTAGGCCGAAAATGGGTAGAAAATTATATATAAAATAAGTTCGG	143838	143859	Plus	22	145	53342113	53342257	(((((((((((((((((((((((((((((((.((((((.((((((((((((((((((((((...((((....)))).)))).......))))))))))>>>>>>>>->>>>>>->>>>>>)))))))))))))))))))))))))	-80.81	-55.731	36.5517	-1	-1	NA	0.009901	0	0.540477	0.519207	1.32284	0.607362	0.519123	0.696726
miRNA305	0	1	1	14	23	28	22	chr04	TTTTGGATGTGCACAAGTAGA	NO	TGACATTTATGTTCTCTAATTTTGGATGTGCACAAGTAGACATTTAAATTTGTATAAAATTGAACAAATAGACATATGTGCCCTACAAATCAGTTTGAGGGTATTTTACGAGAATTGTCACGTAGGACGTGTTTTTTCTAATTGTTCAACTTTATACAAGTTTGAGTTTTTACTTGTGCACCTCCAAAGTTGAAAGACATATATTATGTCA	140178	140198	Minus	21	211	50269540	50269437	((((((.(((((..(.(((<<<<<<<-<<<<<<<<<<<<<.(((((((((((((((((.((((((((.((((.....(((((((.((((....)))))))))))((((((.((....)).))))))..........)))).)))))))).))))))))))))))))).))))))))))))).)))))))))).)..)))))....))))))	-87.7	-41.564	30.8057	-1	-1	NA	0.009901	0	0.135119	0.129802	1.42459	2.32822	2.90709	2.18971
miRNA306	8	14	8	19	21	26	11	chr12	TTGAACAAGTAGACACACATA	NO	TTTGGGTGTGCACAAGTAGACACTTAAATCTGTATAGAGTTGAACAAGTAGACACACATATCCTACGTGACATCCTACATGTATTATGTCTCGTAGAACGTGTGTGTCTACTTATTCAGCTTTATATAAGTTTAAGTGCTTATTTGTGCACACTCAAA	274023	274043	Minus	21	158	586597	586440	((((((((((((((((((..((((((((..(((((((((<<<<<-<<<<<<<<<<<<<--(.(((((.(((((..((....))..))))).))))).)..))))))))))))).))))))))))))))..))))))))..))))))))))))))))))	-90.2	-57.0886	36.0759	-1	-1	NA	0.009901	1.0765	1.89167	1.03841	1.93338	2.12577	2.69944	1.09486
miRNA307	3	0	9	10	4	10	9	chr11	GATTGAAGATGACCGTGCGGAC	NO	TCAGAAGACGGGCAGTAGTCCGCGCGGTCATCTTCAATCTAGCTTGTTAACATCCGAATAAATGGAATAAATCCGAATCGAAATATATACAGATTTTCATATGTTTGGATGACTGTATGGAAGGATCTGTATATATTTCGATTAGGATTTATTCTATCAATTCGGATGTTAACAAGCTAGATTGAAGATGACCGTGCGGACTGCCGCACGTCTTCTGA	71103	71124	Minus	22	218	35099928	35099711	((((((((((.((.(((((((((((((((((((((((((((((((((((((((((((((..(((((((((((((.((((((((((((((((((((((((((((((.....))).)))))))..)))))))))))))))))))).)))))))))))))..))))))))))))))))))))>>>>>>>>>>>>>>>>>>>>>>))).)).))))))))))	-155	-71.1009	39.4495	-1	-1	NA	0.009901	0.403686	0	1.16822	1.01757	0.404908	1.03825	0.895791
miRNA308	0	4	4	13	6	5	7	chr10	CACGTAGGCCGAAAATGGGTAG	NO	TTTCTACCCATTTTCGGCTTGCGTGGCACTATCAACCAGATAGCTTGAAAAAATTGTCAACACGCGCTTGGCCCAGAAGATAGTGCCACGTAGGCCGAAAATGGGTAGAAA	5250	5271	Plus	22	111	36752612	36752722	(((((((((((((((((((((((((((((((((.....(((((.((....)).))))).....((.....))......))))))))>>>>>>>>>>>>>>>>>>>>>>)))	-64.3	-57.9279	46.8468	-1	-1	NA	0.009901	0	0.540477	0.519207	1.32284	0.607362	0.519123	0.696726
miRNA309	4	2	3	11	10	9	17	chr01	TTTGGACGGTAGGGGTACCAAT	NO	ATTGGTGCCCCTGCCGTCCAAAAACTAGAGCATAGATGTCCTTCACTCTAATAAAAGACTAAATAGGGACACGTGACACAATCTTATCCGTCTATCCGATATTTAATAAATGTCGGGTCCGTGAATAAGATTATGATACGTGTATGTCCGTTAGTATAAAGGGTATATATGTTCTAGTTTTTGGACGGTAGGGGTACCAAT	58752	58773	Plus	22	201	5474056	5474256	((((((((((((((((((((((((((((((((((.((..((((..............(((((...((((((((((.((.(((((((((((...((((((((((.....)))))))))).)).).)))))))).)).)))))))...))).)))))...))))..)).))))))))))))>>>>>>>>>>>>>>>>>>>>>>	-100.93	-50.2139	39.3035	-1	-1	NA	0.009901	0.538248	0.270238	0.389405	1.11932	1.01227	0.934421	1.69205
miRNA310	0	0	0	4	10	5	9	chr01	TCAAAGTGAAAGTAGAGGATCG	NO	CATAATCACGTTGACGATTCTCTAGTTTCATTTTGAAAAAATTAACAATTATTTCTTCTATACTTGTGGGAAACCAATCCACAAGTATAGAAGAGATAAATGATAAATTTTTCAAAGTGAAAGTAGAGGATCGCCAACATGATTATG	362678	362699	Minus	22	147	22788653	22788507	((((((((.((((.((((((((((.(((((((((((((((.(((.((.((((((((((((((((((((((.......)))))))))))))))))))))).)).))).))))>>>>>>>>>>>->>>>>>>>>>.)))).))))))))	-78.8	-53.6054	29.932	-1	-1	NA	0.009901	0	0	0	0.407026	1.01227	0.519123	0.895791
miRNA311	0	0	0	4	10	5	9	chr01	TCAAAGTGAAAGTAGAGGATCG	NO	ACATAATCACGTTGATGATTCTCTAGCTTCATTTTGAAAAATTTATCAATTACTTCTTCTATACTTGTGGAAAACACATGGTTTTCCATAAGTAAAGAAGAGATAACTGATAAATTTTTCAAAGTGAAAGTAGAGGATCGCCAATATGATTATGT	411041	411062	Minus	22	155	22837023	22836869	(((((((((..(((.((((((((((..(((((((((((((((((((((.(((.(((((((.((((((((((((((.....)))))))))))))).))))))).))).)))))))))))>>>>>>>>>>-->>>>>>>>>>.)))..)))))))))	-80.3	-51.8065	29.0323	-1	-1	NA	0.009901	0	0	0	0.407026	1.01227	0.519123	0.895791
miRNA312	1	2	1	3	20	17	9	chr05	TTAGATATGACATAGGGCTTCA	NO	TACAAAGGTAATCTCAGGATTAGATATGACATAGGGCTTCAACTAATTGTATCCTATTTGTAACAAGTAGTTGAATCTCTATAAGTTTAGTTACTAGTAGTTGAATCTCTATAACTACTAGTAAATATTTATGTTATATTTTCATGTTACAAACAGGAAATAATTATTTGAAGCTCTATGTCATATCTAATCCTGAGATTACCTTTGTA	83827	83848	Minus	22	209	15069565	15069357	(((((((((((((((((((<<<<<<<<<<<<<<<<<<<<<<(.(((((((.((((.(((((((((......((((....(((((((....(((((((((((((........)))))))))))))..))))))).......))))))))))))).)))).))))))).))))))))))))))))))))))))))))))))))))))))))	-109.2	-52.2488	27.7512	-1	-1	NA	0.009901	0.134562	0.270238	0.129802	0.30527	2.02454	1.76502	0.895791
miRNA313	0	2	0	4	23	3	2	chr01	TTTTAGACGGCAGGGGCATCAA	NO	ATACTTTTGGGACATTGGTACTCCTGCTGTATAAAAACTAGAGCATATATACCCTTTATACTAACGGACATACACGTGTCATAATCTTATCCATCGATTAAATATTGGATCGACAGATAAGATTGTGCCACGTATCCCTATTTAGTCTTCCGTTAAAGTGAAGGGCATATATGCTCTAGTTTTTAGACGGCAGGGGCATCAATGTCCCATTAGTAT	156690	156711	Minus	22	216	11780584	11780369	(((((..((((((((((((.((((((((((.(((((((((((((((((((.((((((((..(((((((.....(((((.((((((((((((..((((((........))))))..)))))))))))).)))))....((....))...)))))))..)))))))).))))))))))))))>>>>>->>>>>>>>>>->>>>>)))))))..)))))	-117.9	-54.5833	37.963	-1	-1	NA	0.009901	0	0.270238	0	0.407026	2.32822	0.311474	0.199065
miRNA314	0	2	0	4	23	3	2	chr08	TTTTAGACGGCAGGGGCATCAA	NO	CATTGGTGCCCTGTGCCGTCCAAAAACTAGAGCATAAATACCCTTTATACTAACGGACATACACGTGTCATAATCTTATCCACCGATCCGACATTTATTAAATATCGGATGGACGGATAAGATTATGCCACGTGTCCCTATTTAGTCTTCTGTTAGAGTGAAGGGCATATATGCTCTAATTTTTAGACGGCAGGGGCATCAATG	210233	210254	Minus	22	204	29520563	29520360	((((((((((((.(((((((.(((((.(((((((((.((.((((((((.((((((((...(((((((.(((((((((((((..(.((((((.(((.....))).)))))).)..))))))))))))).)))))))..((....))...)))))))).)))))))).)).))))))))).)>>>>->>>>>>>>>>>>>>>>>))	-108	-52.9412	41.6667	-1	-1	NA	0.009901	0	0.270238	0	0.407026	2.32822	0.311474	0.199065
miRNA315	1	1	1	1	11	1	2	chr03	TAGAGAGTTTGTGTTGCATAG	NO	GTATAGGCCTAAATGAACCATTCTATGTAACACAAACTCTCAAGACCATACAAATCAGGAAAAACGTTTTGATTATTCTTCAGCTGTTCATCCAGTGTGTTTCTATGCTTTGGATATAACGTGTTCATCTGGGCTTGTATGGTCTAGAGAGTTTGTGTTGCATAGAACGATTCATTTACTTGTAC	393522	393542	Plus	21	185	42870754	42870938	(((((((..((((((((.(.(((((((((((((((((((((.(((((((((((.(((((....(((((((((.......))))......((((((.((((....)))).))))))..))))).....)))))..))))))))))>->>>>>>>>>>>>>>>>>>>)).).)))))))))))))))	-79.9	-43.1892	36.7568	-1	-1	NA	0.009901	0.134562	0.135119	0.129802	0.101757	1.1135	0.103825	0.199065
miRNA316	0	2	0	4	23	3	2	chr08	TTTTAGACGGCAGGGGCATCAA	NO	ATTGGTGCCCTGTGCCGTCCAAAAACTAGAGCATAAATACCCTTTATACTAACGGACATACACGTGTCATAATCTTATCCACCGATCCGACATTTATTAAATATCGGATGGACGGATAAGATTATGCCACGTGTCCCTATTTAGTCTTCTGTTAGAGTGAAGGGCATATATGCTCTAATTTTTAGACGGCAGGGGCATCAAT	1617367	1617388	Minus	22	202	29520562	29520361	(((((((((((.(((((((.(((((.(((((((((.((.((((((((.((((((((...(((((((.(((((((((((((..(.((((((.(((.....))).)))))).)..))))))))))))).)))))))..((....))...)))))))).)))))))).)).))))))))).)>>>>->>>>>>>>>>>>>>>>>)	-105.4	-52.1782	41.0891	-1	-1	NA	0.009901	0	0.270238	0	0.407026	2.32822	0.311474	0.199065
miRNA317	0	2	0	4	23	3	2	chr03	TTTTAGACGGCAGGGGCATCAA	NO	ACGTTGGTGCTCTTGCCGTCCAAAAATTAGAGCATATATGCCTTTTATACTAACGGACATACACGTGTCATAATCTTATCCGTTGACCCGATATTTATTAAATATCGGATCGACGGATAAGATTGCGCCACGTGTCCCTATTTAGTCTTCCGTTAGAGTGAAGGGGATATATGCTCTAGTTTTTAGACGGCAGGGGCATCAATGT	943887	943908	Minus	22	205	36962624	36962420	((((((((((((((((((((.((((((((((((((((((.((((((((.((((((((...(((((((.(.((((((((((((((((.((((((((.....)))))))).)))))))))))))))).).)))))))..((....))...)))))))).)))))))).))))))))))))))>>>>->>>>>>>>>>>>>>>>>)))	-124.2	-60.5854	41.9512	-1	-1	NA	0.009901	0	0.270238	0	0.407026	2.32822	0.311474	0.199065
miRNA318	4	6	3	12	17	15	19	chr01	AATCAGAGGTCTCGGGTTTGA	NO	CTCGAGCCTGACACTTCTAGTTAAGGATGAATGAATACTAACTTATACTCCACCATAATTCTTGTTGGCAGAACAGAACAATAAATCCATCATATAGCCAAATATTCAAGAGAAATTAAATTAAGTTATTATTAGTACCAACAATAGTTGTGGTGAGATGTAGATGATCCATCCATCCTTAATCAGAGGTCTCGGGTTTGAG	275294	275314	Minus	21	202	32885422	32885221	(((((((((((.((((((.((((((((((.(((.((....(.(((((.((((((((((((.(((((((....................................(((....))).....(((((.......))))).))))))).)))))))))).))))))).).)).))).)))))))>>>->>>>>>->>>>>>>>>>)	-62.7	-31.0396	35.1485	-1	-1	NA	0.009901	0.538248	0.810715	0.389405	1.22108	1.72086	1.55737	1.89111
miRNA319	1	15	8	6	10	10	13	chr11	TGTGCTCTAGTTTTTGGACGG	NO	TGGGACATTGGTGCCCCTGCCGTCTAAAAACTAGAGCATATATATCCTTTATACTAACGGACAGCACGTGTCATAATCTTATCCACAAATCCGACATTTATTAAATATTGGATCGACGGATAAGATTGCACGTGCCCCTGTTTAGTCTTCTGTTAAAGTGAAGGTTATATGTGCTCTAGTTTTTGGACGGCAGGGGCACCAATGGCCCA	523993	524013	Plus	21	209	7607555	7607763	((((.(((((((((((((((((((((((((((((((((((((((.(((((((..(((((((..((((((((...((((((((((....((((((.(((.....))).))))))....))))))))))))))))))..((....))...)))))))..))))))).))))>>>>>>>>>>>>>>>>>>>>>)))))))))))))).))))	-125.1	-59.8565	43.0622	-1	-1	NA	0.009901	0.134562	2.02679	1.03841	0.61054	1.01227	1.03825	1.29392
miRNA320	1	15	8	6	10	10	13	chr03	TGTGCTCTAGTTTTTGGACGG	NO	TGGGACATTGGTGTCCCTGCCGTCCAAAAAACTAGAGCACATATACCCTTTATACTAACAGATATATACGTGTCATAATCTTATCCACTAACCCGACAATTATTCGGGTCAGTGGATAAGATTATGACACGTATATATCTGTTAGTATAAAGGGTATATGTGCTCTAGTTTTTGGACGGCAGGGGCACCAATGTCCCA	19314	19334	Minus	21	198	23155775	23155578	((((((((((((((((((((((((((((((.((((((((((((((((((((((((((((((((((((((((((((((((((((((((((.((((((.......)))))).))))))))))))))))))))))))))))))))))))))))))))))))>>>>>>>>>>>>>>>>>>>>>)))))))))))))))))))	-172.2	-86.9697	40.9091	-1	-1	NA	0.009901	0.134562	2.02679	1.03841	0.61054	1.01227	1.03825	1.29392
miRNA321	1	15	8	6	10	10	13	chr06	TGTGCTCTAGTTTTTGGACGG	NO	TGGGATATTAGTGCCCCTGCCGTCCAAAAACTAGAGTGTATGTACCCTTCACTCTAACGGAAGGCTATATAGGGATACGTGGTGCAATCTTATCTGTCGGGTCGACGGATAAGATTATGACACGTGTATGTCCATTAGTATAAAGGGTATATGTGCTCTAGTTTTTGGACGGCAGGGGCACCAATGTCCTA	4381	4401	Minus	21	191	38824445	38824255	(((((((((.((((((((((((((((((((((((((..(((((((((((....((((.(((...((....))..(((((((....((((((((((((((...))))))))))))))....)))))))...))).))))....)))))))))>>-->>>>>>>>>>>>>>>>>))))))))).)))))))))	-117.4	-61.466	45.5497	-1	-1	NA	0.009901	0.134562	2.02679	1.03841	0.61054	1.01227	1.03825	1.29392
miRNA322	1	1	0	14	14	3	13	chr12	TGACAAGAAAGACATGACATC	NO	TACTAGCTAATACTTCTTGATGACAAGAAAGACATGACATCAAGATTTGAAGTTGTTGTTGACAAGACAACAAGTAAATTTTAAATCACAAAGTTGTCAAGTTGGAGGTCGTAGTACAATTTGTGATTTAAAATTTACTTGTCGACAACAACTTCAAATCTTGTTGTCATGTCTTTCTAATCATCAAGAAGTATTAGCTAGTA	206886	206906	Minus	21	203	53798561	53798359	((((((((((((((((((((<<<--<<<<<<<<<<<<<<-<(((((((((((((((((((((((........((((((((((((((((((((.((((.....((.....))....)))))))))))))))))))))))))))))))))))))))))))))))).))))))))))))))..)))))))))))))))))))))))	-116.9	-57.5862	31.0345	-1	-1	NA	0.009901	0.134562	0.135119	0	1.42459	1.41718	0.311474	1.29392
miRNA323	0	0	3	1	11	4	9	chr02	TGAATTACATGAGAATTTTTC	NO	TGTGAATTACATGAGAATTTTTCTGTGGATTAGTATGAAAATTTGTAGGAAACTTATTATCCTGCAAATTTTCATACTAATCTCCAGGAAAATCCCATGTAATTCACA	59987	60007	Minus	21	108	34347530	34347423	((<<<<<<<<<<<-<-<<<<<<<((..(((((((((((((((((((((((.........)))))))))))))))))))))))..))))))))).))))))))))))))	-60.7	-56.2037	29.6296	-1	-1	NA	0.009901	0	0	0.389405	0.101757	1.1135	0.415298	0.895791
miRNA324	3	2	3	5	2	10	5	chr09	AATTGAACAAGTAGACACGCA	NO	GACACTTAAACTCGATTAAAATTGAACAAGTAGACACGCATGTCCTACATAGCATAATACACGTAGGACGTCATGTCGGACACAAAATTTCCATGTAAGGTGTCATGTAGGACTAATGCGTCTATTTGTTCAATTTTATATAAGTTTAAGTGTC	22127	22147	Plus	21	154	26158153	26158306	((((((((((((....(((<<<<<<<<<<<<<<<<--<<<((((((((((..(((..((((....(((.((..(((.....)))..)).))).))))..)))..)))))))))..)))))))))))))))))))))))....))))))))))))	-66.4	-43.1169	35.7143	-1	-1	NA	0.009901	0.403686	0.270238	0.389405	0.508783	0.202454	1.03825	0.497662
miRNA325	4	7	4	3	8	9	14	chr09	ACAATTGATAGTTGAGGTGTG	NO	ATCACTTTCTCGCTAGTTTCACATCTTAATTATCAGTTGTTTCCCTTTTCCTACCTAAACAATCGATTGACATCTACACAACTTGGTGTGTTTTAATTTAATACATATATAGTGAAAGTTCATGTTGGAAAAGGAAACAATTGATAGTTGAGGTGTGAAACTCATACAAAAGTGAT	401946	401966	Minus	21	176	39760176	39760001	((((((((......((((((((((((((((((((((((((((((.((((((.((...(((....(((....)))..(((......(((((((.......))))))).....)))...)))...)).))))))))))>>>>>>>>>>>>>>>>>>>>>)))))......))))))))	-65.9	-37.4432	31.8182	-1	-1	NA	0.009901	0.538248	0.945834	0.519207	0.30527	0.809816	0.934421	1.39345
miRNA326	1	2	3	13	6	10	13	chr05	ATAGGACTCAAGTGAAGTTGAA	NO	ACCTATATCCGGATTTCCAACTACACTCTTCAACTTCACTTGAGTACTATAACCCCCTGAACTATTTAAAACTGAAACTACATCGCTCCCTGGGGGTGATAGGACTCAAGTGAAGTTGAAGTGTGTAGTTGGAAATCCGGATATAGGT	348741	348762	Plus	22	148	43148861	43149008	((((((((((((((((((((((((((.((((((((((((((((((.((((.((((((..................................)))))).>>>>->>>>>>>>>>>>>>>>>).))))))))))))))))))))))))))	-93.08	-62.8919	41.8919	-1	-1	NA	0.009901	0.134562	0.270238	0.389405	1.32284	0.607362	1.03825	1.29392
miRNA327	1233	336	654	221	497	252	226	chr05	TGTCTAGACGTGCATACTCAA	NO	GAGATGAGTTGAGGTGTCTAGACGTGCATACTCAAAGTTGGACTGTTTACTTGCTAGCTGAGACCAAGTTTAAGTGTATGTTTAAGGATTATGCCTTCTTATTTT	693952	693972	Plus	21	105	43494156	43494260	((((((((..((((<<<<<<<<<<<<<--<<<-<<(.((((.(((((........)))..)).)))).))).)))))))))))..))))...)))))))))))))	-28.9	-27.5238	38.0952	-1	-1	NA	0.009901	165.915	45.4	84.8903	22.4882	50.3098	26.1638	22.4943
miRNA328	0	4	4	5	10	10	14	chr12	AAGGGGTGAAATCGTTTCTGGA	NO	CCCCTCATTTCATTATTTTCCATAAACGATTTCACCCCTTCTCCCTCATTTCGTAGCTAGGTTTCACAACTTCTCCCTCGTTTCGCGGCTAGGTTTATTTGGGAGAAGCTGTGAAACCTAGCCTCAAAACGAGGGAGAAGGGGTGAAATCGTTTCTGGAAAATAATGAAATGAGGGG	257077	257098	Plus	22	177	56351685	56351861	((((((((((((((((((((((.((((((((((((((((((((((((.(((.(..(((((((((((((.((((((((..((...((......))..))..)))))))).)))))))))))))..).))).)))))))>>>>>>>>>>>>>>>>>->>>>))))))))))))))))))	-122.5	-69.209	44.6328	-1	-1	NA	0.009901	0	0.540477	0.519207	0.508783	1.01227	1.03825	1.39345
miRNA329	4	7	4	3	8	9	14	chr05	ACAATTGATAGTTGAGGTGTG	NO	CACCATGAAATGTTTATCGTAACATACCTCAAATATCAATTGTTCTTTTTTCATATCTAAAATATCACAATCGTTCAAGTAAGAAAAGAGAACAATTGATAGTTGAGGTGTGTTTCGATATACATTTGGTG	949457	949477	Plus	21	131	46095448	46095578	(((((...(((((.(((((.((((((((((((.(((((((((((((((((((.((.((..(((.........)))..)))).)))))))))>>>>>>>>>>->>>>>>>>>>)).))))).))))))))))	-56.4	-43.0534	29.771	-1	-1	NA	0.009901	0.538248	0.945834	0.519207	0.30527	0.809816	0.934421	1.39345
miRNA330	2	3	3	3	6	8	13	chr07	TGTGCACAAGTAGAAACTTAA	NO	TTATGCCTGCAACTTTGGATGTGCACAAGTAGAAACTTAAATTTGTATATAGTTGAACAAGTAGACACATACATTTTACTTGGCGTTCTACATAACAATTCACATCCTACGTGGTGTCCTATGTGTATTATGCCACGTAGAATGTGTGTTTACTTGCTTAACTTTATACATGTTTAAGTGTCTACTTGTACACATCCAAAATAAGAATGCATAG	154249	154269	Minus	21	214	39599403	39599190	((((((.......((((((<<<<-<<<<<<<<<-<<<<<<((.((((((.((((((.(((((((((((..(((((((((.((((((..(((((((((..((((.......)))))))....))))))..)))))).)))))))))))))))))))).)))))).)))))).)))))))).))))))))).))))))))))........))))))	-94.36	-44.0935	34.1121	-1	-1	NA	0.009901	0.269124	0.405357	0.389405	0.30527	0.607362	0.830597	1.29392
miRNA331	2	3	3	3	6	8	13	chr07	TGTGCACAAGTAGAAACTTAA	NO	TTTATGCCTGCAACTCTGGATGTGCACAAGTAGAAACTTAAATTTGTATATAGTTGAACAAGTAGACACATACATTTTACTTGGCGTTCTACATAACAATTCGCATCCTACGTGGTGTCCTAGGTGTATTATGCCACGTAGAATGTGTGTTTACTTGCTTAACTTTATACATGTTTAAGTGTCTACTTGTACACATCCAAAATAAGAATGCATAGA	234093	234113	Plus	21	216	39519500	39519715	(((((((.........((((<<<<-<<<<<<<<<-<<<<<<((.((((((.((((((.(((((((((((..(((((((((.((((((..(((((........(((((......))))).....)))))..)))))).)))))))))))))))))))).)))))).)))))).)))))))).))))))))).))))))))..........)))))))	-93.23	-43.162	35.1852	-1	-1	NA	0.009901	0.269124	0.405357	0.389405	0.30527	0.607362	0.830597	1.29392
miRNA332	102	28	65	12	18	24	18	chr09	TACATGGTATGAGAACCAGAT	NO	ACTTAATTTTACATGGTATGAGAACCAGATTCATCCCCGTTTGAGCTTTCGGTTCTCGCTCAAACGGGGATGAACCTGGTTCTGATACCATGTAAACCTAAGT	352091	352111	Plus	21	103	47250721	47250823	(((((..((<<<<<<<<<<-<<<<<<<<-<((((((((((((((((...........))))))))))))))))).)))))))).))))))))))))..)))))	-66.6	-64.6602	42.7184	-1	-1	NA	0.009901	13.7253	3.78334	8.43711	1.22108	1.82209	2.49179	1.79158
miRNA333	4	7	4	3	8	9	14	chr08	ACAATTGATAGTTGAGGTGTG	NO	CACCAACTATTTATCAAGACACGACTCAACTATCAGTTGTTCCCTAAATATGACCATTGTTCAGGTAGGAAAATGGAACAATTGATAGTTGAGGTGTGTTTTGATAAATAGTTGGTG	1153583	1153603	Minus	21	117	42456987	42456871	(((((((((((((((((((((((.(((((((((((((((((((.........(((........)))........)))>>>>>>>>>>>>>>>>->>>>)))))))))))))))))))	-66.33	-56.6923	35.8974	-1	-1	NA	0.009901	0.538248	0.945834	0.519207	0.30527	0.809816	0.934421	1.39345
miRNA334	3	10	8	12	4	10	25	chr04	TTACGCGATGTATCGGTCGGAT	NO	TTACGCGATGTATCGGTCGGATACATCACTATACGCGATGTATCGGGACATTGAGTGATGTATCCGAAACTGAGCATGATGTA	152616	152637	Plus	22	82	59330238	59330320	<<<<--<<<<-<<<<<<<<<<((((((((.....((((((......))))))))))))))))))))..))))))))..))))	-33.5	-40.8537	45.1219	-1	-1	NA	0.009901	0.403686	1.35119	1.03841	1.22108	0.404908	1.03825	2.48831
miRNA335	415	58	965	565	571	368	727	chr03	TATATGCTCTAGATTTTGGAC	NO	GGAACATTGGTGTCCATGTCATCCAAAAATTAGAGCATACCCTTTATACTAATGGACATACACGTGTCATAATCTTATCCATCGACCCGACATTTATTAAATATCGGATCGACAGATAAGATTGTGTCACGTGTCCCTGTTTAGTCTTCTGTTAGAGTGATGGGCATATATGCTCTAGATTTTGGACGGCAGGGGCACCAATGTCC	76544	76564	Minus	21	206	29026927	29026722	(((.(((((((((((.((((.(((((((.(((((((((((((.((((.((((((((...(((((((.((((((((((((..((((.((((.(((.....))).)))).))))..)))))))))))).)))))))..((....))...)))))))).)))).)))..-->>>>>>>>>>->>>>>>>-)))).))))))))))))))	-99.3	-48.2039	41.7476	-1	-1	NA	0.009901	55.8432	7.83691	125.259	57.4925	57.8006	38.2074	72.36
miRNA336	1	0	2	7	9	8	14	chr03	ATAGAGACTACTTGTGAAGACA	NO	ATGGGAGATAGAGACTACTTGTGAAGACATTTGGAACCTTATGAAGTGCTTTGAGGTGGTCGCTGTGAACCAT	159624	159645	Plus	22	73	5569924	5569996	((((...<<<<-<<<<<<<<-<<<<<-<<(((.(.......).)))))))))))))))))).))))...))))	-22	-30.137	43.8356	-1	-1	NA	0.019802	0.134562	0	0.259603	0.712296	0.911043	0.830597	1.39345
miRNA337	4	7	4	3	8	9	14	chr01	ACAATTGATAGTTGAGGTGTG	NO	CGTTTTGTCACGGGTTTCATACATTAACTATCAATTGTTTCCTTTTCCGACCTGAACTTCACCATGTACTCAACTAGGTGTTTATAACACATAGAGTGTTATAGTTCAAATAGAAAAGGGGGAACAATTGATAGTTGAGGTGTGAGACTCGCGAGAAAGATG	509518	509538	Plus	21	162	3103067	3103228	((((((.((.((((((((((((.(((((((((((((((((((((((......(((((..((((..((.....))..))))..((((((((.....))))))))))))).......))))))))>>>>>>>>>>>>>>>->>>>>))))))).))..))))))	-67.12	-41.4321	38.2716	-1	-1	NA	0.009901	0.538248	0.945834	0.519207	0.30527	0.809816	0.934421	1.39345
miRNA338	27	30	29	18	8	6	16	chr02	TGGGACTGTTGAACGTGAGGC	NO	TGGGACTGTTGAACGTGAGGCCATCCCAAACAGGACGCTGAAAGGCTTCAACTTCATTGACACGATAAAGGATGAAATTGAGGAGGAATGCCCTGGGGTTGTCTCTTGTTCTGATATCCT	112394	112414	Plus	21	119	39601051	39601170	<<<<-<<<<<<<<<-<<<<<.((((((..(((....)))...((((((..(((((((.(..(......)..).))..)))))..))).))).)))))).))))).))))).))))))))	-38.9	-32.6891	47.8992	-1	-1	NA	0.029703	3.63317	4.05357	3.76425	1.83162	0.809816	0.622947	1.59252
miRNA339	4	7	4	3	8	9	14	chr12	ACAATTGATAGTTGAGGTGTG	NO	AACTATTTATCAAAAACACACCTTAATTATCAATTGCTCCTTTTTCCTACTTGAACGATGACGATATTTTACGTAGGAAAAGAGAACAATTGATAGTTGAGGTGTGTTTTGATAAATAGTT	111325	111345	Plus	21	121	6379382	6379502	(((((((((((((((.((((((((((((((((((((.((.((((((((((.((((((....))....)))).)))))))))).))->>>>>>>>>>>>>>>>>>>>)))))))))))))))	-58.7	-48.5124	29.7521	-1	-1	NA	0.009901	0.538248	0.945834	0.519207	0.30527	0.809816	0.934421	1.39345
