# Supplementary material for: Identification and characterization of miRNAome in root, stem, leaf and tuber developmental stages of potato (Solanum tuberosum L.) by high-throughput sequencing
Source: BMC Plant Biol. 2014 Jan 7;14:6. doi: 10.1186/1471-2229-14-6 (PMC3913621; doi:10.1186/1471-2229-14-6)
Supplement: Additional file 4 — Predicted secondary structures of pre-miRNAs of potato-specific miRNAs. Secondary structures of precursors of potato-specific miRNAs were predicted using RNAfold. The mature sequence is highlighted with green colour while star sequence is highlighted with red colour. 5′end is marked by a circle. [file 1471-2229-14-6-S4.zip]

Archive with 147 entries (147 files):
- Additional file 4/miRNA 1.jpeg
- Additional file 4/miRNA 100.jpeg
- Additional file 4/miRNA 101.jpeg
- Additional file 4/miRNA 102.jpeg
- Additional file 4/miRNA 103.jpeg
- Additional file 4/miRNA 107.jpeg
- Additional file 4/miRNA 108.jpeg
- Additional file 4/miRNA 109.jpeg
- Additional file 4/miRNA 110.jpeg
- Additional file 4/miRNA 111.jpeg
- Additional file 4/miRNA 112.jpeg
- Additional file 4/miRNA 113.jpeg
- Additional file 4/miRNA 117.jpeg
- Additional file 4/miRNA 119.jpeg
- Additional file 4/miRNA 12.jpeg
- Additional file 4/miRNA 121.jpeg
- Additional file 4/miRNA 122.jpeg
- Additional file 4/miRNA 124.jpeg
- Additional file 4/miRNA 126.jpeg
- Additional file 4/miRNA 132.jpeg
- Additional file 4/miRNA 134.jpeg
- Additional file 4/miRNA 135.jpeg
- Additional file 4/miRNA 136.jpeg
- Additional file 4/miRNA 137.jpeg
- Additional file 4/miRNA 144.jpeg
- Additional file 4/miRNA 145.jpeg
- Additional file 4/miRNA 146.jpeg
- Additional file 4/miRNA 147.jpeg
- Additional file 4/miRNA 148.jpeg
- Additional file 4/miRNA 149.jpeg
- Additional file 4/miRNA 15.jpeg
- Additional file 4/miRNA 150.jpeg
- Additional file 4/miRNA 152.jpeg
- Additional file 4/miRNA 157.jpeg
- Additional file 4/miRNA 159.jpeg
- Additional file 4/miRNA 160.jpeg
- Additional file 4/miRNA 161.jpeg
- Additional file 4/miRNA 163.jpeg
- Additional file 4/miRNA 164.jpeg
- Additional file 4/miRNA 165.jpeg
- Additional file 4/miRNA 166.jpeg
- Additional file 4/miRNA 17.jpeg
- Additional file 4/miRNA 170.jpeg
- Additional file 4/miRNA 172.jpeg
- Additional file 4/miRNA 174.jpeg
- Additional file 4/miRNA 177.jpeg
- Additional file 4/miRNA 178.jpeg
- Additional file 4/miRNA 179.jpeg
- Additional file 4/miRNA 18.jpeg
- Additional file 4/miRNA 181.jpeg
- Additional file 4/miRNA 182.jpeg
- Additional file 4/miRNA 185.jpeg
- Additional file 4/miRNA 186.jpeg
- Additional file 4/miRNA 19.jpeg
- Additional file 4/miRNA 191.jpeg
- Additional file 4/miRNA 192.jpeg
- Additional file 4/miRNA 193.jpeg
- Additional file 4/miRNA 195.jpeg
- Additional file 4/miRNA 196.jpeg
- Additional file 4/miRNA 198.jpeg
- Additional file 4/miRNA 199.jpeg
- Additional file 4/miRNA 2.jpeg
- Additional file 4/miRNA 20.jpeg
- Additional file 4/miRNA 200.jpeg
- Additional file 4/miRNA 201.jpeg
- Additional file 4/miRNA 203.jpeg
- Additional file 4/miRNA 204.jpeg
- Additional file 4/miRNA 205.jpeg
- Additional file 4/miRNA 206.jpeg
- Additional file 4/miRNA 207.jpeg
- Additional file 4/miRNA 208.jpeg
- Additional file 4/miRNA 209.jpeg
- Additional file 4/miRNA 21.jpeg
- Additional file 4/miRNA 210.jpeg
- Additional file 4/miRNA 211.jpeg
- Additional file 4/miRNA 212.jpeg
- Additional file 4/miRNA 213.jpeg
- Additional file 4/miRNA 214.jpeg
- Additional file 4/miRNA 216.jpeg
- Additional file 4/miRNA 217.jpeg
- Additional file 4/miRNA 22.jpeg
- Additional file 4/miRNA 220.jpeg
- Additional file 4/miRNA 223.jpeg
- Additional file 4/miRNA 224.jpeg
- Additional file 4/miRNA 23.jpeg
- Additional file 4/miRNA 26.jpeg
- Additional file 4/miRNA 27.jpeg
- Additional file 4/miRNA 28.jpeg
- Additional file 4/miRNA 29.jpeg
- Additional file 4/miRNA 30.jpeg
- Additional file 4/miRNA 31.jpeg
- Additional file 4/miRNA 32.jpeg
- Additional file 4/miRNA 33.jpeg
- Additional file 4/miRNA 34.jpeg
- Additional file 4/miRNA 35.jpeg
- Additional file 4/miRNA 36.jpeg
- Additional file 4/miRNA 37.jpeg
- Additional file 4/miRNA 38.jpeg
- Additional file 4/miRNA 39.jpeg
- Additional file 4/miRNA 40.jpeg
- Additional file 4/miRNA 43.jpeg
- Additional file 4/miRNA 44.jpeg
- Additional file 4/miRNA 45.jpeg
- Additional file 4/miRNA 46.jpeg
- Additional file 4/miRNA 47.jpeg
- Additional file 4/miRNA 48.jpeg
- Additional file 4/miRNA 5.jpeg
- Additional file 4/miRNA 50.jpeg
- Additional file 4/miRNA 52.jpeg
- Additional file 4/miRNA 53.jpeg
- Additional file 4/miRNA 55.jpeg
- Additional file 4/miRNA 56.jpeg
- Additional file 4/miRNA 57.jpeg
- Additional file 4/miRNA 58.jpeg
- Additional file 4/miRNA 60.jpeg
- Additional file 4/miRNA 62.jpeg
- Additional file 4/miRNA 63.jpeg
- Additional file 4/miRNA 64.jpeg
- Additional file 4/miRNA 66.jpeg
- Additional file 4/miRNA 67.jpeg
- Additional file 4/miRNA 7.jpeg
- Additional file 4/miRNA 70.jpeg
- Additional file 4/miRNA 72.jpeg
- Additional file 4/miRNA 74.jpeg
- Additional file 4/miRNA 75.jpeg
- Additional file 4/miRNA 76.jpeg
- Additional file 4/miRNA 77.jpeg
- Additional file 4/miRNA 78.jpeg
- Additional file 4/miRNA 79.jpeg
- Additional file 4/miRNA 80.jpeg
- Additional file 4/miRNA 82.jpeg
- Additional file 4/miRNA 85.jpeg
- Additional file 4/miRNA 87.jpeg
- Additional file 4/miRNA 88.jpeg
- Additional file 4/miRNA 90.jpeg
- Additional file 4/miRNA 91.jpeg
- Additional file 4/miRNA 92.jpeg
- Additional file 4/miRNA 93.jpeg
- Additional file 4/miRNA 94.jpeg
- Additional file 4/miRNA 95.jpeg
- Additional file 4/miRNA 97.jpeg
- Additional file 4/miRNA 98.jpeg
- Additional file 4/miRNA 99.jpeg
- Additional file 4/miRNA153.jpeg
- Additional file 4/miRNA154.jpeg
- Additional file 4/miRNA42.jpeg
- Additional file 4/miRNA123.jpeg
