# Supplementary material for: Identification and characterization of miRNAome in root, stem, leaf and tuber developmental stages of potato (Solanum tuberosum L.) by high-throughput sequencing
Source: BMC Plant Biol. 2014 Jan 7;14:6. doi: 10.1186/1471-2229-14-6 (PMC3913621; doi:10.1186/1471-2229-14-6)
Supplement: Additional file 5 — Predicted targets for conserved miRNAs identified in this study. [file 1471-2229-14-6-S5.xlsx]

## Sheet: Sheet1
miRNA family	family members	Target_Acc.	Expectation	UPE	miRNA_start	miRNA_end	Target_start	Target_end	miRNA_aligned_fragment	Target_aligned_fragment	Inhibition	Target_Desc.	multiplicity
miR156	miR156_1, miR156_2, miR156_3, miR156_4, miR156_5, miR156_6	PGSC0003DMT400074958	1	22.287	1	20	183	202	UGACAGAAGAGAGUGAGCAC	GUGCUCACUCUCUUUUGUUA	Cleavage	Gene of unknown function	1
		PGSC0003DMT400056372	1	14.742	1	20	712	731	UGACAGAAGAGAGUGAGCAC	GUGCUCUCUCUCUUCUGUCA	Cleavage	Squamosa promoter-binding protein	1
		PGSC0003DMT400056373	1	14.742	1	20	1012	1031	UGACAGAAGAGAGUGAGCAC	GUGCUCUCUCUCUUCUGUCA	Cleavage	Squamosa promoter-binding protein	1
		PGSC0003DMT400056374	1	14.742	1	20	1156	1175	UGACAGAAGAGAGUGAGCAC	GUGCUCUCUCUCUUCUGUCA	Cleavage	Squamosa promoter-binding protein	1
		PGSC0003DMT400068752	1	19.402	1	20	1129	1148	UGACAGAAGAGAGUGAGCAC	GUGCUCUCUCUCUUCUGUCA	Cleavage	LIGULELESS1 protein	1
		PGSC0003DMT400029751	1	19.268	1	20	1296	1315	UGACAGAAGAGAGUGAGCAC	GUGCUCUCUCUCUUCUGUCA	Cleavage	Promoter-binding protein SPL9	1
		PGSC0003DMT400059813	1	13.476	1	20	1207	1226	UGACAGAAGAGAGUGAGCAC	GUGCUCUCUCUCUUCUGUCA	Cleavage	LIGULELESS1 protein	1
		PGSC0003DMT400029749	1	19.268	1	20	1409	1428	UGACAGAAGAGAGUGAGCAC	GUGCUCUCUCUCUUCUGUCA	Cleavage	Promoter-binding protein SPL9	1
		PGSC0003DMT400084734	1	18.882	1	20	1549	1568	UGACAGAAGAGAGUGAGCAC	GUGCUCUCUCUCUUCUGUCA	Cleavage	LIGULELESS1 protein	1
		PGSC0003DMT400029750	1	19.268	1	20	1597	1616	UGACAGAAGAGAGUGAGCAC	GUGCUCUCUCUCUUCUGUCA	Cleavage	Promoter-binding protein SPL9	1
		PGSC0003DMT400072746	1	13.624	1	20	1449	1468	UGACAGAAGAGAGUGAGCAC	GUGCUCUCUCUCUUCUGUCA	Cleavage	LIGULELESS1 protein	1
		PGSC0003DMT400029748	1	19.268	1	20	1710	1729	UGACAGAAGAGAGUGAGCAC	GUGCUCUCUCUCUUCUGUCA	Cleavage	Promoter-binding protein SPL9	1
		PGSC0003DMT400072745	1	13.624	1	20	1449	1468	UGACAGAAGAGAGUGAGCAC	GUGCUCUCUCUCUUCUGUCA	Cleavage		1
		PGSC0003DMT400084733	1	14.944	1	20	3579	3598	UGACAGAAGAGAGUGAGCAC	GUGCUCUCUCUCUUCUGUCA	Cleavage		1
		PGSC0003DMT400082790	2	5.433	1	20	371	390	UGACAGAAGAGAGUGAGCAC	UUGCUCUCUCUCUUCUGUCA	Cleavage	Squamosa promoter binding	1
		PGSC0003DMT400082789	2	5.433	1	20	542	561	UGACAGAAGAGAGUGAGCAC	UUGCUCUCUCUCUUCUGUCA	Cleavage	Squamosa promoter binding	1
		PGSC0003DMT400063045	2	13.199	1	20	1622	1641	UGACAGAAGAGAGUGAGCAC	AUGCUCUCUCUCUUCUGUCA	Cleavage	LIGULELESS1 protein	1
		PGSC0003DMT400063046	2	13.199	1	20	1622	1641	UGACAGAAGAGAGUGAGCAC	AUGCUCUCUCUCUUCUGUCA	Cleavage	LIGULELESS1 protein	1
		PGSC0003DMT400058753	3	12.433	1	20	1376	1395	UGACAGAAGAGAGUGAGCAC	ACGCUCUCUCUCUUCUGUCA	Cleavage	Squamosa promoter binding	1
		PGSC0003DMT400058193	3	17.915	1	20	1298	1317	UGACAGAAGAGAGUGAGCAC	GUGUUUAUGUUCUUCUGUCA	Cleavage	Pentatricopeptide repeat-containing protein, mitochondrial	1
		PGSC0003DMT400058194	3	17.915	1	20	1309	1328	UGACAGAAGAGAGUGAGCAC	GUGUUUAUGUUCUUCUGUCA	Cleavage	Pentatricopeptide repeat-containing protein, mitochondrial	1
miR157	miR157_1, miR157_2, miR157_3	PGSC0003DMT400076399	0	15.569	1	20	1600	1619	UUGACAGAAGAUAGAGAGCA	UGCUCUCUAUCUUCUGUCAA	Cleavage	Squamosa promoter binding	1
		PGSC0003DMT400068752	1	18.258	1	21	1129	1149	UUGACAGAAGAUAGAGAGCAC	GUGCUCUCUCUCUUCUGUCAA	Cleavage	LIGULELESS1 protein	1
		PGSC0003DMT400029751	1	18.893	1	21	1296	1316	UUGACAGAAGAUAGAGAGCAC	GUGCUCUCUCUCUUCUGUCAA	Cleavage	Promoter-binding protein SPL9	1
		PGSC0003DMT400029749	1	18.893	1	21	1409	1429	UUGACAGAAGAUAGAGAGCAC	GUGCUCUCUCUCUUCUGUCAA	Cleavage	Promoter-binding protein SPL9	1
		PGSC0003DMT400084734	1	20.477	1	21	1549	1569	UUGACAGAAGAUAGAGAGCAC	GUGCUCUCUCUCUUCUGUCAA	Cleavage	LIGULELESS1 protein	1
		PGSC0003DMT400029750	1	18.893	1	21	1597	1617	UUGACAGAAGAUAGAGAGCAC	GUGCUCUCUCUCUUCUGUCAA	Cleavage	Promoter-binding protein SPL9	1
		PGSC0003DMT400029748	1	18.893	1	21	1710	1730	UUGACAGAAGAUAGAGAGCAC	GUGCUCUCUCUCUUCUGUCAA	Cleavage	Promoter-binding protein SPL9	1
		PGSC0003DMT400084733	1	16.156	1	21	3579	3599	UUGACAGAAGAUAGAGAGCAC	GUGCUCUCUCUCUUCUGUCAA	Cleavage		1
		PGSC0003DMT400072746	1.5	12.769	1	21	1449	1469	UUGACAGAAGAUAGAGAGCAC	GUGCUCUCUCUCUUCUGUCAG	Cleavage	LIGULELESS1 protein	1
		PGSC0003DMT400072745	1.5	12.769	1	21	1449	1469	UUGACAGAAGAUAGAGAGCAC	GUGCUCUCUCUCUUCUGUCAG	Cleavage		1
		PGSC0003DMT400056372	2	14.867	1	21	712	732	UUGACAGAAGAUAGAGAGCAC	GUGCUCUCUCUCUUCUGUCAU	Cleavage	Squamosa promoter-binding protein	1
		PGSC0003DMT400056373	2	14.867	1	21	1012	1032	UUGACAGAAGAUAGAGAGCAC	GUGCUCUCUCUCUUCUGUCAU	Cleavage	Squamosa promoter-binding protein	1
		PGSC0003DMT400056374	2	14.867	1	21	1156	1176	UUGACAGAAGAUAGAGAGCAC	GUGCUCUCUCUCUUCUGUCAU	Cleavage		1
		PGSC0003DMT400059813	2	12.874	1	21	1207	1227	UUGACAGAAGAUAGAGAGCAC	GUGCUCUCUCUCUUCUGUCAU	Cleavage	LIGULELESS1 protein	1
		PGSC0003DMT400082790	2	5.802	1	20	372	391	UUGACAGAAGAUAGAGAGCA	UGCUCUCUCUCUUCUGUCAU	Cleavage	Squamosa promoter binding	1
		PGSC0003DMT400082789	2	5.802	1	20	543	562	UUGACAGAAGAUAGAGAGCA	UGCUCUCUCUCUUCUGUCAU	Cleavage	Squamosa promoter binding	1
		PGSC0003DMT400063045	2	12.371	1	20	1623	1642	UUGACAGAAGAUAGAGAGCA	UGCUCUCUCUCUUCUGUCAU	Cleavage	LIGULELESS1 protein	1
		PGSC0003DMT400063046	2	12.371	1	20	1623	1642	UUGACAGAAGAUAGAGAGCA	UGCUCUCUCUCUUCUGUCAU	Cleavage	LIGULELESS1 protein	1
		PGSC0003DMT400043794	2.5	19.528	1	21	1160	1180	UUGACAGAAGAUAGAGAGCAC	GUGUUUUCUGUUUUUUGUCAA	Cleavage	Nitrate transporter	1
		PGSC0003DMT400023211	2.5	7.949	1	20	1953	1972	UUGACAGAAGAUAGAGAGCA	UGUUCUCUGUCUUUUGUUGA	Cleavage	CONSTANS interacting protein 2b	1
		PGSC0003DMT400066112	2.5	21.44	1	20	670	689	UUGACAGAAGAUAGAGAGCA	GGCUCUUCAUCUUCUGUCAA	Cleavage	Pyruvate kinase	1
		PGSC0003DMT400008044	3	12.965	1	21	206	226	UUGACAGAAGAUAGAGAGCAC	GUGUUCUUUGUUUUUUGUUAA	Cleavage	Salt-tolerance protein	1
		PGSC0003DMT400008042	3	12.965	1	21	206	226	UUGACAGAAGAUAGAGAGCAC	GUGUUCUUUGUUUUUUGUUAA	Cleavage	Salt-tolerance protein	1
		PGSC0003DMT400008043	3	12.965	1	21	206	226	UUGACAGAAGAUAGAGAGCAC	GUGUUCUUUGUUUUUUGUUAA	Cleavage	Salt-tolerance protein	1
		PGSC0003DMT400076865	3	15.396	1	21	124	144	UUGACAGAAGAUAGAGAGCAC	GUUCUCUCUAGCUUCUGUCAC	Translation		1
miR159	miR159_1	PGSC0003DMT400058427	2	19.996	1	21	667	687	UUUGGAUUGAAGGGAGCUCUA	UGGAGCUCCCUUCACUCCAAA	Cleavage	GAMyb-like1	1
		PGSC0003DMT400070549	2	19.597	1	21	991	1011	UUUGGAUUGAAGGGAGCUCUA	UGGAGCUCCCUUCAUUCCAAA	Cleavage	GAMYB-like2	1
		PGSC0003DMT400058426	2	19.996	1	21	1116	1136	UUUGGAUUGAAGGGAGCUCUA	UGGAGCUCCCUUCACUCCAAA	Cleavage	GAMyb-like1	1
		PGSC0003DMT400058425	2	19.996	1	21	1334	1354	UUUGGAUUGAAGGGAGCUCUA	UGGAGCUCCCUUCACUCCAAA	Cleavage	GAMyb-like1	1
		PGSC0003DMT400066066	2	21.884	1	21	148	168	UUUGGAUUGAAGGGAGCUCUA	UGGAGCUCCAUUCGAUCCAAA	Cleavage	Duo pollen 1	1
		PGSC0003DMT400065569	2.5	16.126	1	21	599	619	UUUGGAUUGAAGGGAGCUCUA	UCGAGUUCCUUUCAAUCCGAA	Cleavage		1
		PGSC0003DMT400045205	2.5	24.915	1	21	222	242	UUUGGAUUGAAGGGAGCUCUA	UAGAGCUCUCCUCAAUCUAGA	Translation	Glycine-rich cell wall structural protein 1.8	1
		PGSC0003DMT400065568	2.5	16.126	1	21	1951	1971	UUUGGAUUGAAGGGAGCUCUA	UCGAGUUCCUUUCAAUCCGAA	Cleavage	Casein kinase	1
		PGSC0003DMT400015156	2.5	17.11	1	21	1802	1822	UUUGGAUUGAAGGGAGCUCUA	UCGAGCUCCCUUCACUCCAAA	Cleavage	GAMYB-like2	1
		PGSC0003DMT400015155	2.5	17.11	1	21	1802	1822	UUUGGAUUGAAGGGAGCUCUA	UCGAGCUCCCUUCACUCCAAA	Cleavage	GAMYB-like2	1
		PGSC0003DMT400094520	2.5	15.837	1	21	2	22	UUUGGAUUGAAGGGAGCUCUA	UGAAGCCCCCUUCAAUCCAAA	Cleavage	Gene of unknown function	1
		PGSC0003DMT400089589	2.5	14.841	1	21	126	146	UUUGGAUUGAAGGGAGCUCUA	UGGAGCUGCCUACAAUCCAAA	Translation	Autoinhibited calcium ATPase	1
		PGSC0003DMT400057620	2.5	24.277	1	20	516	535	UUUGGAUUGAAGGGAGCUCU	AGAGUUCCAUUCAAUCCAAU	Cleavage	Disease resistance protein (TIR class)	1
		PGSC0003DMT400057621	2.5	24.277	1	20	516	535	UUUGGAUUGAAGGGAGCUCU	AGAGUUCCAUUCAAUCCAAU	Cleavage	Disease resistance protein (TIR class)	1
		PGSC0003DMT400057734	2.5	21.952	1	20	404	423	UUUGGAUUGAAGGGAGCUCU	GGAGCUUCAUUCAGUCCAAA	Cleavage	Fiber expressed protein	1
		PGSC0003DMT400057733	2.5	21.952	1	20	404	423	UUUGGAUUGAAGGGAGCUCU	GGAGCUUCAUUCAGUCCAAA	Cleavage	Fiber expressed protein	1
		PGSC0003DMT400051360	3	18.895	1	21	390	410	UUUGGAUUGAAGGGAGCUCUA	UGGAGCUCCAUUCGAUCCAAU	Cleavage	Gene of unknown function	1
		PGSC0003DMT400032271	3	19.942	1	21	458	478	UUUGGAUUGAAGGGAGCUCUA	UGGAGCCCCCUUCAAACCAAA	Cleavage	Conserved gene of unknown function	1
		PGSC0003DMT400054811	3	14.84	1	21	429	449	UUUGGAUUGAAGGGAGCUCUA	UGGAGCCCCCUUCAAACCAAA	Cleavage	Conserved gene of unknown function	1
		PGSC0003DMT400039785	3	11.983	1	21	1101	1121	UUUGGAUUGAAGGGAGCUCUA	UGGAGCCCCCUUCAAACCAAA	Cleavage	Conserved gene of unknown function	1
		PGSC0003DMT400039783	3	11.983	1	21	1101	1121	UUUGGAUUGAAGGGAGCUCUA	UGGAGCCCCCUUCAAACCAAA	Cleavage	Conserved gene of unknown function	1
		PGSC0003DMT400039784	3	11.507	1	21	1101	1121	UUUGGAUUGAAGGGAGCUCUA	UGGAGCCCCCUUCAAACCAAA	Cleavage	Conserved gene of unknown function	1
		PGSC0003DMT400062964	3	19.325	1	20	298	317	UUUGGAUUGAAGGGAGCUCU	GGAGUUUCCUUCAAUCCCAA	Cleavage	AtPex14p	1
miR160	miR160_1, miR160_2	PGSC0003DMT400062489	0	24.523	1	20	1489	1508	UGCCUGGCUCCCUGUAUGCC	GGCAUACAGGGAGCCAGGCA	Cleavage	Auxin response factor 16	1
		PGSC0003DMT400020874	0	23.057	1	20	1752	1771	UGCCUGGCUCCCUGUAUGCC	GGCAUACAGGGAGCCAGGCA	Cleavage	Auxin response factor	1
		PGSC0003DMT400045323	0.5	18.552	1	21	224	244	UGCCUGGCUCCCUGUAUGCCA	UGGCAUGCAGGGAGCCAGGCA	Cleavage	Auxin response factor ARF16	1
		PGSC0003DMT400055614	1.5	18.901	1	20	253	272	UGCCUGGCUCCCUGUAUGCC	GGCAUACAGGGAGCCAGACA	Cleavage	Gene of unknown function	1
		PGSC0003DMT400015264	3	15.458	1	21	1370	1390	UGCCUGGCUCCCUGUAUGCCA	UGGUAUACAGGUAACUAGGCA	Translation	Mitogen-activated protein kinase 9	1
miR164	miR164_1, miR164_2	PGSC0003DMT400032280	0.5	13.756	1	20	1038	1057	UGGAGAAGCAGGGCACGUGC	GCACGUGCCCUGUUUCUCCA	Cleavage	NO APICAL MERISTEM	1
		PGSC0003DMT400056916	1	9.227	1	20	773	792	UGGAGAAGCAGGGCACGUGC	GCAAGUGCCCUGCUUCUCCA	Cleavage	Salicylic acid-induced protein 19	1
		PGSC0003DMT400066827	2	20.954	1	21	1380	1400	UGGAGAAGCAGGGCACGUGCA	UGCAUGUGCCCAGCUUCUUCA	Translation	Conserved gene of unknown function	1
		PGSC0003DMT400066828	2	20.954	1	21	1604	1624	UGGAGAAGCAGGGCACGUGCA	UGCAUGUGCCCAGCUUCUUCA	Translation	Conserved gene of unknown function	1
		PGSC0003DMT400066829	2	20.954	1	21	2105	2125	UGGAGAAGCAGGGCACGUGCA	UGCAUGUGCCCAGCUUCUUCA	Translation	Conserved gene of unknown function	1
		PGSC0003DMT400066830	2	20.954	1	21	2796	2816	UGGAGAAGCAGGGCACGUGCA	UGCAUGUGCCCAGCUUCUUCA	Translation	Conserved gene of unknown function	1
		PGSC0003DMT400083083	2	7.41	1	20	880	899	UGGAGAAGCAGGGCACGUGC	CCACGUGCACUGCUUCUCCA	Cleavage	Nam 18	1
		PGSC0003DMT400050262	2	13.533	1	20	935	954	UGGAGAAGCAGGGCACGUGC	UCACGUGCACUGCUUCUCCA	Cleavage	NAC domain-containing protein 21/22	1
		PGSC0003DMT400083082	2	7.41	1	20	966	985	UGGAGAAGCAGGGCACGUGC	CCACGUGCACUGCUUCUCCA	Cleavage	Nam 18	1
		PGSC0003DMT400050261	2	13.533	1	20	1019	1038	UGGAGAAGCAGGGCACGUGC	UCACGUGCACUGCUUCUCCA	Cleavage	NAC domain-containing protein 21/22	1
		PGSC0003DMT400083081	2	7.41	1	20	1044	1063	UGGAGAAGCAGGGCACGUGC	CCACGUGCACUGCUUCUCCA	Cleavage	Nam 18	1
		PGSC0003DMT400083084	2	7.41	1	20	1130	1149	UGGAGAAGCAGGGCACGUGC	CCACGUGCACUGCUUCUCCA	Cleavage	Nam 18	1
		PGSC0003DMT400001071	2.5	16.038	1	20	415	434	UGGAGAAGCAGGGCACGUGC	UCGCAUGCCCUGCUUCUCCA	Cleavage	UDP-glucuronate decarboxylase 2	1
	miR164_3	PGSC0003DMT400076209	2.5	21.552	1	21	2136	2156	UGGAGAAGCAGGGCACAUGCU	AGCAUGUGCUCUGCUUUUACA	Cleavage	Pleiotropic drug resistance protein 1	1
		PGSC0003DMT400038836	2.5	13.454	1	21	178	198	UGGAGAAGCAGGGCACAUGCU	AGAAUGUGUCCUCCUUCUCCA	Translation		1
		PGSC0003DMT400065020	3	18.635	1	20	1371	1390	UGGAGAAGCAGGGCACGUGC	UCACGUGCCUUGCUUCUUCU	Cleavage	Eukaryotic translation initiation factor 3 subunit	1
		PGSC0003DMT400076209	3	21.552	1	20	2137	2156	UGGAGAAGCAGGGCACGUGC	GCAUGUGCUCUGCUUUUACA	Cleavage	Pleiotropic drug resistance protein 1	1
		PGSC0003DMT400008320	3	15.249	1	21	2199	2219	UGGAGAAGCAGGGCACAUGCU	AGCAUAUUCCCUGCUUUUUCA	Cleavage	Phosphatidylcholine transfer protein	1
		PGSC0003DMT400008319	3	15.249	1	21	2491	2511	UGGAGAAGCAGGGCACAUGCU	AGCAUAUUCCCUGCUUUUUCA	Cleavage	Phosphatidylcholine transfer protein	1
miR166	miR166_2, miR166_3, miR166_4, miR166_5, miR166_6	PGSC0003DMT400068035	1.5	19.251	1	20	549	568	UCGGACCAGGCUUCAUUCCC	UGGAAUGAAGCCUGGUCCGG	Cleavage	DNA binding protein	1
		PGSC0003DMT400068038	1.5	19.251	1	20	474	493	UCGGACCAGGCUUCAUUCCC	UGGAAUGAAGCCUGGUCCGG	Cleavage	DNA binding protein	1
		PGSC0003DMT400068039	1.5	19.251	1	20	1429	1448	UCGGACCAGGCUUCAUUCCC	UGGAAUGAAGCCUGGUCCGG	Cleavage	DNA binding protein	1
		PGSC0003DMT400006735	1.5	19.478	1	20	1384	1403	UCGGACCAGGCUUCAUUCCC	UGGAAUGAAGCCUGGUCCGG	Cleavage	DNA binding protein	1
		PGSC0003DMT400068037	1.5	19.251	1	20	1430	1449	UCGGACCAGGCUUCAUUCCC	UGGAAUGAAGCCUGGUCCGG	Cleavage	DNA binding protein	1
		PGSC0003DMT400030829	2	21	1	20	727	746	UCGGACCAGGCUUCAUUCCC	UGGGAUGAAGCCUGGUCCGG	Cleavage	PHAVOLUTA-like HD-ZIPIII protein	1
		PGSC0003DMT400054423	2	22.556	1	20	223	242	UCGGACCAGGCUUCAUUCCC	UGGGAUGAAGCCUGGUCCGG	Cleavage	PHAVOLUTA-like HD-ZIPIII protein	1
		PGSC0003DMT400054422	2	22.556	1	20	831	850	UCGGACCAGGCUUCAUUCCC	UGGGAUGAAGCCUGGUCCGG	Cleavage	PHAVOLUTA-like HD-ZIPIII protein	1
		PGSC0003DMT400054421	2	22.556	1	20	834	853	UCGGACCAGGCUUCAUUCCC	UGGGAUGAAGCCUGGUCCGG	Cleavage	PHAVOLUTA-like HD-ZIPIII protein	1
		PGSC0003DMT400020801	2	23.445	1	20	1643	1662	UCGGACCAGGCUUCAUUCCC	UGGGAUGAAGCCUGGUCCGG	Cleavage	DNA binding protein	1
		PGSC0003DMT400054420	2	22.556	1	20	834	853	UCGGACCAGGCUUCAUUCCC	UGGGAUGAAGCCUGGUCCGG	Cleavage	PHAVOLUTA-like HD-ZIPIII protein	1
	miR166_1	PGSC0003DMT400068035	1.5	19.251	1	20	549	568	UCGGACCAGGCUUCAUUCCU	UGGAAUGAAGCCUGGUCCGG	Cleavage	DNA binding protein
		PGSC0003DMT400068038	1.5	19.251	1	20	474	493	UCGGACCAGGCUUCAUUCCU	UGGAAUGAAGCCUGGUCCGG	Cleavage	DNA binding protein
		PGSC0003DMT400068039	1.5	19.251	1	20	1429	1448	UCGGACCAGGCUUCAUUCCU	UGGAAUGAAGCCUGGUCCGG	Cleavage	DNA binding protein
		PGSC0003DMT400006735	1.5	19.478	1	20	1384	1403	UCGGACCAGGCUUCAUUCCU	UGGAAUGAAGCCUGGUCCGG	Cleavage	DNA binding protein
		PGSC0003DMT400068037	1.5	19.251	1	20	1430	1449	UCGGACCAGGCUUCAUUCCU	UGGAAUGAAGCCUGGUCCGG	Cleavage	DNA binding protein
		PGSC0003DMT400030829	2	21	1	20	727	746	UCGGACCAGGCUUCAUUCCU	UGGGAUGAAGCCUGGUCCGG	Cleavage	PHAVOLUTA-like HD-ZIPIII protein
		PGSC0003DMT400054423	2	22.556	1	20	223	242	UCGGACCAGGCUUCAUUCCU	UGGGAUGAAGCCUGGUCCGG	Cleavage	PHAVOLUTA-like HD-ZIPIII protein
		PGSC0003DMT400054422	2	22.556	1	20	831	850	UCGGACCAGGCUUCAUUCCU	UGGGAUGAAGCCUGGUCCGG	Cleavage	PHAVOLUTA-like HD-ZIPIII protein
		PGSC0003DMT400054421	2	22.556	1	20	834	853	UCGGACCAGGCUUCAUUCCU	UGGGAUGAAGCCUGGUCCGG	Cleavage	PHAVOLUTA-like HD-ZIPIII protein
		PGSC0003DMT400020801	2	23.445	1	20	1643	1662	UCGGACCAGGCUUCAUUCCU	UGGGAUGAAGCCUGGUCCGG	Cleavage	DNA binding protein
		PGSC0003DMT400054420	2	22.556	1	20	834	853	UCGGACCAGGCUUCAUUCCU	UGGGAUGAAGCCUGGUCCGG	Cleavage	PHAVOLUTA-like HD-ZIPIII protein
miR169	miR169_1	PGSC0003DMT400006363	2.5	14.329	1	20	665	684	CAGCCAAGGAUGACUUGCCG	UGGGAAGUCAUCCUUGGCUA	Cleavage	YA6	1
		PGSC0003DMT400006362	2.5	14.329	1	20	970	989	CAGCCAAGGAUGACUUGCCG	UGGGAAGUCAUCCUUGGCUA	Cleavage	YA6	1
		PGSC0003DMT400006360	2.5	14.329	1	20	972	991	CAGCCAAGGAUGACUUGCCG	UGGGAAGUCAUCCUUGGCUA	Cleavage	YA6	1
		PGSC0003DMT400006358	2.5	14.329	1	20	1062	1081	CAGCCAAGGAUGACUUGCCG	UGGGAAGUCAUCCUUGGCUA	Cleavage		1
		PGSC0003DMT400006357	2.5	14.329	1	20	1208	1227	CAGCCAAGGAUGACUUGCCG	UGGGAAGUCAUCCUUGGCUA	Cleavage	YA6	1
		PGSC0003DMT400027785	2.5	21.94	1	20	1128	1147	CAGCCAAGGAUGACUUGCCG	UGGCAAUUCAUCCUUGGCUU	Cleavage	YA4	1
		PGSC0003DMT400006361	2.5	14.329	1	20	1353	1372	CAGCCAAGGAUGACUUGCCG	UGGGAAGUCAUCCUUGGCUA	Cleavage	YA6	1
		PGSC0003DMT400018958	2.5	14.962	1	20	1185	1204	CAGCCAAGGAUGACUUGCCG	CGGCAAUUCAUUCUUGGCUU	Cleavage		1
		PGSC0003DMT400018960	2.5	14.962	1	20	1210	1229	CAGCCAAGGAUGACUUGCCG	CGGCAAUUCAUUCUUGGCUU	Cleavage	YA4	1
		PGSC0003DMT400000743	3	20.696	1	20	573	592	CAGCCAAGGAUGACUUGCCG	AGGCAAUUCAUCCUUGGCUU	Cleavage	YA5	1
		PGSC0003DMT400010987	3	18.892	1	21	477	497	CAGCCAAGGAUGACUUGCCGA	UCGGUAAGACAACUUUGGCUG	Translation	NBS-coding resistance gene analog	1
		PGSC0003DMT400000742	3	20.696	1	20	1254	1273	CAGCCAAGGAUGACUUGCCG	AGGCAAUUCAUCCUUGGCUU	Cleavage	YA5	1
		PGSC0003DMT400000741	3	20.696	1	20	1383	1402	CAGCCAAGGAUGACUUGCCG	AGGCAAUUCAUCCUUGGCUU	Cleavage	YA5	1
		PGSC0003DMT400036058	3	16.092	1	21	521	541	CAGCCAAGGAUGACUUGCCGA	UCGGUAAGACAACUUUGGCUG	Translation	Disease resistance protein Gpa2	1
	miR169_2	PGSC0003DMT400046405	3	19.893	1	21	2628	2648	UGGCAAGCAUCCUUGGCGACU	AGCAGCUAGGGAUGCUUGCCA	Cleavage	Pentatricopeptide repeat-containing protein	1
		PGSC0003DMT400046404	3	19.893	1	21	2325	2345	UGGCAAGCAUCCUUGGCGACU	AGCAGCUAGGGAUGCUUGCCA	Cleavage	Pentatricopeptide repeat-containing protein	1
		PGSC0003DMT400042868	3	20.851	1	21	2070	2090	UGGCAAGCAUCCUUGGCGACU	AGAUGCCAAGGUUGCUUGCUA	Translation	S1 RNA-binding domain-containing protein	1
		PGSC0003DMT400042869	3	20.851	1	21	2064	2084	UGGCAAGCAUCCUUGGCGACU	AGAUGCCAAGGUUGCUUGCUA	Translation	S1 RNA-binding domain-containing protein	1
		PGSC0003DMT400046403	3	19.893	1	21	291	311	UGGCAAGCAUCCUUGGCGACU	AGCAGCUAGGGAUGCUUGCCA	Cleavage	Pentatricopeptide repeat-containing protein	1
		PGSC0003DMT400042867	3	20.851	1	21	1048	1068	UGGCAAGCAUCCUUGGCGACU	AGAUGCCAAGGUUGCUUGCUA	Translation	S1 RNA-binding domain-containing protein	1
		PGSC0003DMT400062252	3	11.886	1	20	266	285	UGGCAAGCAUCCUUGGCGAC	GUUGCCAAGCAUGCUUUCCA	Translation		1
	miR169_3	PGSC0003DMT400006363	2.5	14.329	1	20	665	684	CAGCCAAGGAUGACUUGCCG	UGGGAAGUCAUCCUUGGCUA	Cleavage	YA6	1
		PGSC0003DMT400006362	2.5	14.329	1	20	970	989	CAGCCAAGGAUGACUUGCCG	UGGGAAGUCAUCCUUGGCUA	Cleavage	YA6	1
		PGSC0003DMT400006360	2.5	14.329	1	20	972	991	CAGCCAAGGAUGACUUGCCG	UGGGAAGUCAUCCUUGGCUA	Cleavage	YA6	1
		PGSC0003DMT400006358	2.5	14.329	1	20	1062	1081	CAGCCAAGGAUGACUUGCCG	UGGGAAGUCAUCCUUGGCUA	Cleavage		1
		PGSC0003DMT400006357	2.5	14.329	1	20	1208	1227	CAGCCAAGGAUGACUUGCCG	UGGGAAGUCAUCCUUGGCUA	Cleavage	YA6	1
		PGSC0003DMT400027785	2.5	21.94	1	20	1128	1147	CAGCCAAGGAUGACUUGCCG	UGGCAAUUCAUCCUUGGCUU	Cleavage	YA4	1
		PGSC0003DMT400006361	2.5	14.329	1	20	1353	1372	CAGCCAAGGAUGACUUGCCG	UGGGAAGUCAUCCUUGGCUA	Cleavage	YA6	1
		PGSC0003DMT400018958	2.5	14.962	1	20	1185	1204	CAGCCAAGGAUGACUUGCCG	CGGCAAUUCAUUCUUGGCUU	Cleavage		1
		PGSC0003DMT400018960	2.5	14.962	1	20	1210	1229	CAGCCAAGGAUGACUUGCCG	CGGCAAUUCAUUCUUGGCUU	Cleavage	YA4	1
		PGSC0003DMT400000743	3	20.696	1	20	573	592	CAGCCAAGGAUGACUUGCCG	AGGCAAUUCAUCCUUGGCUU	Cleavage	YA6	1
		PGSC0003DMT400000742	3	20.696	1	20	1254	1273	CAGCCAAGGAUGACUUGCCG	AGGCAAUUCAUCCUUGGCUU	Cleavage	YA5	1
		PGSC0003DMT400000741	3	20.696	1	20	1383	1402	CAGCCAAGGAUGACUUGCCG	AGGCAAUUCAUCCUUGGCUU	Cleavage		1
	miR169_4	PGSC0003DMT400006363	2.5	14.329	1	20	665	684	CAGCCAAGGAUGACUUGCCG	UGGGAAGUCAUCCUUGGCUA	Cleavage	YA6	1
		PGSC0003DMT400006362	2.5	14.329	1	20	970	989	CAGCCAAGGAUGACUUGCCG	UGGGAAGUCAUCCUUGGCUA	Cleavage	YA6	1
		PGSC0003DMT400006360	2.5	14.329	1	20	972	991	CAGCCAAGGAUGACUUGCCG	UGGGAAGUCAUCCUUGGCUA	Cleavage	YA6	1
		PGSC0003DMT400006358	2.5	14.329	1	20	1062	1081	CAGCCAAGGAUGACUUGCCG	UGGGAAGUCAUCCUUGGCUA	Cleavage		1
		PGSC0003DMT400006357	2.5	14.329	1	20	1208	1227	CAGCCAAGGAUGACUUGCCG	UGGGAAGUCAUCCUUGGCUA	Cleavage	YA6	1
		PGSC0003DMT400027785	2.5	21.94	1	20	1128	1147	CAGCCAAGGAUGACUUGCCG	UGGCAAUUCAUCCUUGGCUU	Cleavage	YA4	1
		PGSC0003DMT400006361	2.5	14.329	1	20	1353	1372	CAGCCAAGGAUGACUUGCCG	UGGGAAGUCAUCCUUGGCUA	Cleavage	YA6	1
		PGSC0003DMT400018958	2.5	14.962	1	20	1185	1204	CAGCCAAGGAUGACUUGCCG	CGGCAAUUCAUUCUUGGCUU	Cleavage		1
		PGSC0003DMT400018960	2.5	14.962	1	20	1210	1229	CAGCCAAGGAUGACUUGCCG	CGGCAAUUCAUUCUUGGCUU	Cleavage	YA4	1
		PGSC0003DMT400000743	3	20.696	1	20	573	592	CAGCCAAGGAUGACUUGCCG	AGGCAAUUCAUCCUUGGCUU	Cleavage	YA5	1
		PGSC0003DMT400000742	3	20.696	1	20	1254	1273	CAGCCAAGGAUGACUUGCCG	AGGCAAUUCAUCCUUGGCUU	Cleavage	YA5	1
		PGSC0003DMT400000741	3	20.696	1	20	1383	1402	CAGCCAAGGAUGACUUGCCG	AGGCAAUUCAUCCUUGGCUU	Cleavage		1
	miR169_5	PGSC0003DMT400006363	2.5	14.329	1	20	665	684	CAGCCAAGGAUGACUUGCCG	UGGGAAGUCAUCCUUGGCUA	Cleavage	YA6	1
		PGSC0003DMT400006362	2.5	14.329	1	20	970	989	CAGCCAAGGAUGACUUGCCG	UGGGAAGUCAUCCUUGGCUA	Cleavage	YA6	1
		PGSC0003DMT400006360	2.5	14.329	1	20	972	991	CAGCCAAGGAUGACUUGCCG	UGGGAAGUCAUCCUUGGCUA	Cleavage	YA6	1
		PGSC0003DMT400006358	2.5	14.329	1	20	1062	1081	CAGCCAAGGAUGACUUGCCG	UGGGAAGUCAUCCUUGGCUA	Cleavage		1
		PGSC0003DMT400006357	2.5	14.329	1	20	1208	1227	CAGCCAAGGAUGACUUGCCG	UGGGAAGUCAUCCUUGGCUA	Cleavage	YA6	1
		PGSC0003DMT400027785	2.5	21.94	1	20	1128	1147	CAGCCAAGGAUGACUUGCCG	UGGCAAUUCAUCCUUGGCUU	Cleavage	YA4	1
		PGSC0003DMT400006361	2.5	14.329	1	20	1353	1372	CAGCCAAGGAUGACUUGCCG	UGGGAAGUCAUCCUUGGCUA	Cleavage	YA6	1
		PGSC0003DMT400018958	2.5	14.962	1	20	1185	1204	CAGCCAAGGAUGACUUGCCG	CGGCAAUUCAUUCUUGGCUU	Cleavage		1
		PGSC0003DMT400018960	2.5	14.962	1	20	1210	1229	CAGCCAAGGAUGACUUGCCG	CGGCAAUUCAUUCUUGGCUU	Cleavage	YA4	1
		PGSC0003DMT400000743	3	20.696	1	20	573	592	CAGCCAAGGAUGACUUGCCG	AGGCAAUUCAUCCUUGGCUU	Cleavage	YA5	1
		PGSC0003DMT400000742	3	20.696	1	20	1254	1273	CAGCCAAGGAUGACUUGCCG	AGGCAAUUCAUCCUUGGCUU	Cleavage	YA5	1
		PGSC0003DMT400000741	3	20.696	1	20	1383	1402	CAGCCAAGGAUGACUUGCCG	AGGCAAUUCAUCCUUGGCUU	Cleavage		1
miR171	miR171_1	PGSC0003DMT400066799	1	21.842	1	21	1611	1631	UUGAGCCGCGCCAAUAUCACU	AGGGAUAUUGGCGCGGCUCAA	Cleavage	GRAS family transcription factor	1
		PGSC0003DMT400012104	1	16.58	1	21	1508	1528	UUGAGCCGCGCCAAUAUCACU	AAUGAUAUUGGCGCGGCUCAA	Cleavage	Hairy meristem	1
		PGSC0003DMT400031475	1.5	22.166	1	21	534	554	UUGAGCCGCGCCAAUAUCACU	AGUGAUAUUGGUUCGGCUCAA	Translation	Nodulation signaling pathway 2 protein	1
		PGSC0003DMT400033037	2	18.076	1	20	920	939	UUGAGCCGCGCCAAUAUCAC	GUGAUACUGGCACGGCUCAA	Translation	GRAS family transcription factor	1
		PGSC0003DMT400085274	3	20.028	1	21	184	204	UUGAGCCGCGCCAAUAUCACU	AUUGAUGUUGUCGUGGCUCAA	Translation	Gene of unknown function	1
		PGSC0003DMT400057718	3	23.734	1	21	1330	1350	UUGAGCCGCGCCAAUAUCACU	AGGGAUUUGGGCGCGGCUCAA	Cleavage	Riboflavin kinase/fmn adenylyltransferase	1
		PGSC0003DMT400057720	3	23.734	1	21	1047	1067	UUGAGCCGCGCCAAUAUCACU	AGGGAUUUGGGCGCGGCUCAA	Cleavage		1
		PGSC0003DMT400057719	3	23.734	1	21	1012	1032	UUGAGCCGCGCCAAUAUCACU	AGGGAUUUGGGCGCGGCUCAA	Cleavage		1
		PGSC0003DMT400057717	3	23.458	1	21	1006	1026	UUGAGCCGCGCCAAUAUCACU	AGGGAUUUGGGCGCGGCUCAA	Cleavage	Riboflavin kinase/fmn adenylyltransferase	1
		PGSC0003DMT400057721	3	23.734	1	21	758	778	UUGAGCCGCGCCAAUAUCACU	AGGGAUUUGGGCGCGGCUCAA	Cleavage		1
		PGSC0003DMT400057723	3	23.734	1	21	734	754	UUGAGCCGCGCCAAUAUCACU	AGGGAUUUGGGCGCGGCUCAA	Cleavage	Riboflavin kinase/fmn adenylyltransferase	1
	miR171_2, miR171_3, miR171_4, miR171_5, miR171_6	PGSC0003DMT400012104	0.5	18.637	1	21	1511	1531	UGAUUGAGCCGUGCCAAUAUC	GAUAUUGGCGCGGCUCAAUCA	Cleavage	Hairy meristem	1
		PGSC0003DMT400066799	0.5	22.198	1	21	1614	1634	UGAUUGAGCCGUGCCAAUAUC	GAUAUUGGCGCGGCUCAAUCA	Cleavage	GRAS family transcription factor	1
		PGSC0003DMT400033037	1	19.784	1	21	922	942	UGAUUGAGCCGUGCCAAUAUC	GAUACUGGCACGGCUCAAUCA	Cleavage	GRAS family transcription factor	1
		PGSC0003DMT400031716	2.5	16.175	1	20	3847	3866	UGAUUGAGCCGUGCCAAUAU	AUAUUGGCAUGGCUCUAUCG	Cleavage		1
		PGSC0003DMT400031714	2.5	16.175	1	20	3927	3946	UGAUUGAGCCGUGCCAAUAU	AUAUUGGCAUGGCUCUAUCG	Cleavage	Multidrug resistance protein ABC transporter family	1
		PGSC0003DMT400031715	2.5	16.175	1	20	3847	3866	UGAUUGAGCCGUGCCAAUAU	AUAUUGGCAUGGCUCUAUCG	Cleavage	Multidrug resistance protein ABC transporter family	1
	miR171_7	PGSC0003DMT400042357	2	8.055	1	20	940	959	CGAUGUUGGUGAGGUUCAAU	AUUGAAUCUCACCAACAUAG	Cleavage	Hcr9-OR2A	1
		PGSC0003DMT400072719	2.5	15.703	1	20	348	367	CGAUGUUGGUGAGGUUCAAU	AUUGGACCUUGCCAACAUCA	Cleavage	Catalytic/ hydrolase	1
		PGSC0003DMT400065687	2.5	9.196	1	20	720	739	CGAUGUUGGUGAGGUUCAAU	AUUGAACUUCAUCAGCAUCC	Cleavage	Late blight resistance protein	1
		PGSC0003DMT400058275	2.5	15.759	1	20	3224	3243	CGAUGUUGGUGAGGUUCAAU	AUUGAACCUGGCCAACAUCU	Translation	Pentatricopeptide repeat-containing protein, mitochondrial	1
		PGSC0003DMT400058276	2.5	15.759	1	20	4154	4173	CGAUGUUGGUGAGGUUCAAU	AUUGAACCUGGCCAACAUCU	Translation	Pentatricopeptide repeat-containing protein, mitochondrial	1
		PGSC0003DMT400023469	3	16.627	1	21	237	257	CGAUGUUGGUGAGGUUCAAUC	GAUUCAUCUUCACCGACAUCG	Cleavage	Conserved gene of unknown function	1
		PGSC0003DMT400077735	3	19.078	1	20	1322	1341	CGAUGUUGGUGAGGUUCAAU	AUGGAAUCUUACCAGCAUUG	Cleavage	CC-NBS-LRR protein	1
		PGSC0003DMT400054259	3	20.322	1	20	801	820	CGAUGUUGGUGAGGUUCAAU	AUGGAAUCUCACCAACAUAG	Cleavage	Hcr9-OR2C	1
		PGSC0003DMT400054260	3	17.501	1	20	927	946	CGAUGUUGGUGAGGUUCAAU	AUGGAAUCUCACCAACAUAG	Cleavage	Hcr9-OR2A	1
		PGSC0003DMT400077723	3	14.53	1	20	37	56	CGAUGUUGGUGAGGUUCAAU	AUGGAAUCUUACCAGCAUUG	Cleavage	CC-NBS-LRR protein	1
		PGSC0003DMT400070515	3	15.076	1	20	452	471	CGAUGUUGGUGAGGUUCAAU	AUGGAAUCUUACCAGCAUUG	Cleavage	CC-NBS-LRR protein	1
		PGSC0003DMT400077718	3	19.365	1	20	1269	1288	CGAUGUUGGUGAGGUUCAAU	AUGGAAUCUUACCAGCAUUG	Cleavage	CC-NBS-LRR protein	1
		PGSC0003DMT400077719	3	19.365	1	20	1269	1288	CGAUGUUGGUGAGGUUCAAU	AUGGAAUCUUACCAGCAUUG	Cleavage		1
		PGSC0003DMT400077720	3	19.365	1	20	1269	1288	CGAUGUUGGUGAGGUUCAAU	AUGGAAUCUUACCAGCAUUG	Cleavage		1
		PGSC0003DMT400077736	3	19.078	1	20	1004	1023	CGAUGUUGGUGAGGUUCAAU	AUGGAAUCUUACCAGCAUUG	Cleavage		1
	miR171_8	PGSC0003DMT400012104	1	16.58	1	20	1509	1528	UUGAGCCGCGCCAAUAUCAC	AUGAUAUUGGCGCGGCUCAA	Cleavage	Hairy meristem	1
		PGSC0003DMT400066799	1	21.842	1	20	1612	1631	UUGAGCCGCGCCAAUAUCAC	GGGAUAUUGGCGCGGCUCAA	Cleavage	GRAS family transcription factor	1
		PGSC0003DMT400031475	1.5	22.166	1	20	535	554	UUGAGCCGCGCCAAUAUCAC	GUGAUAUUGGUUCGGCUCAA	Translation	Nodulation signaling pathway 2 protein	1
		PGSC0003DMT400033037	2	18.076	1	20	920	939	UUGAGCCGCGCCAAUAUCAC	GUGAUACUGGCACGGCUCAA	Translation	GRAS family transcription factor	1
		PGSC0003DMT400085274	3	20.028	1	20	185	204	UUGAGCCGCGCCAAUAUCAC	UUGAUGUUGUCGUGGCUCAA	Translation	Gene of unknown function	1
	miR171_9	PGSC0003DMT400066799	1	21.842	1	21	1611	1631	UUGAGCCGCGUCAAUAUCUCU	AGGGAUAUUGGCGCGGCUCAA	Cleavage	GRAS family TF
		PGSC0003DMT400012104	2.5	16.58	1	20	1509	1528	UUGAGCCGCGUCAAUAUCUC	AUGAUAUUGGCGCGGCUCAA	Cleavage	Hairy meristem
		PGSC0003DMT400057718	3	23.734	1	21	1330	1350	UUGAGCCGCGUCAAUAUCUCU	AGGGAUUUGGGCGCGGCUCAA	Cleavage	riboflavin kinase/fmn adenylyl transferase
		PGSC0003DMT400057720	3	23.734	1	21	1047	1067	UUGAGCCGCGUCAAUAUCUCU	AGGGAUUUGGGCGCGGCUCAA	Cleavage
		PGSC0003DMT400057719	3	23.734	1	21	1012	1032	UUGAGCCGCGUCAAUAUCUCU	AGGGAUUUGGGCGCGGCUCAA	Cleavage
		PGSC0003DMT400057717	3	23.458	1	21	1006	1026	UUGAGCCGCGUCAAUAUCUCU	AGGGAUUUGGGCGCGGCUCAA	Cleavage	riboflavin kinase/fmn adenylyl transferase
		PGSC0003DMT400057721	3	23.734	1	21	758	778	UUGAGCCGCGUCAAUAUCUCU	AGGGAUUUGGGCGCGGCUCAA	Cleavage
		PGSC0003DMT400057723	3	23.734	1	21	734	754	UUGAGCCGCGUCAAUAUCUCU	AGGGAUUUGGGCGCGGCUCAA	Cleavage	riboflavin kinase/fmn adenylyl transferase
		PGSC0003DMT400031475	3	22.166	1	21	534	554	UUGAGCCGCGUCAAUAUCUCU	AGUGAUAUUGGUUCGGCUCAA	Translation	nodulation signaling pathway 2 protein
		PGSC0003DMT400015675	2.5	18.711	1	20	166	185	UUGAGCCGCGUCAAUAUCUC	GAGAUAUUGAAGAGGCUCGA	Translation	F-box protein SNE
	miR171_10	PGSC0003DMT400049165	3	13.62	1	21	956	976	UGUUGGAAUGGCUCAAUCAAA	UUUGAUUGAAGCAUUCCAACC	Translation	Chalcone synthase 2
		PGSC0003DMT400031840	3	15.239	1	20	952	971	UGUUGGAAUGGCUCAAUCAA	UUGAUGGAGGCAUUUCAAUA	Translation	phospholipase
	miR171_11	PGSC0003DMT400012104	0	16.58	1	21	1508	1528	UUGAGCCGCGCCAAUAUCAUU	AAUGAUAUUGGCGCGGCUCAA	Cleavage	hairy meristem
		PGSC0003DMT400066799	1.5	21.842	1	21	1611	1631	UUGAGCCGCGCCAAUAUCAUU	AGGGAUAUUGGCGCGGCUCAA	Cleavage	GRAS family transcription factor
		PGSC0003DMT400031475	2	22.166	1	21	534	554	UUGAGCCGCGCCAAUAUCAUU	AGUGAUAUUGGUUCGGCUCAA	Translation	nodulation signalling pathway 2 protein
		PGSC0003DMT400024272	2.5	13.209	1	21	901	921	UUGAGCCGCGCCAAUAUCAUU	AAUAAUAUAGGCGUGGCUCAA	Cleavage	nucleic acid binding protein
		PGSC0003DMT400056942	3	15.402	1	21	273	293	UUGAGCCGCGCCAAUAUCAUU	AAUAAUAUAGGUGUGGCUCAA	Cleavage	nucleic acid binding protein
		PGSC0003DMT400085274	3	20.028	1	21	184	204	UUGAGCCGCGCCAAUAUCAUU	AUUGAUGUUGUCGUGGCUCAA	Translation	gene of unknown function
		PGSC0003DMT400056940	3	17.928	1	21	328	348	UUGAGCCGCGCCAAUAUCAUU	AAUAAUAUAGGUGUGGCUCAA	Cleavage	nucleic acid binding protein
		PGSC0003DMT400033037	2.5	18.076	1	20	920	939	UUGAGCCGCGCCAAUAUCAU	GUGAUACUGGCACGGCUCAA	Translation	GRAS family transcription factor
miR172	miR172_1, miR172_2, miR172_3, miR172_4	PGSC0003DMT400065312	0.5	13.107	1	20	1414	1433	AGAAUCUUGAUGAUGCUGCA	UGCAGCAUCAUCAGGAUUCU	Cleavage	Apetala 2	1
		PGSC0003DMT400065313	0.5	13.107	1	20	1459	1478	AGAAUCUUGAUGAUGCUGCA	UGCAGCAUCAUCAGGAUUCU	Cleavage	Apetala 2	1
		PGSC0003DMT400031400	0.5	12.897	1	20	1403	1422	AGAAUCUUGAUGAUGCUGCA	UGCAGCAUCAUCAGGAUUCU	Cleavage	APETALA2	1
		PGSC0003DMT400031401	0.5	12.897	1	20	1406	1425	AGAAUCUUGAUGAUGCUGCA	UGCAGCAUCAUCAGGAUUCU	Cleavage	APETALA2	1
		PGSC0003DMT400031399	0.5	12.897	1	20	1482	1501	AGAAUCUUGAUGAUGCUGCA	UGCAGCAUCAUCAGGAUUCU	Cleavage	APETALA2	1
		PGSC0003DMT400065311	0.5	13.107	1	20	1694	1713	AGAAUCUUGAUGAUGCUGCA	UGCAGCAUCAUCAGGAUUCU	Cleavage	Apetala 2	1
		PGSC0003DMT400031402	0.5	12.897	1	20	1700	1719	AGAAUCUUGAUGAUGCUGCA	UGCAGCAUCAUCAGGAUUCU	Cleavage	APETALA2	1
		PGSC0003DMT400031398	0.5	12.897	1	20	1745	1764	AGAAUCUUGAUGAUGCUGCA	UGCAGCAUCAUCAGGAUUCU	Cleavage		1
		PGSC0003DMT400071734	1.5	11.742	1	20	203	222	AGAAUCUUGAUGAUGCUGCA	UGCAGCAUCAUCAGGAUUCG	Cleavage	Relative to APETALA2 1	1
		PGSC0003DMT400028701	1.5	12.941	1	20	115	134	AGAAUCUUGAUGAUGCUGCA	UGCAGCAUCAUCAGGAUUCG	Cleavage	PHAP2B protein	1
		PGSC0003DMT400065502	1.5	14.695	1	20	461	480	AGAAUCUUGAUGAUGCUGCA	UGCAGCAUCAUCAGGAUUCC	Cleavage	PHAP2A protein	1
		PGSC0003DMT400065499	1.5	14.695	1	20	464	483	AGAAUCUUGAUGAUGCUGCA	UGCAGCAUCAUCAGGAUUCC	Cleavage	PHAP2A protein	1
		PGSC0003DMT400016583	1.5	13.942	1	20	880	899	AGAAUCUUGAUGAUGCUGCA	UGCAGCAUCAUCAGGAUUCC	Cleavage		1
		PGSC0003DMT400016882	1.5	12.2	1	20	861	880	AGAAUCUUGAUGAUGCUGCA	GGCAGCAUCAUCAGGAUUCU	Cleavage	Apetala 2	1
		PGSC0003DMT400016881	1.5	12.2	1	20	906	925	AGAAUCUUGAUGAUGCUGCA	GGCAGCAUCAUCAGGAUUCU	Cleavage	Apetala 2	1
		PGSC0003DMT400016883	1.5	12.2	1	20	1017	1036	AGAAUCUUGAUGAUGCUGCA	GGCAGCAUCAUCAGGAUUCU	Cleavage	Apetala 2	1
		PGSC0003DMT400071731	1.5	11.742	1	20	1410	1429	AGAAUCUUGAUGAUGCUGCA	UGCAGCAUCAUCAGGAUUCG	Cleavage	Relative to APETALA2 1	1
		PGSC0003DMT400016585	1.5	13.942	1	20	1625	1644	AGAAUCUUGAUGAUGCUGCA	UGCAGCAUCAUCAGGAUUCC	Cleavage	APETALA2	1
		PGSC0003DMT400071732	1.5	11.742	1	20	1455	1474	AGAAUCUUGAUGAUGCUGCA	UGCAGCAUCAUCAGGAUUCG	Cleavage	Relative to APETALA2 1	1
		PGSC0003DMT400016584	1.5	13.942	1	20	1708	1727	AGAAUCUUGAUGAUGCUGCA	UGCAGCAUCAUCAGGAUUCC	Cleavage	APETALA2	1
		PGSC0003DMT400065500	1.5	14.695	1	20	1721	1740	AGAAUCUUGAUGAUGCUGCA	UGCAGCAUCAUCAGGAUUCC	Cleavage	PHAP2A protein	1
		PGSC0003DMT400065501	1.5	14.695	1	20	1724	1743	AGAAUCUUGAUGAUGCUGCA	UGCAGCAUCAUCAGGAUUCC	Cleavage	PHAP2A protein	1
		PGSC0003DMT400010231	1.5	15.659	1	20	1653	1672	AGAAUCUUGAUGAUGCUGCA	UGCAGCAUCAUCAGGAUUCC	Cleavage	PHAP2A protein	1
		PGSC0003DMT400028706	1.5	12.941	1	20	1641	1660	AGAAUCUUGAUGAUGCUGCA	UGCAGCAUCAUCAGGAUUCG	Cleavage	PHAP2B protein	1
		PGSC0003DMT400071726	1.5	11.742	1	20	1751	1770	AGAAUCUUGAUGAUGCUGCA	UGCAGCAUCAUCAGGAUUCG	Cleavage		1
	miR172_5	PGSC0003DMT400065502	0.5	14.654	1	21	461	481	GGGAAUCUUGAUGAUGCUGCA	UGCAGCAUCAUCAGGAUUCCC	Cleavage	PHAP2A protein	1
		PGSC0003DMT400065499	0.5	14.654	1	21	464	484	GGGAAUCUUGAUGAUGCUGCA	UGCAGCAUCAUCAGGAUUCCC	Cleavage	PHAP2A protein	1
		PGSC0003DMT400016583	0.5	13.728	1	21	880	900	GGGAAUCUUGAUGAUGCUGCA	UGCAGCAUCAUCAGGAUUCCC	Cleavage		1
		PGSC0003DMT400016585	0.5	13.728	1	21	1625	1645	GGGAAUCUUGAUGAUGCUGCA	UGCAGCAUCAUCAGGAUUCCC	Cleavage	Apetala 2	1
		PGSC0003DMT400016584	0.5	13.728	1	21	1708	1728	GGGAAUCUUGAUGAUGCUGCA	UGCAGCAUCAUCAGGAUUCCC	Cleavage	Apetala 2	1
		PGSC0003DMT400065500	0.5	14.654	1	21	1721	1741	GGGAAUCUUGAUGAUGCUGCA	UGCAGCAUCAUCAGGAUUCCC	Cleavage	PHAP2A protein	1
		PGSC0003DMT400065501	0.5	14.654	1	21	1724	1744	GGGAAUCUUGAUGAUGCUGCA	UGCAGCAUCAUCAGGAUUCCC	Cleavage	PHAP2A protein	1
		PGSC0003DMT400010231	0.5	15.664	1	21	1653	1673	GGGAAUCUUGAUGAUGCUGCA	UGCAGCAUCAUCAGGAUUCCC	Cleavage	PHAP2A protein	1
		PGSC0003DMT400010230	0.5	15.664	1	21	1767	1787	GGGAAUCUUGAUGAUGCUGCA	UGCAGCAUCAUCAGGAUUCCC	Cleavage	PHAP2A protein	1
		PGSC0003DMT400010229	0.5	15.664	1	21	1819	1839	GGGAAUCUUGAUGAUGCUGCA	UGCAGCAUCAUCAGGAUUCCC	Cleavage	PHAP2A protein	1
		PGSC0003DMT400065312	1	13.015	1	21	1414	1434	GGGAAUCUUGAUGAUGCUGCA	UGCAGCAUCAUCAGGAUUCUC	Cleavage	Apetala 2	1
		PGSC0003DMT400065313	1	13.015	1	21	1459	1479	GGGAAUCUUGAUGAUGCUGCA	UGCAGCAUCAUCAGGAUUCUC	Cleavage	Apetala 2	1
		PGSC0003DMT400031400	1	12.686	1	21	1403	1423	GGGAAUCUUGAUGAUGCUGCA	UGCAGCAUCAUCAGGAUUCUC	Cleavage	Apetala 2	1
		PGSC0003DMT400031401	1	12.686	1	21	1406	1426	GGGAAUCUUGAUGAUGCUGCA	UGCAGCAUCAUCAGGAUUCUC	Cleavage	Apetala 2	1
		PGSC0003DMT400031399	1	12.686	1	21	1482	1502	GGGAAUCUUGAUGAUGCUGCA	UGCAGCAUCAUCAGGAUUCUC	Cleavage	Apetala 2	1
		PGSC0003DMT400065311	1	13.015	1	21	1694	1714	GGGAAUCUUGAUGAUGCUGCA	UGCAGCAUCAUCAGGAUUCUC	Cleavage	Apetala 2	1
		PGSC0003DMT400031402	1	12.686	1	21	1700	1720	GGGAAUCUUGAUGAUGCUGCA	UGCAGCAUCAUCAGGAUUCUC	Cleavage	Apetala 2	1
		PGSC0003DMT400031398	1	12.686	1	21	1745	1765	GGGAAUCUUGAUGAUGCUGCA	UGCAGCAUCAUCAGGAUUCUC	Cleavage	Apetala 2	1
		PGSC0003DMT400071734	2	11.944	1	21	203	223	GGGAAUCUUGAUGAUGCUGCA	UGCAGCAUCAUCAGGAUUCGC	Cleavage	relative to apetala2 1	1
		PGSC0003DMT400071731	2	11.944	1	21	1410	1430	GGGAAUCUUGAUGAUGCUGCA	UGCAGCAUCAUCAGGAUUCGC	Cleavage	relative to apetala2 1	1
		PGSC0003DMT400071732	2	11.944	1	21	1455	1475	GGGAAUCUUGAUGAUGCUGCA	UGCAGCAUCAUCAGGAUUCGC	Cleavage	relative to apetala2 1	1
		PGSC0003DMT400071726	2	11.944	1	21	1751	1771	GGGAAUCUUGAUGAUGCUGCA	UGCAGCAUCAUCAGGAUUCGC	Cleavage		1
		PGSC0003DMT400071730	2	11.944	1	21	1775	1795	GGGAAUCUUGAUGAUGCUGCA	UGCAGCAUCAUCAGGAUUCGC	Cleavage		1
		PGSC0003DMT400071729	2	11.944	1	21	1775	1795	GGGAAUCUUGAUGAUGCUGCA	UGCAGCAUCAUCAGGAUUCGC	Cleavage		1
		PGSC0003DMT400071728	2	11.944	1	21	1783	1803	GGGAAUCUUGAUGAUGCUGCA	UGCAGCAUCAUCAGGAUUCGC	Cleavage	Relative to APETALA2 1	1
	172_6	PGSC0003DMT400071734	1	11.742	1	20	203	222	UGAAUCUUGAUGAUGCUGCA	UGCAGCAUCAUCAGGAUUCG	Cleavage	Relative to APETALA2 1	1
		PGSC0003DMT400028701	1	12.941	1	20	115	134	UGAAUCUUGAUGAUGCUGCA	UGCAGCAUCAUCAGGAUUCG	Cleavage	PHAP2B protein	1
		PGSC0003DMT400071731	1	11.742	1	20	1410	1429	UGAAUCUUGAUGAUGCUGCA	UGCAGCAUCAUCAGGAUUCG	Cleavage	Relative to APETALA2 1	1
		PGSC0003DMT400071732	1	11.742	1	20	1455	1474	UGAAUCUUGAUGAUGCUGCA	UGCAGCAUCAUCAGGAUUCG	Cleavage	Relative to APETALA2 1	1
		PGSC0003DMT400071726	1	11.742	1	20	1751	1770	UGAAUCUUGAUGAUGCUGCA	UGCAGCAUCAUCAGGAUUCG	Cleavage		1
		PGSC0003DMT400028706	1	12.941	1	20	1641	1660	UGAAUCUUGAUGAUGCUGCA	UGCAGCAUCAUCAGGAUUCG	Cleavage	PHAP2B protein	1
		PGSC0003DMT400071729	1	11.742	1	20	1775	1794	UGAAUCUUGAUGAUGCUGCA	UGCAGCAUCAUCAGGAUUCG	Cleavage		1
		PGSC0003DMT400071730	1	11.742	1	20	1775	1794	UGAAUCUUGAUGAUGCUGCA	UGCAGCAUCAUCAGGAUUCG	Cleavage		1
		PGSC0003DMT400071728	1	11.742	1	20	1783	1802	UGAAUCUUGAUGAUGCUGCA	UGCAGCAUCAUCAGGAUUCG	Cleavage	Relative to APETALA2 1	1
		PGSC0003DMT400028704	1	12.941	1	20	1718	1737	UGAAUCUUGAUGAUGCUGCA	UGCAGCAUCAUCAGGAUUCG	Cleavage	PHAP2B protein	1
		PGSC0003DMT400071727	1	11.742	1	20	1881	1900	UGAAUCUUGAUGAUGCUGCA	UGCAGCAUCAUCAGGAUUCG	Cleavage		1
		PGSC0003DMT400028702	1	12.941	1	20	1959	1978	UGAAUCUUGAUGAUGCUGCA	UGCAGCAUCAUCAGGAUUCG	Cleavage	PHAP2B protein	1
		PGSC0003DMT400028703	1	12.941	1	20	2186	2205	UGAAUCUUGAUGAUGCUGCA	UGCAGCAUCAUCAGGAUUCG	Cleavage		1
		PGSC0003DMT400028705	1	12.941	1	20	2766	2785	UGAAUCUUGAUGAUGCUGCA	UGCAGCAUCAUCAGGAUUCG	Cleavage	PHAP2B protein	1
		PGSC0003DMT400065502	1.5	14.695	1	20	461	480	UGAAUCUUGAUGAUGCUGCA	UGCAGCAUCAUCAGGAUUCC	Cleavage	PHAP2A protein	1
		PGSC0003DMT400065499	1.5	14.695	1	20	464	483	UGAAUCUUGAUGAUGCUGCA	UGCAGCAUCAUCAGGAUUCC	Cleavage	PHAP2A protein	1
		PGSC0003DMT400016583	1.5	13.942	1	20	880	899	UGAAUCUUGAUGAUGCUGCA	UGCAGCAUCAUCAGGAUUCC	Cleavage		1
		PGSC0003DMT400065312	1.5	13.107	1	20	1414	1433	UGAAUCUUGAUGAUGCUGCA	UGCAGCAUCAUCAGGAUUCU	Cleavage	Apetala 2	1
		PGSC0003DMT400065313	1.5	13.107	1	20	1459	1478	UGAAUCUUGAUGAUGCUGCA	UGCAGCAUCAUCAGGAUUCU	Cleavage	Apetala 2	1
		PGSC0003DMT400016585	1.5	13.942	1	20	1625	1644	UGAAUCUUGAUGAUGCUGCA	UGCAGCAUCAUCAGGAUUCC	Cleavage	APETALA2	1
		PGSC0003DMT400031400	1.5	12.897	1	20	1403	1422	UGAAUCUUGAUGAUGCUGCA	UGCAGCAUCAUCAGGAUUCU	Cleavage	APETALA2	1
		PGSC0003DMT400031401	1.5	12.897	1	20	1406	1425	UGAAUCUUGAUGAUGCUGCA	UGCAGCAUCAUCAGGAUUCU	Cleavage	APETALA2	1
		PGSC0003DMT400016584	1.5	13.942	1	20	1708	1727	UGAAUCUUGAUGAUGCUGCA	UGCAGCAUCAUCAGGAUUCC	Cleavage	APETALA2	1
		PGSC0003DMT400031399	1.5	12.897	1	20	1482	1501	UGAAUCUUGAUGAUGCUGCA	UGCAGCAUCAUCAGGAUUCU	Cleavage	APETALA2	1
		PGSC0003DMT400065311	1.5	13.107	1	20	1694	1713	UGAAUCUUGAUGAUGCUGCA	UGCAGCAUCAUCAGGAUUCU	Cleavage	Apetala 2	1
miR319	miR319_1, miR319_2	PGSC0003DMT400058427	2.5	20.468	1	20	667	686	UUGGACUGAAGGGAGCUCCC	UGGAGCUCCCUUCACUCCAA	Cleavage	GAMyb-like1	1
		PGSC0003DMT400070549	2.5	19.203	1	20	991	1010	UUGGACUGAAGGGAGCUCCC	UGGAGCUCCCUUCAUUCCAA	Cleavage	GAMYB-like2	1
		PGSC0003DMT400058426	2.5	20.468	1	20	1116	1135	UUGGACUGAAGGGAGCUCCC	UGGAGCUCCCUUCACUCCAA	Cleavage	GAMyb-like1	1
		PGSC0003DMT400058425	2.5	20.468	1	20	1334	1353	UUGGACUGAAGGGAGCUCCC	UGGAGCUCCCUUCACUCCAA	Cleavage	GAMyb-like1	1
		PGSC0003DMT400057734	2.5	21.951	1	20	403	422	UUGGACUGAAGGGAGCUCCC	CGGAGCUUCAUUCAGUCCAA	Translation	Fiber expressed protein	1
		PGSC0003DMT400057733	2.5	21.951	1	20	403	422	UUGGACUGAAGGGAGCUCCC	CGGAGCUUCAUUCAGUCCAA	Translation	Fiber expressed protein	1
		PGSC0003DMT400085927	3	22.969	1	21	82	102	UUGGACUGAAGGGAGCUCCCU	GGAGUGCUUCCUUCAGUUCAA	Cleavage	Gene of unknown function	1
		PGSC0003DMT400024327	3	15.739	1	21	337	356	UUGGACUGAAGGGAGCUCCCU	AGGGAAC-CCCUUCAGUCCAA	Cleavage	Transcription factor	1
		PGSC0003DMT400024328	3	15.739	1	21	1080	1099	UUGGACUGAAGGGAGCUCCCU	AGGGAAC-CCCUUCAGUCCAA	Cleavage		1
miR390	miR390_1	PGSC0003DMT400034044	2	8.861	1	21	237	257	AAGCUCAGGAGGGAUAGCACC	GGUGCUAUCUUACCUGAGCUU	Translation	Gene of unknown function	1
		PGSC0003DMT400045887	2	24.575	1	21	793	813	AAGCUCAGGAGGGAUAGCACC	GGUGUAAUCCCUUCUGAGCUU	Cleavage	Leucine-rich repeat receptor protein kinase EXS	1
		PGSC0003DMT400020699	2	19.097	1	20	603	622	AAGCUCAGGAGGGAUAGCAC	GUGCUAUUCCUCCUGAUCUU	Cleavage	Protein phosphatase	1
		PGSC0003DMT400020698	2	19.097	1	20	603	622	AAGCUCAGGAGGGAUAGCAC	GUGCUAUUCCUCCUGAUCUU	Cleavage	Protein phosphatase	1
		PGSC0003DMT400066895	2.5	16.774	1	21	514	534	AAGCUCAGGAGGGAUAGCACC	GGUGUUAUUCCUCCUGAGGUU	Cleavage	Leucine-rich repeat receptor kinase	1
		PGSC0003DMT400045969	3	16.484	1	21	1931	1951	AAGCUCAGGAGGGAUAGCACC	GGUGUUGUCCUUCUUGAGCUG	Cleavage	Protein kinase	1
		PGSC0003DMT400045971	3	16.484	1	21	2815	2835	AAGCUCAGGAGGGAUAGCACC	GGUGUUGUCCUUCUUGAGCUG	Cleavage	Protein kinase	1
		PGSC0003DMT400045970	3	16.484	1	21	2905	2925	AAGCUCAGGAGGGAUAGCACC	GGUGUUGUCCUUCUUGAGCUG	Cleavage	Protein kinase	1
		PGSC0003DMT400045972	3	16.484	1	21	2980	3000	AAGCUCAGGAGGGAUAGCACC	GGUGUUGUCCUUCUUGAGCUG	Cleavage	Protein kinase	1
		PGSC0003DMT400064235	3	14.125	1	21	703	723	AAGCUCAGGAGGGAUAGCACC	GGUGCUGUUCCUUUUGGGUUU	Cleavage	LIM domain kinase	1
		PGSC0003DMT400078229	3	17.354	1	21	943	963	AAGCUCAGGAGGGAUAGCACC	GGUGUAAUCCCUCCAGAGCUU	Cleavage	Receptor protein kinase	1
		PGSC0003DMT400079864	3	19.353	1	21	1451	1471	AAGCUCAGGAGGGAUAGCACC	GGUGCAAUUCCUCCUGAGGUU	Cleavage	Leucine-rich receptor kinase	1
		PGSC0003DMT400041411	3	17.592	1	21	490	510	AAGCUCAGGAGGGAUAGCACC	GGUGCUAUGCUACUUGAGCUU	Translation	Scythe/bat3	1
miR394	miR394_1, miR394_2	PGSC0003DMT400084722	1	18.61	1	20	1297	1316	UUGGCAUUCUGUCCACCUCC	GGAGGUUGACAGAAUGCCAA	Cleavage	F-box family protein	1
		PGSC0003DMT400054725	3	21.489	1	20	2649	2668	UUGGCAUUCUGUCCACCUCC	GGAGAUGGGCAGAAAGCCAA	Cleavage	Cell cycle regulatory protein	1
		PGSC0003DMT400018573	3	18.556	1	20	1832	1851	UUGGCAUUCUGUCCACCUCC	GGAGGUGUGCAGAAUGUUGA	Cleavage	ADP-ribosylation factor GTPase-activating protein AGD14	1
		PGSC0003DMT400054724	3	21.489	1	20	2349	2368	UUGGCAUUCUGUCCACCUCC	GGAGAUGGGCAGAAAGCCAA	Cleavage	Cell cycle regulatory protein	1
		PGSC0003DMT400018572	3	18.556	1	20	1447	1466	UUGGCAUUCUGUCCACCUCC	GGAGGUGUGCAGAAUGUUGA	Cleavage	ADP-ribosylation factor GTPase-activating protein AGD14	1
		PGSC0003DMT400044987	3	16.414	1	20	3188	3207	UUGGCAUUCUGUCCACCUCC	GGAAGUGAAUAGAAUGUCAA	Cleavage	Cdk10/11	1
		PGSC0003DMT400044989	3	16.414	1	20	3188	3207	UUGGCAUUCUGUCCACCUCC	GGAAGUGAAUAGAAUGUCAA	Cleavage	Cdk10/11	1
		PGSC0003DMT400044986	3	16.414	1	20	3188	3207	UUGGCAUUCUGUCCACCUCC	GGAAGUGAAUAGAAUGUCAA	Cleavage		1
		PGSC0003DMT400044988	3	16.414	1	20	3188	3207	UUGGCAUUCUGUCCACCUCC	GGAAGUGAAUAGAAUGUCAA	Cleavage		1
		PGSC0003DMT400034650	3	17.133	1	20	1212	1231	UUGGCAUUCUGUCCACCUCC	GGAAGUGAAUAGAAUGUCAA	Cleavage	Cdk10/11	1
		PGSC0003DMT400034649	3	17.133	1	20	1212	1231	UUGGCAUUCUGUCCACCUCC	GGAAGUGAAUAGAAUGUCAA	Cleavage	Cdk10/11	1
miR396	miR396_1	PGSC0003DMT400016105	2	13.345	1	20	1877	1896	UUCCACAGCUUUCUUGAACU	UGAUCAAGAAAGCUGUGGAA	Cleavage	Tospovirus resistance protein A	1
		PGSC0003DMT400049891	2	24.61	1	20	467	486	UUCCACAGCUUUCUUGAACU	GGGUCAAGGAAGCUGUGGAA	Cleavage		1
		PGSC0003DMT400049896	2	24.61	1	20	874	893	UUCCACAGCUUUCUUGAACU	GGGUCAAGGAAGCUGUGGAA	Cleavage	DNA binding protein	1
		PGSC0003DMT400049895	2	24.61	1	20	4198	4217	UUCCACAGCUUUCUUGAACU	GGGUCAAGGAAGCUGUGGAA	Cleavage	A membrane-associated salt-inducible protein	1
		PGSC0003DMT400006058	2.5	11.206	1	20	242	261	UUCCACAGCUUUCUUGAACU	AGUUUAAGAAAGUUGUGCAA	Cleavage	Potassium transporter 18	1
		PGSC0003DMT400006057	2.5	11.206	1	20	242	261	UUCCACAGCUUUCUUGAACU	AGUUUAAGAAAGUUGUGCAA	Cleavage		1
		PGSC0003DMT400019663	2.5	17.069	1	21	519	539	UUCCACAGCUUUCUUGAACUG	CAGAUGGAGAAAGCUGUGGAA	Cleavage	DNA binding protein	1
		PGSC0003DMT400019665	2.5	17.331	1	21	853	873	UUCCACAGCUUUCUUGAACUG	CAGAUGGAGAAAGCUGUGGAA	Cleavage	Phytoene dehydrogenase	1
		PGSC0003DMT400019664	2.5	17.069	1	21	1529	1549	UUCCACAGCUUUCUUGAACUG	CAGAUGGAGAAAGCUGUGGAA	Cleavage	Transcription factor	1
		PGSC0003DMT400080455	2.5	12.235	1	20	360	379	UUCCACAGCUUUCUUGAACU	AGUUUAAGAGAGAUGUGGAG	Cleavage	Gene of unknown function	1
		PGSC0003DMT400084792	3	15.266	1	20	233	252	UUCCACAGCUUUCUUGAACU	UAAUCAAGAAAGCUGUGGAA	Cleavage	DNA binding protein	1
		PGSC0003DMT400009007	3	18.844	1	21	1597	1617	UUCCACAGCUUUCUUGAACUG	CAGUUUAAGAAAUUUGUGGAU	Translation	Potassium transporter 17	1
		PGSC0003DMT400053146	3	17.8	1	21	336	356	UUCCACAGCUUUCUUGAACUG	UAGUUUAAGAGAGUGGUGGAA	Cleavage	A membrane-associated salt-inducible protein	1
		PGSC0003DMT400053147	3	19.555	1	21	354	374	UUCCACAGCUUUCUUGAACUG	UAGUUUAAGAGAGUGGUGGAA	Cleavage	Endomembrane protein emp70	1
		PGSC0003DMT400010940	3	20.532	1	21	2708	2728	UUCCACAGCUUUCUUGAACUG	CAGUUUCAGGAGGUUGUGGAA	Cleavage	Transcription factor	1
		PGSC0003DMT400010939	3	20.532	1	21	2708	2728	UUCCACAGCUUUCUUGAACUG	CAGUUUCAGGAGGUUGUGGAA	Cleavage	Disease resistance protein	1
		PGSC0003DMT400087429	3	23.787	1	21	490	510	UUCCACAGCUUUCUUGAACUG	CAGUUGAAGAAAGAUGUGGAC	Cleavage		1
		PGSC0003DMT400052983	3	18.164	1	21	2422	2442	UUCCACAGCUUUCUUGAACUG	UAGAUCGAGAAAGCUGUGAAA	Cleavage	Ubiquitin-activating enzyme E1	1
	miR396_2	PGSC0003DMT400053581	3	23.782	1	20	293	312	GUCCAAGAAAGCUGUGGGAA	CUCCCAUGGCUUUCUUGGAA	Cleavage	Conserved gene of unknown function	1
	miR396_3	PGSC0003DMT400005489	3	15.55	1	20	496	515	UCCAAGAAAGCUGUGGGAAA	UUUUUGAUAGCUUUCUUGGG	Cleavage	pumilio	1
		PGSC0003DMT400040824	3	12.327	1	20	3316	3335	UCCAAGAAAGCUGUGGGAAA	UUUCUUAUAUUUUUCUUGGA	Translation	conserved gene of unknown function	1
miR397	miR397_1	PGSC0003DMT400078188	0	18.355	1	20	694	713	UCAUUGAGUGCAGCGUUGAU	AUCAACGCUGCACUCAAUGA	Cleavage	Conserved gene of unknown function	1
		PGSC0003DMT400049383	0	16.273	1	20	717	736	UCAUUGAGUGCAGCGUUGAU	AUCAACGCUGCACUCAAUGA	Cleavage	Diphenol oxidase	1
		PGSC0003DMT400028758	0.5	4.482	1	20	22	41	UCAUUGAGUGCAGCGUUGAU	AUCAAUGCUGCACUCAAUGA	Cleavage	Laccase	1
		PGSC0003DMT400022984	0.5	14.046	1	20	704	723	UCAUUGAGUGCAGCGUUGAU	AUCAACGCUGCACUUAAUGA	Cleavage	Laccase	1
		PGSC0003DMT400022751	0.5	12.331	1	20	714	733	UCAUUGAGUGCAGCGUUGAU	AUCAACGCUGCACUUAAUGA	Cleavage	Laccase	1
		PGSC0003DMT400001824	1.5	7.757	1	21	715	735	UCAUUGAGUGCAGCGUUGAUG	CAUCAACGCUGCACUCAAUAA	Cleavage	Laccase	1
		PGSC0003DMT400040029	1	19.69	1	21	642	662	UCAUUGAGUGCAGCGUUGAUG	UGUCAAUGCUGCACUCAAUGA	Cleavage	Laccase	1
		PGSC0003DMT400040028	1	22.13	1	21	912	932	UCAUUGAGUGCAGCGUUGAUG	UGUCAAUGCUGCACUCAAUGA	Cleavage	Laccase	1
		PGSC0003DMT400022994	1.5	16.51	1	20	151	170	UCAUUGAGUGCAGCGUUGAU	AUCAACGCUGCACUAAAUGA	Cleavage	Conserved gene of unknown function	1
		PGSC0003DMT400078103	1.5	15.545	1	20	701	720	UCAUUGAGUGCAGCGUUGAU	AUCAACGCUGCACUCAAUCA	Cleavage	Laccase	1
		PGSC0003DMT400078104	1.5	15.545	1	20	701	720	UCAUUGAGUGCAGCGUUGAU	AUCAACGCUGCACUCAAUCA	Cleavage	Laccase	1
		PGSC0003DMT400022992	1.5	16.879	1	20	670	689	UCAUUGAGUGCAGCGUUGAU	AUCAACGCUGCACUAAAUGA	Cleavage	Conserved gene of unknown function	1
		PGSC0003DMT400022993	1.5	16.879	1	20	670	689	UCAUUGAGUGCAGCGUUGAU	AUCAACGCUGCACUAAAUGA	Cleavage	Conserved gene of unknown function	1
		PGSC0003DMT400009039	1.5	14.791	1	21	702	722	UCAUUGAGUGCAGCGUUGAUG	UAUCAAUGCUGCUCUCAAUGA	Translation	Laccase	1
		PGSC0003DMT400009042	1.5	15.616	1	21	695	715	UCAUUGAGUGCAGCGUUGAUG	UAUCAAUGCUGCUCUCAAUGA	Translation	Laccase	1
		PGSC0003DMT400009041	1.5	14.791	1	21	702	722	UCAUUGAGUGCAGCGUUGAUG	UAUCAAUGCUGCUCUCAAUGA	Translation	Laccase	1
		PGSC0003DMT400009040	1.5	15.616	1	21	702	722	UCAUUGAGUGCAGCGUUGAUG	UAUCAAUGCUGCUCUCAAUGA	Translation	Laccase	1
		PGSC0003DMT400052413	2	14.167	1	20	779	798	UCAUUGAGUGCAGCGUUGAU	AUCAAUGCUGCACUCAACGA	Cleavage	Diphenol oxidase	1
		PGSC0003DMT400028629	2	13.361	1	20	790	809	UCAUUGAGUGCAGCGUUGAU	AUCAAUGCUGCACUCAACGA	Cleavage	Diphenol oxidase	1
		PGSC0003DMT400052440	2.5	12.028	1	20	772	791	UCAUUGAGUGCAGCGUUGAU	GUCAAUGCUGCACUAAAUGA	Cleavage	Conserved gene of unknown function	1
		PGSC0003DMT400052439	2.5	12.75	1	20	535	554	UCAUUGAGUGCAGCGUUGAU	AUCAAUGCUGCACUUAACGA	Cleavage	Conserved gene of unknown function	2
		PGSC0003DMT400060783	3	10.194	1	21	303	323	UCAUUGAGUGCAGCGUUGAUG	CAUCAAUGUUUCAUUUAAUGA	Translation	Leucine Rich Repeat	1
		PGSC0003DMT400060792	3	12.948	1	21	2187	2207	UCAUUGAGUGCAGCGUUGAUG	CAUCAAUGUUUCAUUUAAUGA	Translation	Serine-threonine protein kinase, plant-type	1
		PGSC0003DMT400015538	3	13.369	1	21	2193	2213	UCAUUGAGUGCAGCGUUGAUG	CAUCAAUGUUUCAUUUAAUGA	Translation	Conserved gene of unknown function	1
miR399	miR399_1, miR399_2, miR399_3	PGSC0003DMT400020354	1.5	20.535	1	20	2349	2368	UGCCAAAGAAGAUUUGCCCC	GGGGAAAAUUUUCUUUGGCA	Cleavage	Disease resistance protein Gpa2	1
		PGSC0003DMT400020353	1.5	20.535	1	20	2349	2368	UGCCAAAGAAGAUUUGCCCC	GGGGAAAAUUUUCUUUGGCA	Cleavage	Disease resistance protein Gpa2	1
		PGSC0003DMT400076435	2	11.121	1	21	811	831	UGCCAAAGAAGAUUUGCCCCG	CUGGGCAAAUCUCCUUUGGCA	Translation	PHO2	2
		PGSC0003DMT400059225	2.5	20.461	1	21	270	291	UGCCAAAGAAGAUU-UGCCCCG	UGGGGCAGAAUCUUCUUUGGUA	Cleavage	Gag-pol polyprotein	1
	miR399_4, miR399_5, miR399_6, miR399_7, miR399_8, miR399_9, miR399_10, miR399_11, miR399_12	PGSC0003DMT400016071	3	11.683	1	21	878	898	GGGCUACUCUCUAUUGGCAUG	UAUGCUGGUAGAGUGUAGCCU	Cleavage	Squamosa promoter-binding protein	1
		PGSC0003DMT400061547	3	14.552	1	20	468	487	GGGCUACUCUCUAUUGGCAU	GUUCCAACAGAGAGUAGUCC	Cleavage	Biotin carboxyl carrier protein of acetyl-CoA carboxylase	1
miR482	miR482_1	PGSC0003DMT400025439	1	20.345	1	22	765	786	UCUUGCCAAUACCGCCCAUUCC	GGGAUGGGUGGUAUUGGCAAGA	Cleavage		1
		PGSC0003DMT400025437	1	20.345	1	22	765	786	UCUUGCCAAUACCGCCCAUUCC	GGGAUGGGUGGUAUUGGCAAGA	Cleavage	RGC 1	1
		PGSC0003DMT400025436	1	20.345	1	22	765	786	UCUUGCCAAUACCGCCCAUUCC	GGGAUGGGUGGUAUUGGCAAGA	Cleavage		1
		PGSC0003DMT400025438	1	20.345	1	22	765	786	UCUUGCCAAUACCGCCCAUUCC	GGGAUGGGUGGUAUUGGCAAGA	Cleavage		1
		PGSC0003DMT400058647	1	18.136	1	22	925	946	UCUUGCCAAUACCGCCCAUUCC	GGGAUGGGUGGUAUUGGCAAGA	Cleavage	Resistance protein PSH-RGH6	1
		PGSC0003DMT400070503	1.5	22.294	1	22	586	607	UCUUGCCAAUACCGCCCAUUCC	GGAAUGGGGGGUGUUGGCAAGA	Cleavage	plant disease resistance protein	1
		PGSC0003DMT400061830	2	17.317	1	22	733	754	UCUUGCCAAUACCGCCCAUUCC	GGGAUGGGCGGCAUUGGUAAGA	Translation	nematode resistance	1
		PGSC0003DMT400061831	2	17.317	1	22	733	754	UCUUGCCAAUACCGCCCAUUCC	GGGAUGGGCGGCAUUGGUAAGA	Translation	nematode resistance	1
		PGSC0003DMT400075625	2	18.411	1	22	1098	1119	UCUUGCCAAUACCGCCCAUUCC	GGAAUGAGUGGUAUUGGUAAGA	Cleavage	nematode resistance protein	1
		PGSC0003DMT400024448	2	20.869	1	22	568	589	UCUUGCCAAUACCGCCCAUUCC	GGAAUGGGCGGUGUGGGUAAGA	Cleavage	disease resistance protein	1
		PGSC0003DMT400007707	2	22.805	1	22	613	634	UCUUGCCAAUACCGCCCAUUCC	GGAAUGGGCGGUGUGGGUAAGA	Cleavage	disease resistance protein	1
		PGSC0003DMT400025433	2	17.796	1	22	911	932	UCUUGCCAAUACCGCCCAUUCC	GGGAUGGGUGGUAUAGGCAAGA	Cleavage	disease resistance protein	1
		PGSC0003DMT400025432	2	17.796	1	22	535	556	UCUUGCCAAUACCGCCCAUUCC	GGGAUGGGUGGUAUAGGCAAGA	Cleavage	disease resistance protein	1
		PGSC0003DMT400095266	2.5	17.001	1	22	397	418	UCUUGCCAAUACCGCCCAUUCC	GGGAUGGGUGGUAUUGGAAAGA	Cleavage	nematode resistance	1
		PGSC0003DMT400019597	2.5	18.942	1	22	716	737	UCUUGCCAAUACCGCCCAUUCC	GGUAUGGGUGGUGUUGGUAAGA	Cleavage		1
		PGSC0003DMT400019599	2.5	18.942	1	22	716	737	UCUUGCCAAUACCGCCCAUUCC	GGUAUGGGUGGUGUUGGUAAGA	Cleavage	cc-NBS-LRR protein	1
		PGSC0003DMT400043611	2.5	17.23	1	22	565	586	UCUUGCCAAUACCGCCCAUUCC	GGUAUGGGUGGUGUUGGUAAGA	Cleavage	disease resistance protein	1
		PGSC0003DMT400019600	2.5	18.942	1	22	716	737	UCUUGCCAAUACCGCCCAUUCC	GGUAUGGGUGGUGUUGGUAAGA	Cleavage		1
		PGSC0003DMT400019595	2.5	18.942	1	22	716	737	UCUUGCCAAUACCGCCCAUUCC	GGUAUGGGUGGUGUUGGUAAGA	Cleavage		1
		PGSC0003DMT400019596	2.5	18.942	1	22	716	737	UCUUGCCAAUACCGCCCAUUCC	GGUAUGGGUGGUGUUGGUAAGA	Cleavage		1
		PGSC0003DMT400019598	2.5	18.942	1	22	716	737	UCUUGCCAAUACCGCCCAUUCC	GGUAUGGGUGGUGUUGGUAAGA	Cleavage		1
		PGSC0003DMT400043609	2.5	17.23	1	22	565	586	UCUUGCCAAUACCGCCCAUUCC	GGUAUGGGUGGUGUUGGUAAGA	Cleavage	disease resistance protein	1
		PGSC0003DMT400043329	2.5	14.931	1	22	601	622	UCUUGCCAAUACCGCCCAUUCC	GGUAUGGGUGGUGUUGGUAAGA	Cleavage	nucleotide binding site leucine rich repeat protein	1
	miR482_2	PGSC0003DMT400035245	0.5	22.671	1	20	1070	1089	UUACCGAUUCCCCCCAUUCC	GGAAUGGGGGGAGUCGGUAA	Cleavage	NL27
		PGSC0003DMT400043723	0.5	18.381	1	20	736	755	UUACCGAUUCCCCCCAUUCC	GGAAUGGGGGGAGUCGGUAA	Cleavage
		PGSC0003DMT400035243	0.5	22.671	1	20	1070	1089	UUACCGAUUCCCCCCAUUCC	GGAAUGGGGGGAGUCGGUAA	Cleavage
		PGSC0003DMT400043724	0.5	18.381	1	20	736	755	UUACCGAUUCCCCCCAUUCC	GGAAUGGGGGGAGUCGGUAA	Cleavage
		PGSC0003DMT400043725	0.5	18.381	1	20	736	755	UUACCGAUUCCCCCCAUUCC	GGAAUGGGGGGAGUCGGUAA	Cleavage	NL27
		PGSC0003DMT400043726	0.5	18.381	1	20	736	755	UUACCGAUUCCCCCCAUUCC	GGAAUGGGGGGAGUCGGUAA	Cleavage
		PGSC0003DMT400035244	0.5	22.671	1	20	1070	1089	UUACCGAUUCCCCCCAUUCC	GGAAUGGGGGGAGUCGGUAA	Cleavage
		PGSC0003DMT400006234	0.5	22.455	1	20	808	827	UUACCGAUUCCCCCCAUUCC	GGAAUGGGGGGAGUCGGUAA	Cleavage	NL25
		PGSC0003DMT400024935	0.5	23.409	1	20	913	932	UUACCGAUUCCCCCCAUUCC	GGAAUGGGGGGAGUCGGUAA	Cleavage	Gene of unknown function
		PGSC0003DMT400002320	1	17.933	1	20	37	56	UUACCGAUUCCCCCCAUUCC	GGAAUGGGGGGAGUUGGUAA	Cleavage	Resistance gene
		PGSC0003DMT400040557	1	22.491	1	20	765	784	UUACCGAUUCCCCCCAUUCC	GGAAUGGGGGGAGUUGGUAA	Cleavage	NL25
		PGSC0003DMT400040529	1	22.491	1	20	679	698	UUACCGAUUCCCCCCAUUCC	GGAAUGGGGGGAGUUGGUAA	Cleavage
		PGSC0003DMT400068287	2.5	22.375	1	22	1318	1339	UUACCGAUUCCCCCCAUUCCAA	UUGGAAUGGGGGACAUUGGUAA	Translation	Raspberry3
		PGSC0003DMT400068284	2.5	22.375	1	22	1307	1328	UUACCGAUUCCCCCCAUUCCAA	UUGGAAUGGGGGACAUUGGUAA	Translation	Raspberry3
		PGSC0003DMT400050509	2.5	20.076	1	22	565	586	UUACCGAUUCCCCCCAUUCCAA	UUGGUAUGGGGGGUAUUGGUAA	Translation
		PGSC0003DMT400050510	2.5	20.076	1	22	565	586	UUACCGAUUCCCCCCAUUCCAA	UUGGUAUGGGGGGUAUUGGUAA	Translation	Disease resistance protein Gpa2
		PGSC0003DMT400036467	3	18.986	1	22	733	754	UUACCGAUUCCCCCCAUUCCAA	UUGGAAUGGGGGGUGUGGGUAA	Translation	Disease resistance protein R3a
		PGSC0003DMT400068282	2.5	22.375	1	22	1315	1336	UUACCGAUUCCCCCCAUUCCAA	UUGGAAUGGGGGACAUUGGUAA	Translation	Raspberry3
		PGSC0003DMT400070402	3	18.786	1	22	206	227	UUACCGAUUCCCCCCAUUCCAA	UUGGAAUGGGGGGUGUGGGUAA	Translation	CC-NBS-LRR protein
		PGSC0003DMT400070399	3	18.786	1	22	308	329	UUACCGAUUCCCCCCAUUCCAA	UUGGAAUGGGGGGUGUGGGUAA	Translation	CC-NBS-LRR protein
		PGSC0003DMT400083945	1.5	17.475	1	20	850	869	UUACCGAUUCCCCCCAUUCC	GGCAUGGGGGGAAUUGGUAA	Cleavage	Bacterial spot disease resistance protein 4
		PGSC0003DMT400083944	1.5	17.475	1	20	850	869	UUACCGAUUCCCCCCAUUCC	GGCAUGGGGGGAAUUGGUAA	Cleavage	Bacterial spot disease resistance protein 4
miR1919	miR1919_1, miR1919_2, miR1919_3	PGSC0003DMT400005792	1	15.402	1	20	279	298	UGUCGCAGAUGACUUUCGCC	UGCGAAAGUCAUCUGCGACA	Cleavage	conserved gene of unknown function	1
		PGSC0003DMT400005795	1	15.08	1	20	315	334	UGUCGCAGAUGACUUUCGCC	UGCGAAAGUCAUCUGCGACA	Cleavage	conserved hypothetical protein [Ricinus communis]	1
		PGSC0003DMT400092954	3	19.155	1	20	729	748	UGUCGCAGAUGACUUUCGCC	ACCGGAGGUCAUCUGCGACA	Cleavage	conserved gene of unknown function	1
		PGSC0003DMT400028009	3	20.603	1	20	124	143	UGUCGCAGAUGACUUUCGCC	GGGGAAACUCAUCUGCGACU	Cleavage	conserved gene of unknown function	1
		PGSC0003DMT400028012	3	20.603	1	20	124	143	UGUCGCAGAUGACUUUCGCC	GGGGAAACUCAUCUGCGACU	Cleavage	conserved gene of unknown function	1
		PGSC0003DMT400028010	3	20.603	1	20	124	143	UGUCGCAGAUGACUUUCGCC	GGGGAAACUCAUCUGCGACU	Cleavage	conserved gene of unknown function	1
		PGSC0003DMT400028011	3	20.603	1	20	124	143	UGUCGCAGAUGACUUUCGCC	GGGGAAACUCAUCUGCGACU	Cleavage		1
miR6149	miR6149_1	PGSC0003DMT400021393	2.5	15.802	1	20	180	200	UUGC-AACACACCUGAAUCGU	ACGAUUCAGGUGUGUUAGCAA	Cleavage	f-box family protein	1
		PGSC0003DMT400073459	2.5	19.079	1	20	489	508	UUGCAACACACCUGAAUCGU	AUGAUUGAGAUGUGUUGCAA	Translation	conserved gene of unknown function	1
		PGSC0003DMT400055734	2.5	18.213	1	20	80	99	UUGCAACACACCUGAAUCGU	GCGAUUCAAAUGUGUUGCAA	Translation	galactose oxidase	1
		PGSC0003DMT400073460	2.5	19.079	1	20	729	748	UUGCAACACACCUGAAUCGU	AUGAUUGAGAUGUGUUGCAA	Translation	conserved gene of unknown function	1
		PGSC0003DMT400073462	2.5	19.079	1	20	734	753	UUGCAACACACCUGAAUCGU	AUGAUUGAGAUGUGUUGCAA	Translation	conserved gene of unknown function	1
		PGSC0003DMT400073461	2.5	19.079	1	20	737	756	UUGCAACACACCUGAAUCGU	AUGAUUGAGAUGUGUUGCAA	Translation	conserved gene of unknown function	1
		PGSC0003DMT400055732	2.5	18.251	1	20	656	675	UUGCAACACACCUGAAUCGU	GCGAUUCAAAUGUGUUGCAA	Translation	galactose oxidase	1
		PGSC0003DMT400055733	2.5	18.399	1	20	763	782	UUGCAACACACCUGAAUCGU	GCGAUUCAAAUGUGUUGCAA	Translation	galactose oxidase	1
		PGSC0003DMT400059291	3	15.945	1	20	141	160	UUGCAACACACCUGAAUCGU	CCGAUUCAAAUGUGUUGCAA	Translation	conserved gene of unknown function	1
		PGSC0003DMT400005013	3	17.809	1	20	849	868	UUGCAACACACCUGAAUCGU	ACGGCUCAAGUGUGUUGCAG	Cleavage	disease resistance protein BS2	1
miR398	miR398_1, miR398_2	PGSC0003DMT400082388	2.5	18.789	1	20	241	260	UAUGUUCUCAGGUCGCCCCU	GGGGGCGAGCUGGGGACAUA	Cleavage	L-ascorbate oxidase	1
		PGSC0003DMT400086918	3	21.063	1	20	169	188	UAUGUUCUCAGGUCGCCCCU	AAGGGCGACCUGGGGACAUC	Cleavage	integrase	1
		PGSC0003DMT400082388	2.5	18.789	1	20	241	260	UAUGUUCUCAGGUCGCCCCU	GGGGGCGAGCUGGGGACAUA	Cleavage	L-ascorbate oxidase	1
		PGSC0003DMT400086918	3	21.063	1	20	169	188	UAUGUUCUCAGGUCGCCCCU	AAGGGCGACCUGGGGACAUC	Cleavage	integrase	1
miR168	miR168_1	PGSC0003DMT400079716	2.5	19.27	1	20	713	732	UCGCUUGGUGCAGGUCGGGA	UCCCGAGCUGCACCAAGCAA	Cleavage	AGO1-1	1
		PGSC0003DMT400069313	2.5	23.989	1	20	485	504	UCGCUUGGUGCAGGUCGGGA	UCCCGAGCUGCACCAAGCAA	Cleavage	ARGONAUTE 1	1
		PGSC0003DMT400067925	3	17.221	1	20	392	411	UCGCUUGGUGCAGGUCGGGA	UCCUGACUUGCACUUAGCGA	Cleavage	ATP binding	1
		PGSC0003DMT400001227	3	20.818	1	21	1474	1494	UCGCUUGGUGCAGGUCGGGAC	GCUUGGACCUGCACCAAGCGA	Cleavage	Gene of unknown function	1
		PGSC0003DMT400045635	2.5	20.086	1	19	318	337	UCGCUUGGUG-CAGGUCGGG	CUCGACCUGACACCAAGCGA	Translation	Gene of unknown function	1
miR6027	miR6027_1	PGSC0003DMT400082452	1.5	17.926	1	22	1572	1593	UGAAUCCUUCGGCUAUCCAUAA	UUGUGGAUGGCUGAAGGAUUCA	Cleavage	HJTR2GH1 protein	1
		PGSC0003DMT400030031	2	18.885	1	22	631	652	UGAAUCCUUCGGCUAUCCAUAA	UUGUGGAUGGCUGAAGGAUUCG	Cleavage	EDNR2GH3 protein	1
		PGSC0003DMT400033635	2.5	17.652	1	22	1335	1356	UGAAUCCUUCGGCUAUCCAUAA	UUAUGGAUGGCUGAAGGAUUUC	Cleavage		1
		PGSC0003DMT400033636	2.5	17.652	1	22	1335	1356	UGAAUCCUUCGGCUAUCCAUAA	UUAUGGAUGGCUGAAGGAUUUC	Cleavage	Cc-nbs-lrr resistance protein	1
		PGSC0003DMT400033634	2.5	17.652	1	22	1171	1192	UGAAUCCUUCGGCUAUCCAUAA	UUAUGGAUGGCUGAAGGAUUUC	Cleavage	Cc-nbs-lrr resistance protein	1
		PGSC0003DMT400016796	2	16.445	1	22	2483	2504	UGAAUCCUUCGGCUAUCCAUAA	UUAUGGAUUGCUGAAGGAUUCG	Cleavage		1
		PGSC0003DMT400042756	2	16.201	1	22	2519	2540	UGAAUCCUUCGGCUAUCCAUAA	UUAUGGAUUGCUGAAGGAUUCG	Cleavage	Tospovirus resistance protein E	1
		PGSC0003DMT400042755	2	16.201	1	22	2519	2540	UGAAUCCUUCGGCUAUCCAUAA	UUAUGGAUUGCUGAAGGAUUCG	Cleavage		1
		PGSC0003DMT400016795	2	16.445	1	22	2483	2504	UGAAUCCUUCGGCUAUCCAUAA	UUAUGGAUUGCUGAAGGAUUCG	Cleavage	Tospovirus resistance protein C	1
		PGSC0003DMT400075774	2.5	19.038	1	22	2414	2435	UGAAUCCUUCGGCUAUCCAUAA	UUGUGGAUGGCCGAAGGGUUUG	Cleavage	Hero resistance protein 1 homologue	1
		PGSC0003DMT400075886	2.5	16.447	1	22	2245	2266	UGAAUCCUUCGGCUAUCCAUAA	UUGUGGAUGGCCGAAGGGUUUG	Cleavage	Hero resistance protein	1
		PGSC0003DMT400031059	2	18.278	1	22	1012	1033	UGAAUCCUUCGGCUAUCCAUAA	UUAUGGAUUGCUGAAGGAUUCG	Cleavage	Tospovirus resistance protein B	1
		PGSC0003DMT400031060	2	18.278	1	22	1252	1273	UGAAUCCUUCGGCUAUCCAUAA	UUAUGGAUUGCUGAAGGAUUCG	Cleavage	Tospovirus resistance protein B	1
		PGSC0003DMT400031066	2	18.278	1	22	1073	1094	UGAAUCCUUCGGCUAUCCAUAA	UUAUGGAUUGCUGAAGGAUUCG	Cleavage	Tospovirus resistance protein B	1
		PGSC0003DMT400062549	2.5	20.268	1	22	1054	1075	UGAAUCCUUCGGCUAUCCAUAA	UUGUGGAUGGCCGAAGGGUUUG	Cleavage	Hero resistance protein 2 homologue	1
		PGSC0003DMT400031132	2.5	18.677	1	22	1363	1384	UGAAUCCUUCGGCUAUCCAUAA	UUGUGGAUAGCCGAGGGUUUCA	Cleavage	SNKR2GH2 protein	1
		PGSC0003DMT400016809	2	17.25	1	22	1723	1744	UGAAUCCUUCGGCUAUCCAUAA	UUAUGGAUUGCUGAAGGAUUCG	Cleavage	Tospovirus resistance protein A	1
		PGSC0003DMT400042754	2	16.201	1	22	664	685	UGAAUCCUUCGGCUAUCCAUAA	UUAUGGAUUGCUGAAGGAUUCG	Cleavage	Tospovirus resistance protein E	1
		PGSC0003DMT400016810	2	17.25	1	22	1624	1645	UGAAUCCUUCGGCUAUCCAUAA	UUAUGGAUUGCUGAAGGAUUCG	Cleavage		1
		PGSC0003DMT400016828	2	18.153	1	22	321	342	UGAAUCCUUCGGCUAUCCAUAA	UUAUGGAUUGCUGAAGGAUUCG	Cleavage	Tospovirus resistance protein A	1
		PGSC0003DMT400047907	2	17.439	1	22	2380	2401	UGAAUCCUUCGGCUAUCCAUAA	UUAUGGAUCGCAGAAGGAUUCA	Translation	Tospovirus resistance protein B	1
		PGSC0003DMT400030030	3	18.28	1	22	1396	1417	UGAAUCCUUCGGCUAUCCAUAA	UUGUGGAUGGCCGAGGGUUUCA	Cleavage	HJTR2GH1 protein	1
		PGSC0003DMT400082495	3	15.008	1	22	1333	1354	UGAAUCCUUCGGCUAUCCAUAA	UUGUGGAUGGCCGAGGGUUUCA	Cleavage	EDNR2GH7 protein	1
		PGSC0003DMT400030029	3	18.247	1	22	1372	1393	UGAAUCCUUCGGCUAUCCAUAA	UUGUGGAUGGCCGAGGGUUUCA	Cleavage		1
		PGSC0003DMT400030034	3	14.944	1	22	1306	1327	UGAAUCCUUCGGCUAUCCAUAA	UUGUGGAUGGCCGAGGGUUUCA	Cleavage	EDNR2GH4 protein	1
miR8044	miR8044_1	PGSC0003DMT400048268	2.5	8.551	1	20	311	331	UCAAAU-AUGGUUGGAGAUGU	ACAUCUCCAACCAUCAUUUGA	Cleavage	zeatin-O-glucosyltransferase	1
		PGSC0003DMT400016255	2.5	19.037	1	20	1649	1668	UCAAAUAUGGUUGGAGAUGU	UCAUCACCAACCAUGUUUGA	Cleavage	Pumilio	1
		PGSC0003DMT400087585	3	13.581	1	21	200	220	UCAAAUAUGGUUGGAGAUGUU	GACAUCGCCGACCAUCUUUGA	Cleavage	gene of unknown function	1
		PGSC0003DMT400052341	3	16.093	1	21	1107	1127	UCAAAUAUGGUUGGAGAUGUU	AGCAUGUCUAUCCAUAUUUGA	Translation	peptide transporter	1
		PGSC0003DMT400013552	3	18.29	1	21	519	539	UCAAAUAUGGUUGGAGAUGUU	GAUAUUAUCAACUAUAUUUGA	Cleavage	conserved gene of unknown function	1
		PGSC0003DMT400013554	3	18.29	1	21	606	626	UCAAAUAUGGUUGGAGAUGUU	GAUAUUAUCAACUAUAUUUGA	Cleavage	conserved gene of unknown function	1
		PGSC0003DMT400013553	3	18.29	1	21	781	801	UCAAAUAUGGUUGGAGAUGUU	GAUAUUAUCAACUAUAUUUGA	Cleavage	conserved gene of unknown function	1
		PGSC0003DMT400013555	3	18.29	1	21	904	924	UCAAAUAUGGUUGGAGAUGUU	GAUAUUAUCAACUAUAUUUGA	Cleavage	conserved gene of unknown function	1
		PGSC0003DMT400060058	3	16.303	1	21	219	239	UCAAAUAUGGUUGGAGAUGUU	AGCGACUCCAACAAUAUUUGA	Translation	Quinoprotein alocohol dehydrogenase	1
miR8038	miR8038_1, miR8038_2	PGSC0003DMT400046469	1.5	16.606	1	22	973	994	AGUUCAACUUGCUCACUUGGAG	UUCCAGGUGAGAAAGUUGAACU	Translation	PhD-finger protein	1
		PGSC0003DMT400046468	1.5	16.606	1	22	973	994	AGUUCAACUUGCUCACUUGGAG	UUCCAGGUGAGAAAGUUGAACU	Translation		1
		PGSC0003DMT400060972	2.5	18.208	1	22	523	544	AGUUCAACUUGCUCACUUGGAG	UUCCAGGUGACAAAGUUGAACU	Translation		1
		PGSC0003DMT400060973	2.5	18.208	1	22	594	615	AGUUCAACUUGCUCACUUGGAG	UUCCAGGUGACAAAGUUGAACU	Translation	PhD-finger protein	1
		PGSC0003DMT400060971	2.5	18.208	1	22	686	707	AGUUCAACUUGCUCACUUGGAG	UUCCAGGUGACAAAGUUGAACU	Translation	PhD-finger protein	1
		PGSC0003DMT400090487	3	21.138	1	20	929	948	AGUUCAACUUGCUCACUUGG	AUAAGUGGGCAAGUUGGAUU	Cleavage	Conserved gene of unknown function	1
		PGSC0003DMT400088518	3	20.982	1	21	42	62	AGUUCAACUUGCUCACUUGGA	UCCAAGUGAUGAAGUUGAGUU	Translation	Gene of unknown function	1
		PGSC0003DMT400086505	3	17.485	1	21	42	62	AGUUCAACUUGCUCACUUGGA	UCUAGGUGAUGAAGUUGAACU	Translation	Gene of unknown function	1
miR7992	miR7992_1	PGSC0003DMT400032161	2	19.635	1	22	73	95	UGUCUAGAUGUGCA-UUUCAAAG	CUUUGAAAGUGCACAUCUAGACA	Cleavage	Heavy metal ATPase	1
		PGSC0003DMT400077343	2	14.661	1	22	1894	1916	UGUCUAGAUGUGCAU-UUCAAAG	CUUUGAAUAUGCACAUCUAGACA	Cleavage	Primary amine oxidase	1
		PGSC0003DMT400029994	2	21.603	1	22	2545	2567	UGUCUAGAUGUGCA-UUUCAAAG	CUUUGAAAAUGCACAUCUAGACA	Cleavage	Pentatricopeptide repeat-containing protein	1
		PGSC0003DMT400055770	2	13.234	1	22	434	456	UGUCUAGAUGUGCAUU-UCAAAG	CUUUGAGAAUGCACAUCUAGACA	Cleavage	Polygalacturonase	1
		PGSC0003DMT400048175	2.5	11.717	1	22	503	525	UGUCUAGAUGUGCAU-UUCAAAG	CUUUGAGCAUGCACAUCUAGACA	Cleavage	Carbonyl reductase	1
		PGSC0003DMT400004456	2.5	13.267	1	22	438	460	UGUCUAGAUGUGCA-UUUCAAAG	CUUUGAGAGUGCACAUCUAGACA	Cleavage		1
		PGSC0003DMT400069798	2.5	18.329	1	22	938	960	UGUCUAGAUGUGCA-UUUCAAAG	CUUUGAGAGUGCACAUCUAGACA	Cleavage	Dihydrolipoyl dehydrogenase	1
		PGSC0003DMT400044707	2.5	20.475	1	22	1543	1565	UGUCUAGAUGUGCA-UUUCAAAG	CUUUGAGAGUGCACAUCUAGACA	Cleavage	Haloacid dehalogenase superfamily protein	1
		PGSC0003DMT400068767	2.5	14.434	1	22	1609	1631	UGUCUAGAUGUGCAU-UUCAAAG	CUUUGAGUAUGCACAUCUAGACA	Cleavage	Conserved gene of unknown function	1
		PGSC0003DMT400004455	2.5	13.267	1	22	906	928	UGUCUAGAUGUGCA-UUUCAAAG	CUUUGAGAGUGCACAUCUAGACA	Cleavage	Zinc finger family protein	1
		PGSC0003DMT400004454	2.5	13.267	1	22	981	1003	UGUCUAGAUGUGCA-UUUCAAAG	CUUUGAGAGUGCACAUCUAGACA	Cleavage	Zinc finger family protein	1
		PGSC0003DMT400059998	2.5	19.438	1	22	1615	1637	UGUCUAGAUGUGCAU-UUCAAAG	CUUUGAGUAUGCACAUCUAGACA	Cleavage	ARF domain class transcription factor	1
		PGSC0003DMT400075256	2.5	16	1	22	2921	2943	UGUCUAGAUGUGCA-UUUCAAAG	CUUUGAGAGUGCACAUCUAGACA	Cleavage	Ankyrin repeat-containing protein	1
		PGSC0003DMT400059997	2.5	19.438	1	22	1412	1434	UGUCUAGAUGUGCAU-UUCAAAG	CUUUGAGUAUGCACAUCUAGACA	Cleavage		1
		PGSC0003DMT400075257	2.5	16	1	22	3910	3932	UGUCUAGAUGUGCA-UUUCAAAG	CUUUGAGAGUGCACAUCUAGACA	Cleavage	Ankyrin repeat-containing protein	1
		PGSC0003DMT400059996	2.5	19.438	1	22	1929	1951	UGUCUAGAUGUGCAU-UUCAAAG	CUUUGAGUAUGCACAUCUAGACA	Cleavage	ARF domain class transcription factor	1
		PGSC0003DMT400075593	3	21.735	1	22	136	158	UGUCUAGAUGUGCA-UUUCAAAG	CUUUGAGAGUGCAUAUCUAGACA	Cleavage	Auxin efflux carrier family protein	1
		PGSC0003DMT400012869	3	22.525	1	22	894	916	UGUCUAGAUGUGCA-UUUCAAAG	CUUUGAGAGUGCACAUCUAGAUA	Cleavage	Peptidase C45, acyl-coenzyme A/6-aminopenicillanic acid acyl-transferase	1
		PGSC0003DMT400016455	3	14.686	1	22	605	627	UGUCUAGAUGUGCAU-UUCAAAG	CUUUGAGGAUGCACGUCUAGACA	Cleavage	Ankyrin repeat family protein	1
		PGSC0003DMT400007049	3	9.763	1	22	996	1018	UGUCUAGAUGUGCAU-UUCAAAG	CUUUGAGUAUGCACAUCUAGAUA	Cleavage		1
		PGSC0003DMT400020450	3	13.251	1	22	594	616	UGUCUAGAUGUGCA-UUUCAAAG	CUUUGAGAGUGUACAUCUAGACA	Cleavage	Actin binding protein	1
		PGSC0003DMT400075333	3	15.206	1	22	2597	2619	UGUCUAGAUGUGCAU-UUCAAAG	CUUUGAGGAUGCACAUCUAGGCA	Cleavage	Abscisic insensitive 1B	1
		PGSC0003DMT400075332	3	15.206	1	22	3134	3156	UGUCUAGAUGUGCAU-UUCAAAG	CUUUGAGGAUGCACAUCUAGGCA	Cleavage	Abscisic insensitive 1B	1
miR2111	miR2111_1	PGSC0003DMT400021984	1	14.522	1	20	322	341	UAAUCUGCAUCCUGAGGUUU	CAACCUCAGGAUGCAGAUUA	Cleavage		1
		PGSC0003DMT400021985	1	14.522	1	20	366	385	UAAUCUGCAUCCUGAGGUUU	CAACCUCAGGAUGCAGAUUA	Cleavage	F-box family protein	1
		PGSC0003DMT400006610	2.5	15.531	1	20	1017	1036	UAAUCUGCAUCCUGAGGUUU	GGAUCUCAGGUUGCAGAUUA	Translation	Protein phosphatase 2C ABI2 homolog	1
		PGSC0003DMT400006609	2.5	15.531	1	20	1017	1036	UAAUCUGCAUCCUGAGGUUU	GGAUCUCAGGUUGCAGAUUA	Translation	Protein phosphatase 2C ABI2 homolog	1
		PGSC0003DMT400006608	2.5	15.531	1	20	2060	2079	UAAUCUGCAUCCUGAGGUUU	GGAUCUCAGGUUGCAGAUUA	Translation	Protein phosphatase 2C ABI2 homolog	1
		PGSC0003DMT400006611	2.5	15.531	1	20	2060	2079	UAAUCUGCAUCCUGAGGUUU	GGAUCUCAGGUUGCAGAUUA	Translation	Protein phosphatase 2C ABI2 homolog	1
		PGSC0003DMT400007832	3	11.762	1	20	487	506	UAAUCUGCAUCCUGAGGUUU	AAAUCUCAGGAAGCAGAUAA	Translation	Adenylyl cyclase	1
miR1446	miR1446_1, miR1446_2	PGSC0003DMT400009919	1	18.182	1	20	1243	1262	UGAACUCUCUCCCUCAAUGG	UCGUUGAGGGAGAGAGUUCA	Cleavage		1
		PGSC0003DMT400009920	1	18.182	1	20	1229	1248	UGAACUCUCUCCCUCAAUGG	UCGUUGAGGGAGAGAGUUCA	Cleavage	Farnesylated protein	1
		PGSC0003DMT400009918	1	18.182	1	20	890	909	UGAACUCUCUCCCUCAAUGG	UCGUUGAGGGAGAGAGUUCA	Cleavage	Farnesylated protein	1
		PGSC0003DMT400039455	2.5	16.078	1	21	799	819	UGAACUCUCUCCCUCAAUGGC	GCCUUUGAGGGAGAGAGUUUC	Cleavage	DELLA protein RGL1	1
		PGSC0003DMT400045362	3	12.491	1	21	1522	1542	UGAACUCUCUCCCUCAAUGGC	GCUAUGGAGGAAGAGGGUUCA	Translation	Flavonoid glucoyltransferase UGT73E2	1
		PGSC0003DMT400090884	3	17.795	1	21	403	423	UGAACUCUCUCCCUCAAUGGC	GUCAUUGACGUGGAGAGUUCA	Translation	Gene of unknown function	1
		PGSC0003DMT400021430	3	23.98	1	20	254	273	UGAACUCUCUCCCUCAAUGG	ACAUUGGGGAAGAGGGUUCA	Translation	Gene of unknown function	1
		PGSC0003DMT400093175	3	19.638	1	20	143	162	UGAACUCUCUCCCUCAAUGG	CAAUUGAUGGAGAGAGUUCU	Cleavage	Gene of unknown function	1
miR530	miR530_1	PGSC0003DMT400081987	0.5	12.869	1	21	930	950	UUUUUGAAGAGUCUGGGCAAC	GUUGCUCAGACUCUUCAAAAA	Cleavage	GTP binding protein	1
		PGSC0003DMT400065528	0.5	17.199	1	21	1081	1101	UUUUUGAAGAGUCUGGGCAAC	GUUGCUCAGACUCUUCAAAAA	Cleavage	gene of unknown function	1
		PGSC0003DMT400074138	0.5	13.962	1	21	44	64	UUUUUGAAGAGUCUGGGCAAC	GUUGCCCGGACUCUUCAAAAA	Cleavage	gene of unknown function	1
		PGSC0003DMT400081988	0.5	12.869	1	21	1544	1564	UUUUUGAAGAGUCUGGGCAAC	GUUGCUCAGACUCUUCAAAAA	Cleavage	NOI	1
		PGSC0003DMT400011837	0.5	23.441	1	21	731	751	UUUUUGAAGAGUCUGGGCAAC	GUUGCUCAGACUCUUCAAAAA	Cleavage	gene of unknown function	1
		PGSC0003DMT400070043	0.5	16.823	1	21	2105	2125	UUUUUGAAGAGUCUGGGCAAC	GUUGCUCAGACUCUUCAAAAA	Cleavage	conserved gene of unknown function	1
		PGSC0003DMT400058718	0.5	16.942	1	21	1277	1297	UUUUUGAAGAGUCUGGGCAAC	GUUGCUCAGACUCUUCAAAAA	Cleavage	U3 small nucleolar ribonucleoprotein protein imp 4	1
		PGSC0003DMT400058719	0.5	16.942	1	21	1282	1302	UUUUUGAAGAGUCUGGGCAAC	GUUGCUCAGACUCUUCAAAAA	Cleavage	gene of unknown function	1
		PGSC0003DMT400049692	0.5	11.348	1	21	114	134	UUUUUGAAGAGUCUGGGCAAC	GUUGCUCAGACUCUUCAAAAA	Cleavage	gene of unknown function	1
		PGSC0003DMT400092520	1	12.776	1	21	28	48	UUUUUGAAGAGUCUGGGCAAC	GUUGCUCGGACUCUUCAAAAA	Cleavage	transcription factor jumonji (Jmj C) domain containing protein	1
		PGSC0003DMT400015788	1	21.231	1	21	193	213	UUUUUGAAGAGUCUGGGCAAC	GUUGCUCGGACUCUUCAAAAA	Cleavage	mitochondrial amino acid carrier	1
		PGSC0003DMT400028291	1	12.688	1	21	61	81	UUUUUGAAGAGUCUGGGCAAC	GUUGCUCGGACUCUUCAAAAA	Cleavage	mitochondrial amino acid carrier	1
		PGSC0003DMT400048346	1	19.583	1	21	436	456	UUUUUGAAGAGUCUGGGCAAC	GUUGCUCGGACUCUUCAAAAA	Cleavage	glucose-6-phosphate/phosphate translocator 2	1
		PGSC0003DMT400030773	1	17.062	1	21	479	499	UUUUUGAAGAGUCUGGGCAAC	GUUGCUCGGACUCUUCAAAAA	Cleavage	hydrolase,hydrolyzing O-glycosyl compounds	1
		PGSC0003DMT400021545	1	12.324	1	21	397	417	UUUUUGAAGAGUCUGGGCAAC	GUUGUUCAGACUCUUCAAAAA	Cleavage	reticulon family protein	1
		PGSC0003DMT400082338	1	13.886	1	21	634	654	UUUUUGAAGAGUCUGGGCAAC	GUUGCUCGGACUCUUCAAAAA	Cleavage	metal tolerance protein	1
		PGSC0003DMT400042226	1	18.032	1	21	704	724	UUUUUGAAGAGUCUGGGCAAC	GUUGCUCGGACUCUUCAAAAA	Cleavage	metal tolerance protein	1
		PGSC0003DMT400028931	1	23.163	1	21	767	787	UUUUUGAAGAGUCUGGGCAAC	GUUGCUCGGACUCUUCAAAAA	Cleavage	DNA binding protein	1
		PGSC0003DMT400043061	1	10.544	1	21	807	827	UUUUUGAAGAGUCUGGGCAAC	GUUGCUCAGACUUUUCAAAAA	Cleavage	conserved gene of unknown function	1
miR8016	miR8016_1	PGSC0003DMT400089119	1.5	12.312	1	21	517	537	UUUUUGAAUGGAAGGCCCAUG	CAUGAGUCUUCCAUUCAAAAA	Cleavage	conserved gene of unknown function	1
		PGSC0003DMT400007125	2	21.37	1	20	296	315	UUUUUGAAUGGAAGGCCCAU	CUGGGUCUUCCAUUCAAGAA	Cleavage	Beta-fructofuranosidase	1
		PGSC0003DMT400081714	2	19.025	1	21	531	551	UUUUUGAAUGGAAGGCCCAUG	CAUGUGCCUUGCAUUCAAAAA	Translation	Cell division protease ftsH	1
		PGSC0003DMT400083125	3	22.265	1	21	1127	1147	UUUUUGAAUGGAAGGCCCAUG	CAUGGGCCUUCCAUUUACAGG	Cleavage	HIPL1 protein	1
		PGSC0003DMT400083124	3	22.265	1	21	1149	1169	UUUUUGAAUGGAAGGCCCAUG	CAUGGGCCUUCCAUUUACAGG	Cleavage	HIPL1 protein	1
		PGSC0003DMT400012593	2	21.872	1	20	673	692	UUUUUGAAUGGAAGGCCCAU	AUGGGCGUUUCAUUCAAAGA	Cleavage	Squalene monooxygenase	1
		PGSC0003DMT400039985	3	11.332	1	20	147	166	UUUUUGAAUGGAAGGCCCAU	AUGGCCUUUCGAUUCAAGAA	Translation	conserved gene of unknown function	1
miR827	827_1	PGSC0003DMT400047445	3	13.923	1	21	1131	1151	UUUGUUGAUGGUCAUCUAUUC	GAAUAGUUGGCCAUCAAGAAA	Cleavage	Pentatricopeptide repeat-containing protein	1
		PGSC0003DMT400020513	3	12.15	1	21	848	868	UUUGUUGAUGGUCAUCUAUUC	GAAUAUAUGAUUAUCAAUGAA	Cleavage	Rer1 protein	1
		PGSC0003DMT400060970	2.5	12.874	1	20	987	1006	UUUGUUGAUGGUCAUCUAUU	AAGAGAUGAUCAUCAACAAC	Cleavage	AP2/ERF domain-containing transcription factor	1
		PGSC0003DMT400044219	2.5	13.348	1	20	2647	2666	UUUGUUGAUGGUCAUCUAUU	AACAGAUGACCGUCAGCAGA	Cleavage	Cryptochrome 2	1
		PGSC0003DMT400018688	2.5	14.021	1	20	1694	1713	UUUGUUGAUGGUCAUCUAUU	AAUAGCUGGUCAUCAACGAA	Cleavage	Root phototropism protein	1
		PGSC0003DMT400018689	2.5	12.561	1	20	1682	1701	UUUGUUGAUGGUCAUCUAUU	AAUAGCUGGUCAUCAACGAA	Cleavage	Root phototropism protein	1
		PGSC0003DMT400018687	2.5	12.561	1	20	1559	1578	UUUGUUGAUGGUCAUCUAUU	AAUAGCUGGUCAUCAACGAA	Cleavage	Root phototropism protein	1
		PGSC0003DMT400044220	2.5	13.348	1	20	1265	1284	UUUGUUGAUGGUCAUCUAUU	AACAGAUGACCGUCAGCAGA	Cleavage	Cryptochrome 2	1
		PGSC0003DMT400038493	3	11.786	1	21	201	221	UUUGUUGAUGGUCAUCUAUUC	GAGGAAAUGAUCAUCAACAAA	Cleavage	BZIP transcription factor bZIP16	1
		PGSC0003DMT400017653	3	15.055	1	21	502	522	UUUGUUGAUGGUCAUCUAUUC	GAAUUGAUCAUCAUCAACAAG	Cleavage	Gene of unknown function	1
		PGSC0003DMT400000795	3	15.535	1	20	4424	4443	UUUGUUGAUGGUCAUCUAUU	AGUAGAUUACCAUCAAGAAA	Cleavage	Hexokinase 5	1
		PGSC0003DMT400053163	3	14.347	1	20	2039	2058	UUUGUUGAUGGUCAUCUAUU	GAUAGAUCAUUAUCAGCAAA	Cleavage	Gene of unknown function	1
miR8046	no target found
miR4376	no target found
miR393	no target found
