# Supplementary material for: Identification and characterization of miRNAome in root, stem, leaf and tuber developmental stages of potato (Solanum tuberosum L.) by high-throughput sequencing
Source: BMC Plant Biol. 2014 Jan 7;14:6. doi: 10.1186/1471-2229-14-6 (PMC3913621; doi:10.1186/1471-2229-14-6)
Supplement: Additional file 6 — Predicted targets for potato-specific miRNAs identified in this study. [file 1471-2229-14-6-S6.xlsx]

## Sheet: Sheet1
#Please import the downloaded file into Excel 2007 or above version
miRNA_Acc.	Target_Acc.	Expectation	UPE	miRNA_start	miRNA_end	Target_start	Target_end	miRNA_aligned_fragment	Target_aligned_fragment	Inhibition	Target_Desc.	multiplicity
miRNA1	PGSC0003DMT400023659	2	11.906	1	20	1137	1156	UGGAGUUACAAGUUGAGGAU	UUGCUCAACUUGUAACUCCA	Cleavage	26S protease regulatory subunit 7 homolog A	1
miRNA1	PGSC0003DMT400049718	2.5	14.167	1	20	46	65	UGGAGUUACAAGUUGAGGAU	AUUCGUAACUUGUAAUUCCA	Cleavage	Homocysteine s-methyltransferase	1
miRNA1	PGSC0003DMT400049719	2.5	14.167	1	20	46	65	UGGAGUUACAAGUUGAGGAU	AUUCGUAACUUGUAAUUCCA	Cleavage	Homocysteine s-methyltransferase	1
miRNA1	PGSC0003DMT400021424	3	8.609	1	20	1738	1757	UGGAGUUACAAGUUGAGGAU	AUCUUUAGCUUGUAGUUUCA	Cleavage	50 kDa ketoavyl-ACP synthase	1
miRNA1	PGSC0003DMT400010292	3	17.036	1	20	1582	1601	UGGAGUUACAAGUUGAGGAU	AUUCUUGACUUGUGGUUCCA	Cleavage	Phenylalanyl-tRNA synthetase alpha chain	1
miRNA1	PGSC0003DMT400023269	3	15.57	1	20	644	663	UGGAGUUACAAGUUGAGGAU	AUCCUCAAAUUGUAAUUCUU	Cleavage	Conserved gene of unknown function	1
miRNA1	PGSC0003DMT400023268	3	15.57	1	20	743	762	UGGAGUUACAAGUUGAGGAU	AUCCUCAAAUUGUAAUUCUU	Cleavage	Conserved gene of unknown function	1
miRNA1	PGSC0003DMT400010086	3	8.018	1	20	36	55	UGGAGUUACAAGUUGAGGAU	CUUCUUCACUUGUAACUCCA	Cleavage	Conserved gene of unknown function	1
miRNA1	PGSC0003DMT400066975	3	12.535	1	20	760	779	UGGAGUUACAAGUUGAGGAU	ACUCUCAGCUUGUAGUUCCA	Cleavage	Gene of unknown function	1
miRNA1	PGSC0003DMT400078714	2.5	13.764	1	20	869	888	UGGAGUUACAAGUUGAGGAU	AACCUCAACUUGAAACUUCA	Cleavage	MATE transporter	1
miRNA1	PGSC0003DMT400045601	3	12.542	1	20	80	99	UGGAGUUACAAGUUGAGGAU	AUCUCUAACUUGUAAUUCUA	Cleavage	Amino acid transporter	1
miRNA1	PGSC0003DMT400078371	2.5	10.484	1	20	826	845	UGGAGUUACAAGUUGAGGAU	AUCCCCAACUUGAAACUUCA	Cleavage	TRANSPARENT TESTA 12 protein	1
miRNA1	PGSC0003DMT400078374	2.5	11.469	1	20	831	850	UGGAGUUACAAGUUGAGGAU	AUCCCCAACUUGAAACUUCA	Cleavage	TRANSPARENT TESTA 12 protein	1
miRNA1	PGSC0003DMT400078715	2.5	13.764	1	20	992	1011	UGGAGUUACAAGUUGAGGAU	AACCUCAACUUGAAACUUCA	Cleavage	MATE transporter	1
miRNA2	PGSC0003DMT400088797	0	16.588	1	21	431	451	UCCAAACAUCAGAAGUAGUAG	CUACUACUUCUGAUGUUUGGA	Cleavage	F-box domain containing protein	1
miRNA2	PGSC0003DMT400053926	2.5	15.727	1	21	527	547	UCCAAACAUCAGAAGUAGUAG	CUACUACUUCAGAUGUCUGGA	Translation	F-box domain containing protein	1
miRNA2	PGSC0003DMT400041986	2.5	13.664	1	21	361	381	UCCAAACAUCAGAAGUAGUAG	CUAGUACUUCUGGAGUUUGGA	Cleavage	Enoyl-CoA hydratase/isomerase family protein	1
miRNA2	PGSC0003DMT400096882	3	17.949	1	21	710	730	UCCAAACAUCAGAAGUAGUAG	CUGCUACCUCUGAUGUAUGGA	Cleavage	F-box protein	1
miRNA2	PGSC0003DMT400041985	2.5	13.664	1	21	873	893	UCCAAACAUCAGAAGUAGUAG	CUAGUACUUCUGGAGUUUGGA	Cleavage	Enoyl-co A hydratase/isomerase family protein	1
miRNA2	PGSC0003DMT400093810	2.5	17.208	1	20	540	559	UCCAAACAUCAGAAGUAGUA	UACUACCUCUGAUGUCUGGA	Cleavage	F-box domain containing protein	1
miRNA2	PGSC0003DMT400017908	3	10.894	1	21	858	878	UCCAAACAUCAGAAGUAGUAG	UUAUUAUUGUUGGUGUUUGGA	Cleavage	C2H2L domain class trancription factor	1
miRNA2	PGSC0003DMT400044823	2.5	14.654	1	20	1910	1929	UCCAAACAUCAGAAGUAGUA	UACUACUUUUAAGGUUUGGA	Translation	β 1,2 N-acetyl glucosaminyl transferase	1
miRNA2	PGSC0003DMT400001998	3	21.56	1	21	14	34	UCCAAACAUCAGAAGUAGUAG	UUGGUACUGUUGAUGUUUGGA	Cleavage	Geraniol -10-hyroxylase	1
miRNA7	PGSC0003DMT400035521	3	12.283	1	22	182	203	UAUGUACUCUAGUUUUGGACGG	CUGUCCGAAGUUGGAGUGUAUA	Cleavage	Peroxidase 7	1
miRNA7	PGSC0003DMT400077667	3	24.924	1	22	1206	1227	UAUGUACUCUAGUUUUGGACGG	CGGUCAAAAGUUGGAGUGCAUA	Cleavage	Chlorophyll b reductase	1
miRNA7	PGSC0003DMT400077668	3	24.924	1	22	1206	1227	UAUGUACUCUAGUUUUGGACGG	CGGUCAAAAGUUGGAGUGCAUA	Cleavage	Chlorophyll b reductase	1
miRNA7	PGSC0003DMT400092064	3	22.886	1	20	122	141	UAUGUACUCUAGUUUUGGAC	GUACAAAGUUGGGGUACAUA	Cleavage	Gene of unknown function	1
miRNA7	PGSC0003DMT400022896	3	13.076	1	20	32	51	UAUGUACUCUAGUUUUGGAC	GACCAAAAUUAGAGUGUAUG	Cleavage	ABC transporter family, retinal flippase subfamily	1
miRNA7	PGSC0003DMT400022895	3	13.076	1	20	32	51	UAUGUACUCUAGUUUUGGAC	GACCAAAAUUAGAGUGUAUG	Cleavage	ABC transporter family, retinal flippase subfamily	1
miRNA7	PGSC0003DMT400022893	3	13.076	1	20	32	51	UAUGUACUCUAGUUUUGGAC	GACCAAAAUUAGAGUGUAUG	Cleavage	ABC transporter family, retinal flippase subfamily	1
miRNA7	PGSC0003DMT400022894	3	13.076	1	20	32	51	UAUGUACUCUAGUUUUGGAC	GACCAAAAUUAGAGUGUAUG	Cleavage	ABC transporter family, retinal flippase subfamily	1
miRNA7	PGSC0003DMT400022892	3	13.076	1	20	32	51	UAUGUACUCUAGUUUUGGAC	GACCAAAAUUAGAGUGUAUG	Cleavage	ABC transporter family, retinal flippase subfamily	1
miRNA12	PGSC0003DMT400000501	2.5	14.795	1	21	1441	1462	UAUGCUCUAG-UUUUGGACGGU	AUCGUCCAAAAAUUAGAGCAUA	Translation	Conserved gene of unknown function	1
miRNA12	PGSC0003DMT400000502	2.5	14.795	1	21	1552	1573	UAUGCUCUAG-UUUUGGACGGU	AUCGUCCAAAAAUUAGAGCAUA	Translation	Conserved gene of unknown function	1
miRNA12	PGSC0003DMT400071285	2.5	11.126	1	20	209	228	UAUGCUCUAGUUUUGGACGG	CCUUUCAAAAUUGGAGCAUA	Cleavage	Ankyrin repeat-containing protein	1
miRNA12	PGSC0003DMT400072534	2.5	12.831	1	21	792	813	UAUGCUCUAG-UUUUGGACGGU	GUCGUUCAAAAACUAGAGCAUA	Translation	Tropinone reductase I	1
miRNA15	PGSC0003DMT400072534	2.5	14.212	1	21	791	811	UACUCUAGUUUUUGGACGGCA	UGUCGUUCAAAAACUAGAGCA	Cleavage	Tropinone reductase I	1
miRNA15	PGSC0003DMT400072448	3	21.189	1	21	709	729	UACUCUAGUUUUUGGACGGCA	UGCCGUUUAAAAAUUAGAGCA	Cleavage	metal ion binding protein	1
miRNA15	PGSC0003DMT400000501	3	18.853	1	21	1611	1631	UACUCUAGUUUUUGGACGGCA	UGUCGUUCAAAAAUUAGAGCA	Cleavage	gene of unknown function	1
miRNA15	PGSC0003DMT400000502	3	18.853	1	21	1722	1742	UACUCUAGUUUUUGGACGGCA	UGUCGUUCAAAAAUUAGAGCA	Cleavage	gene of unknown function	1
miRNA15	PGSC0003DMT400013670	3	12.855	1	21	381	401	UACUCUAGUUUUUGGACGGCA	UGUCGUACAAAAACUAGAGCA	Cleavage	conserved gene of unknown function	1
miRNA15	PGSC0003DMT400056558	3	19.813	1	21	2857	2877	UACUCUAGUUUUUGGACGGCA	UGUUAUCCAGAAACUGGAGUA	Cleavage	Pax transcription activation domain containing protein	1
miRNA17	PGSC0003DMT400072534	2.5	14.212	1	21	791	811	UACUCUAGUUUUUGGACGGCA	UGUCGUUCAAAAACUAGAGCA	Cleavage	Tropinone reductase I	1
miRNA17	PGSC0003DMT400072448	3	21.189	1	21	709	729	UACUCUAGUUUUUGGACGGCA	UGCCGUUUAAAAAUUAGAGCA	Cleavage	metal ion binding protein	1
miRNA17	PGSC0003DMT400000501	3	18.853	1	21	1611	1631	UACUCUAGUUUUUGGACGGCA	UGUCGUUCAAAAAUUAGAGCA	Cleavage	gene of unknown function	1
miRNA17	PGSC0003DMT400000502	3	18.853	1	21	1722	1742	UACUCUAGUUUUUGGACGGCA	UGUCGUUCAAAAAUUAGAGCA	Cleavage	gene of unknown function	1
miRNA17	PGSC0003DMT400013670	3	12.855	1	21	381	401	UACUCUAGUUUUUGGACGGCA	UGUCGUACAAAAACUAGAGCA	Cleavage	conserved gene of unknown function	1
miRNA17	PGSC0003DMT400056558	3	19.813	1	21	2857	2877	UACUCUAGUUUUUGGACGGCA	UGUUAUCCAGAAACUGGAGUA	Cleavage	Pax transcription activation domain containing protein	1
miRNA18	PGSC0003DMT400031926	3	20.998	1	20	1027	1046	GAUCCCCUGGAGAAUUGAUU	GAACAAUUUUCCAGGGGAUA	Cleavage	Bh1h transcription factor	1
miRNA18	PGSC0003DMT400041321	3	14.073	1	21	627	647	GAUCCCCUGGAGAAUUGAUUG	UGAUCAAAUUACCAGGGGAUC	Translation	acidic ribosomal protein P1a	1
miRNA19	PGSC0003DMT400031926	3	20.998	1	20	1027	1046	GAUCCCCUGGAGAAUUGAUU	GAACAAUUUUCCAGGGGAUA	Cleavage	Bh1h transcription factor	1
miRNA19	PGSC0003DMT400041321	3	14.073	1	21	627	647	GAUCCCCUGGAGAAUUGAUUG	UGAUCAAAUUACCAGGGGAUC	Translation	acidic ribosomal protein P1a	1
miRNA20	PGSC0003DMT400049106	2	11.708	1	21	394	414	UUGCAAGUUGGUUGAAUUUCU	AGAAGUUCAACCAACUUUCAA	Cleavage	Conserved gene of unknown function	1
miRNA20	PGSC0003DMT400061046	2.5	17.715	1	21	1484	1504	UUGCAAGUUGGUUGAAUUUCU	GGAAAUUUAAUCAGCUUGCAU	Cleavage	PAP fibrillin	1
miRNA20	PGSC0003DMT400077727	2.5	12.4	1	21	1411	1431	UUGCAAGUUGGUUGAAUUUCU	GGAAAUUUGAUCAACUUGCAU	Cleavage	CC-NBS-LRR protein	1
miRNA20	PGSC0003DMT400081393	2.5	15.503	1	21	1459	1479	UUGCAAGUUGGUUGAAUUUCU	GGAAAUUCAAUCAAUAUGCAA	Cleavage	relo-spot RSH1	1
miRNA20	PGSC0003DMT400037104	2	16.728	1	20	3	22	UUGCAAGUUGGUUGAAUUUC	GGAAUUCAUCCAAUUUGCAA	Cleavage	Cytochrome P450	1
miRNA20	PGSC0003DMT400030203	2	12.489	1	20	2775	2794	UUGCAAGUUGGUUGAAUUUC	GGAAUUCAAACAACUUGUAA	Translation	Transcription factor LIM	1
miRNA20	PGSC0003DMT400067911	2.5	13.388	1	21	148	168	UUGCAAGUUGGUUGAAUUUCU	AGAAAUGUAACAAACUUGCAA	Translation	gene of unknown function	1
miRNA20	PGSC0003DMT400077718	3	14.807	1	21	2069	2089	UUGCAAGUUGGUUGAAUUUCU	GGAAAUUUGAUCAACUUGCGU	Cleavage	CC-NBS-LRR protein	1
miRNA20	PGSC0003DMT400077719	3	14.807	1	21	2069	2089	UUGCAAGUUGGUUGAAUUUCU	GGAAAUUUGAUCAACUUGCGU	Cleavage		1
miRNA20	PGSC0003DMT400077720	3	14.807	1	21	2069	2089	UUGCAAGUUGGUUGAAUUUCU	GGAAAUUUGAUCAACUUGCGU	Cleavage		1
miRNA20	PGSC0003DMT400077736	3	15.005	1	21	1759	1779	UUGCAAGUUGGUUGAAUUUCU	GGAAAUUUGAUCAACUUGCGU	Cleavage	CC-NBS-LRR protein	1
miRNA20	PGSC0003DMT400051941	3	20.691	1	21	512	532	UUGCAAGUUGGUUGAAUUUCU	AGGAAAUCAACAAGCUUGCAA	Translation	Vesicle-associated membrane protein	1
miRNA20	PGSC0003DMT400068786	3	17.869	1	21	1077	1097	UUGCAAGUUGGUUGAAUUUCU	GGAAAAUUGACUAACUUGCAG	Cleavage	Serine-threonine protein kinase plant type	1
miRNA20	PGSC0003DMT400010799	2.5	14.146	1	20	2457	2476	UUGCAAGUUGGUUGAAUUUC	GAAAUUCAACCACCUUGGAA	Cleavage	Arabidopsis thaliana chromosome II BAC F26H6	1
miRNA20	PGSC0003DMT400078542	3	18.354	1	21	831	851	UUGCAAGUUGGUUGAAUUUCU	GGAAAUUUGUCUAAUUUGCAA	Cleavage	ATP-binding protein	1
miRNA20	PGSC0003DMT400032298	3	20.798	1	21	2895	2915	UUGCAAGUUGGUUGAAUUUCU	AGAAAGUCAAAUGACUUGCAA	Translation	Conserved gene of unknown function	1
miRNA21	PGSC0003DMT400072534	2.5	14.212	1	21	791	811	UACUCUAGUUUUUGGACGGCA	UGUCGUUCAAAAACUAGAGCA	Cleavage	tropinone reductase I	1
miRNA21	PGSC0003DMT400072448	3	21.189	1	21	709	729	UACUCUAGUUUUUGGACGGCA	UGCCGUUUAAAAAUUAGAGCA	Cleavage	metal ion binding protein	1
miRNA21	PGSC0003DMT400000501	3	18.853	1	21	1611	1631	UACUCUAGUUUUUGGACGGCA	UGUCGUUCAAAAAUUAGAGCA	Cleavage	gene of unknown function	1
miRNA21	PGSC0003DMT400000502	3	18.853	1	21	1722	1742	UACUCUAGUUUUUGGACGGCA	UGUCGUUCAAAAAUUAGAGCA	Cleavage	gene of unknown function	1
miRNA21	PGSC0003DMT400013670	3	12.855	1	21	381	401	UACUCUAGUUUUUGGACGGCA	UGUCGUACAAAAACUAGAGCA	Cleavage	conserved gene of unknown function	1
miRNA21	PGSC0003DMT400056558	3	19.813	1	21	2857	2877	UACUCUAGUUUUUGGACGGCA	UGUUAUCCAGAAACUGGAGUA	Cleavage	Pax transcription activation domain containing protein	1
miRNA22	PGSC0003DMT400046602	2.5	15.86	1	21	417	437	AGAACUCGAGCAGAAAAUGGU	ACCAUGUUCUGCUCGAGUACU	Cleavage	Fasciclin-like arabinogalactan protein 9	1
miRNA22	PGSC0003DMT400043090	3	20.993	1	20	1078	1097	AGAACUCGAGCAGAAAAUGG	ACAUUUUUUGUUCGAGUUCA	Cleavage	Expansin	1
miRNA22	PGSC0003DMT400033393	3	13.994	1	20	649	668	AGAACUCGAGCAGAAAAUGG	CCAUUUUCUGUUUGAAUUUU	Cleavage	Conserved gene of unknown function	1
miRNA22	PGSC0003DMT400033392	3	13.994	1	20	1041	1060	AGAACUCGAGCAGAAAAUGG	CCAUUUUCUGUUUGAAUUUU	Cleavage	Conserved gene of unknown function	1
miRNA22	PGSC0003DMT400034437	3	14.738	1	20	1006	1025	AGAACUCGAGCAGAAAAUGG	CUGUUUUCUGUUGGAGUUUU	Cleavage	Conserved gene of unknown function	1
miRNA23	PGSC0003DMT400058432	1.5	16.359	1	21	1611	1631	UAAAAGUUUGGCGCAUUUAUG	CAUAAAUGCAUCAAACUUUUA	Cleavage		1
miRNA23	PGSC0003DMT400058431	1.5	23.587	1	21	1844	1864	UAAAAGUUUGGCGCAUUUAUG	CAUAAAUGCAUCAAACUUUUA	Cleavage	RNA folding protein	1
miRNA23	PGSC0003DMT400008313	1.5	18.572	1	21	758	778	UAAAAGUUUGGCGCAUUUAUG	UAUAGAUGAGCCAAACUUUUA	Cleavage	gene of unknown function	1
miRNA23	PGSC0003DMT400006365	3	17.368	1	20	1192	1211	UAAAAGUUUGGCGCAUUUAU	GUAGAUGUGCCAAAAUUUUA	Cleavage	Threonine synthase, chloroplast	1
miRNA23	PGSC0003DMT400006364	3	17.368	1	20	1506	1525	UAAAAGUUUGGCGCAUUUAU	GUAGAUGUGCCAAAAUUUUA	Cleavage	PHD1	1
miRNA23	PGSC0003DMT400056595	2	14.031	1	20	632	651	UAAAAGUUUGGCGCAUUUAU	AUAAAUGCACCCAACUUUUA	Translation	Conserved gene of unknown function	1
miRNA23	PGSC0003DMT400048083	3	18.396	1	21	1023	1043	UAAAAGUUUGGCGCAUUUAUG	CAUUGAAGUGCCAAACUUUUA	Cleavage	Conserved gene of unknown function	1
miRNA23	PGSC0003DMT400048082	3	18.396	1	21	1100	1120	UAAAAGUUUGGCGCAUUUAUG	CAUUGAAGUGCCAAACUUUUA	Cleavage		1
miRNA23	PGSC0003DMT400048081	3	18.396	1	21	1023	1043	UAAAAGUUUGGCGCAUUUAUG	CAUUGAAGUGCCAAACUUUUA	Cleavage		1
miRNA23	PGSC0003DMT400025014	3	14.424	1	21	879	899	UAAAAGUUUGGCGCAUUUAUG	CAUAGGUGAGCCUAACUUUUA	Translation	FH protein NFH 1	1
miRNA23	PGSC0003DMT400064411	3	17.951	1	21	822	842	UAAAAGUUUGGCGCAUUUAUG	CAUGAAUGGGACAAGCUUUUA	Translation	EMB2423	1
miRNA23	PGSC0003DMT400064410	3	17.951	1	21	851	871	UAAAAGUUUGGCGCAUUUAUG	CAUGAAUGGGACAAGCUUUUA	Translation	EMB2423	1
miRNA23	PGSC0003DMT400026912	3	18.821	1	20	371	390	UAAAAGUUUGGCGCAUUUAU	AUAAGUCCGUCAAACUUUUU	Cleavage	gene of unknown function	1
miRNA23	PGSC0003DMT400000098	3	8.601	1	20	2348	2367	UAAAAGUUUGGCGCAUUUAU	CUGAAUACGCCAAACUUUUG	Cleavage	Conserved gene of unknown function	1
miRNA26	PGSC0003DMT400018303	2.5	24.382	1	20	493	512	UCUAAAUGUGUACUCGACGA	UCGUCGAGUACAGAUCUAGA	Cleavage	Gene of unknown function	1
miRNA26	PGSC0003DMT400051081	3	17.203	1	21	360	380	UCUAAAUGUGUACUCGACGAA	UUCUUCGGUUACACAUUUGGA	Cleavage	Conserved gene of unknown function	1
miRNA26	PGSC0003DMT400002733	3	16.097	1	20	792	811	UCUAAAUGUGUACUCGACGA	UUGCCGGGUACAUAUUUGGA	Cleavage	Soul heme-binding family protein	1
miRNA27	PGSC0003DMT400058441	0.5	17.305	1	22	1466	1487	UGGGUGUGCACAAGUAGACGCU	AGUGUCUACUUGUGCACACCCA	Cleavage	Phytochromobilin synthase	1
miRNA27	PGSC0003DMT400027283	1	17.344	1	22	1191	1212	UGGGUGUGCACAAGUAGACGCU	AGUGUCUGCUUGUGCACACCCA	Cleavage	Conserved gene of unknown function	1
miRNA27	PGSC0003DMT400074794	1	15.675	1	22	1283	1304	UGGGUGUGCACAAGUAGACGCU	AGUGUCUACUUGUGCACAUCCA	Cleavage	LATD/NIP	1
miRNA27	PGSC0003DMT400053108	1.5	12.928	1	22	755	776	UGGGUGUGCACAAGUAGACGCU	AGUGUUUACUUGUGCACACUCA	Cleavage	Alpha amylase	1
miRNA27	PGSC0003DMT400053112	1.5	12.637	1	22	1421	1442	UGGGUGUGCACAAGUAGACGCU	AGUGUUUACUUGUGCACACUCA	Cleavage	Alpha amylase	1
miRNA27	PGSC0003DMT400053110	1.5	12.928	1	22	1549	1570	UGGGUGUGCACAAGUAGACGCU	AGUGUUUACUUGUGCACACUCA	Cleavage	Alpha amylase	1
miRNA27	PGSC0003DMT400053109	1.5	12.928	1	22	2075	2096	UGGGUGUGCACAAGUAGACGCU	AGUGUUUACUUGUGCACACUCA	Cleavage	Alpha amylase	1
miRNA27	PGSC0003DMT400017259	1.5	22.204	1	22	2409	2430	UGGGUGUGCACAAGUAGACGCU	AGUGUCUACUUGUGUAUACCCA	Cleavage	Cyclic nucleotide-gated ion channel 15	1
miRNA27	PGSC0003DMT400018732	2	15.919	1	22	799	820	UGGGUGUGCACAAGUAGACGCU	AGUGUCUAUUUGUGUACAUCCA	Cleavage	Conserved gene of unknown function	1
miRNA27	PGSC0003DMT400018733	2	15.919	1	22	877	898	UGGGUGUGCACAAGUAGACGCU	AGUGUCUAUUUGUGUACAUCCA	Cleavage	Conserved gene of unknown function	1
miRNA27	PGSC0003DMT400010887	2	18.056	1	22	876	897	UGGGUGUGCACAAGUAGACGCU	AGUGUCUGAUUGUGCACACCCA	Cleavage	Thaumatin	1
miRNA27	PGSC0003DMT400075920	2.5	13.497	1	22	1746	1767	UGGGUGUGCACAAGUAGACGCU	AGUGUUUACUUGUGCACACACA	Cleavage	Serine/threonine-protein kinase PBS1	1
miRNA27	PGSC0003DMT400075918	2.5	13.497	1	22	2665	2686	UGGGUGUGCACAAGUAGACGCU	AGUGUUUACUUGUGCACACACA	Cleavage	Serine/threonine-protein kinase PBS1	1
miRNA27	PGSC0003DMT400046413	2.5	15.906	1	22	2096	2117	UGGGUGUGCACAAGUAGACGCU	AGUGUCUACUUGUGCACAACUA	Cleavage	Conserved gene of unknown function	1
miRNA27	PGSC0003DMT400075919	2.5	13.497	1	22	3093	3114	UGGGUGUGCACAAGUAGACGCU	AGUGUUUACUUGUGCACACACA	Cleavage	Serine/threonine-protein kinase PBS1	1
miRNA27	PGSC0003DMT400053350	2	24.229	1	22	2598	2619	UGGGUGUGCACAAGUAGACGCU	AGUAUCUACUUGUGCACAUCCA	Cleavage	ADP-ribosylation factor	1
miRNA27	PGSC0003DMT400044988	2.5	23.887	1	22	1684	1705	UGGGUGUGCACAAGUAGACGCU	AGUGCCUAUUUGUGCACACUCA	Cleavage		1
miRNA27	PGSC0003DMT400044986	2.5	23.887	1	22	1684	1705	UGGGUGUGCACAAGUAGACGCU	AGUGCCUAUUUGUGCACACUCA	Cleavage		1
miRNA27	PGSC0003DMT400044989	2.5	23.887	1	22	1684	1705	UGGGUGUGCACAAGUAGACGCU	AGUGCCUAUUUGUGCACACUCA	Cleavage	Cdk10/11	1
miRNA27	PGSC0003DMT400044987	2.5	23.887	1	22	1684	1705	UGGGUGUGCACAAGUAGACGCU	AGUGCCUAUUUGUGCACACUCA	Cleavage	Cdk10/11	1
miRNA27	PGSC0003DMT400081786	3	16.792	1	22	1068	1089	UGGGUGUGCACAAGUAGACGCU	AGUGUCUACUUGUACACACCGA	Translation	Binding protein	1
miRNA27	PGSC0003DMT400077054	3	10.836	1	22	1584	1605	UGGGUGUGCACAAGUAGACGCU	AGUGUCUAUUUGUAUACACUCA	Translation	Cytochrome P450	1
miRNA27	PGSC0003DMT400077055	3	10.836	1	22	1873	1894	UGGGUGUGCACAAGUAGACGCU	AGUGUCUAUUUGUAUACACUCA	Translation	Cytochrome P450	1
miRNA28	PGSC0003DMT400046304	1	12.814	1	21	2920	2940	UUUUUGGACAGUAGGGGCACU	GGUGCCCCUACCGUCCAAAAA	Translation	Gene of unknown function	1
miRNA28	PGSC0003DMT400062666	2	16.417	1	20	126	145	UUUUUGGACAGUAGGGGCAC	UUGCCCCUAUUGUCCAAAGA	Cleavage	XH/XS domain-containing protein	1
miRNA28	PGSC0003DMT400000501	2	10.757	1	21	1432	1452	UUUUUGGACAGUAGGGGCACU	GGUGCCCUUAUCGUCCAAAAA	Translation	Conserved gene of unknown function	1
miRNA28	PGSC0003DMT400000502	2	10.757	1	21	1543	1563	UUUUUGGACAGUAGGGGCACU	GGUGCCCUUAUCGUCCAAAAA	Translation	Conserved gene of unknown function	1
miRNA28	PGSC0003DMT400063581	3	19.662	1	21	516	536	UUUUUGGACAGUAGGGGCACU	AGUGUCCCAACUGUCGAAAAA	Cleavage	DNA binding protein	1
miRNA28	PGSC0003DMT400072266	3	14.05	1	20	725	744	UUUUUGGACAGUAGGGGCAC	CUGUUUCUACUGUCUAAAAA	Cleavage		1
miRNA28	PGSC0003DMT400072265	3	14.05	1	20	735	754	UUUUUGGACAGUAGGGGCAC	CUGUUUCUACUGUCUAAAAA	Cleavage	Cell number regulator 5	1
miRNA28	PGSC0003DMT400072268	3	14.05	1	20	913	932	UUUUUGGACAGUAGGGGCAC	CUGUUUCUACUGUCUAAAAA	Cleavage	Cell number regulator 5	1
miRNA28	PGSC0003DMT400060230	3	14.755	1	20	126	145	UUUUUGGACAGUAGGGGCAC	UUGUCCCUAUUGUCCAGAGA	Cleavage	XH/XS domain-containing protein	3
miRNA28	PGSC0003DMT400060230	3	17.482	1	20	357	376	UUUUUGGACAGUAGGGGCAC	UUGCCCCUAUUGUCCGGAGA	Cleavage	XH/XS domain-containing protein	3
miRNA28	PGSC0003DMT400060230	2.5	10.395	1	20	864	883	UUUUUGGACAGUAGGGGCAC	UUGCCCCUACUGCCCAGAAA	Cleavage	XH/XS domain-containing protein	3
miRNA28	PGSC0003DMT400060231	3	14.755	1	20	231	250	UUUUUGGACAGUAGGGGCAC	UUGUCCCUAUUGUCCAGAGA	Cleavage	XH/XS domain-containing protein	4
miRNA28	PGSC0003DMT400060231	3	17.482	1	20	462	481	UUUUUGGACAGUAGGGGCAC	UUGCCCCUAUUGUCCGGAGA	Cleavage	XH/XS domain-containing protein	4
miRNA28	PGSC0003DMT400060231	2.5	13.468	1	20	693	712	UUUUUGGACAGUAGGGGCAC	UUGCCCCUACUGCCCAGAAA	Cleavage	XH/XS domain-containing protein	4
miRNA28	PGSC0003DMT400060231	2.5	10.395	1	20	1102	1121	UUUUUGGACAGUAGGGGCAC	UUGCCCCUACUGCCCAGAAA	Cleavage	XH/XS domain-containing protein	4
miRNA28	PGSC0003DMT400060232	3	14.755	1	20	231	250	UUUUUGGACAGUAGGGGCAC	UUGUCCCUAUUGUCCAGAGA	Cleavage		4
miRNA28	PGSC0003DMT400060232	3	17.482	1	20	462	481	UUUUUGGACAGUAGGGGCAC	UUGCCCCUAUUGUCCGGAGA	Cleavage		4
miRNA28	PGSC0003DMT400060232	2.5	13.468	1	20	693	712	UUUUUGGACAGUAGGGGCAC	UUGCCCCUACUGCCCAGAAA	Cleavage		4
miRNA28	PGSC0003DMT400060232	2.5	10.395	1	20	1102	1121	UUUUUGGACAGUAGGGGCAC	UUGCCCCUACUGCCCAGAAA	Cleavage		4
miRNA28	PGSC0003DMT400021688	3	12.832	1	21	773	793	UUUUUGGACAGUAGGGGCACU	GGUGCCCCUGCCGUCAAAAAA	Translation	Endo-1,4-beta-D-glucanase	1
miRNA28	PGSC0003DMT400021686	3	12.832	1	21	944	964	UUUUUGGACAGUAGGGGCACU	GGUGCCCCUGCCGUCAAAAAA	Translation	Endo-1,4-beta-D-glucanase	1
miRNA28	PGSC0003DMT400068109	3	21.559	1	21	990	1010	UUUUUGGACAGUAGGGGCACU	AGUGCUUCAACUAUCCAAAAA	Translation	Sigma factor	1
miRNA28	PGSC0003DMT400068112	3	21.559	1	21	934	954	UUUUUGGACAGUAGGGGCACU	AGUGCUUCAACUAUCCAAAAA	Translation		1
miRNA28	PGSC0003DMT400068113	3	21.559	1	21	1059	1079	UUUUUGGACAGUAGGGGCACU	AGUGCUUCAACUAUCCAAAAA	Translation	Sigma factor	1
miRNA29	PGSC0003DMT400037046	3	10.96	1	21	791	811	UGUGUGGUGGAAGUGCUCAAC	GUUGAGUACUUUCAUCACAAA	Cleavage		1
miRNA29	PGSC0003DMT400037051	3	10.96	1	21	546	566	UGUGUGGUGGAAGUGCUCAAC	GUUGAGUACUUUCAUCACAAA	Cleavage	Hydrolase	1
miRNA29	PGSC0003DMT400037047	3	10.96	1	21	791	811	UGUGUGGUGGAAGUGCUCAAC	GUUGAGUACUUUCAUCACAAA	Cleavage		1
miRNA29	PGSC0003DMT400037050	3	10.96	1	21	791	811	UGUGUGGUGGAAGUGCUCAAC	GUUGAGUACUUUCAUCACAAA	Cleavage		1
miRNA29	PGSC0003DMT400037049	3	10.96	1	21	1199	1219	UGUGUGGUGGAAGUGCUCAAC	GUUGAGUACUUUCAUCACAAA	Cleavage		1
miRNA29	PGSC0003DMT400037048	3	10.96	1	21	1199	1219	UGUGUGGUGGAAGUGCUCAAC	GUUGAGUACUUUCAUCACAAA	Cleavage		1
miRNA29	PGSC0003DMT400016913	2.5	12.666	1	20	421	440	UGUGUGGUGGAAGUGCUCAA	UUGAGUACUUUCCCCGCACA	Cleavage	Serine/threonine protein kinase	1
miRNA29	PGSC0003DMT400001659	3	15.479	1	20	1033	1052	UGUGUGGUGGAAGUGCUCAA	AUGAGCACUGUCACCACAUA	Translation	Gene of unknown function	1
miRNA29	PGSC0003DMT400073019	3	17.7	1	20	59	78	UGUGUGGUGGAAGUGCUCAA	UUGGGUACUUUGACUACACA	Translation	Gene of unknown function	1
miRNA29	PGSC0003DMT400040717	2.5	18.372	1	20	782	801	UGUGUGGUGGAAGUGCUCAA	UUGGUCACUACCACCACACA	Translation	Serine hydroxymethyltransferase	1
miRNA30	PGSC0003DMT400035134	2.5	19.312	1	21	1571	1591	CAUCCGAGUAGGUAGUGACGU	ACGUCACAACUUACUCGGAUU	Cleavage	Late blight resistance protein homolog R1B-16	1
miRNA30	PGSC0003DMT400035133	2.5	19.312	1	21	1571	1591	CAUCCGAGUAGGUAGUGACGU	ACGUCACAACUUACUCGGAUU	Cleavage		1
miRNA31	PGSC0003DMT400046304	0.5	12.889	1	22	2918	2939	UUUUGGACGGUAGGGGUACCAA	UUGGUGCCCCUACCGUCCAAAA	Cleavage	gene of unknown function	1
miRNA31	PGSC0003DMT400000501	1.5	11.89	1	22	1430	1451	UUUUGGACGGUAGGGGUACCAA	UUGGUGCCCUUAUCGUCCAAAA	Cleavage	gene of unknown function	1
miRNA31	PGSC0003DMT400000502	1.5	11.89	1	22	1541	1562	UUUUGGACGGUAGGGGUACCAA	UUGGUGCCCUUAUCGUCCAAAA	Cleavage	gene of unknown function	1
miRNA31	PGSC0003DMT400021688	2.5	13.236	1	22	771	792	UUUUGGACGGUAGGGGUACCAA	UUGGUGCCCCUGCCGUCAAAAA	Cleavage	endo-1,4-β-D-glucanase	1
miRNA31	PGSC0003DMT400072534	2.5	15.182	1	22	781	802	UUUUGGACGGUAGGGGUACCAA	UUGGUACUCUUGUCGUUCAAAA	Cleavage	tropinone reductase I	1
miRNA31	PGSC0003DMT400021686	2.5	13.236	1	22	942	963	UUUUGGACGGUAGGGGUACCAA	UUGGUGCCCCUGCCGUCAAAAA	Cleavage	endo-1,4-β-D-glucanase	1
miRNA31	PGSC0003DMT400060445	3	14.834	1	22	1684	1705	UUUUGGACGGUAGGGGUACCAA	UUGGUGCCCCUGCCGUUAAAAA	Cleavage	Ankyrin repeat conatining protein	1
miRNA31	PGSC0003DMT400060446	3	14.834	1	22	2183	2204	UUUUGGACGGUAGGGGUACCAA	UUGGUGCCCCUGCCGUUAAAAA	Cleavage	Ankyrin repeat conatining protein	1
miRNA31	PGSC0003DMT400060447	3	14.834	1	22	2285	2306	UUUUGGACGGUAGGGGUACCAA	UUGGUGCCCCUGCCGUUAAAAA	Cleavage	Ankyrin repeat conatining protein	1
miRNA31	PGSC0003DMT400067688	2.5	22.282	1	22	3162	3183	UUUUGGACGGUAGGGGUACCAA	UUGGUGCUCCUGCCAUCCAAAA	Cleavage	ATP-binding protein	1
miRNA31	PGSC0003DMT400022725	3	18.669	1	22	1046	1067	UUUUGGACGGUAGGGGUACCAA	UUGCUACUCUUACUGUUCAAAA	Cleavage		1
miRNA31	PGSC0003DMT400022726	3	18.669	1	22	1052	1073	UUUUGGACGGUAGGGGUACCAA	UUGCUACUCUUACUGUUCAAAA	Cleavage	prenylated rab receptor family protein	1
miRNA31	PGSC0003DMT400003344	3	19.182	1	21	112	132	UUUUGGACGGUAGGGGUACCA	UGGUACUUUUACUGUCCAAGG	Cleavage	NAC domain protein	1
miRNA31	PGSC0003DMT400003343	3	19.156	1	21	425	445	UUUUGGACGGUAGGGGUACCA	UGGUACUUUUACUGUCCAAGG	Cleavage	NAC domain protein	1
miRNA32	PGSC0003DMT400074794	0.5	15.598	1	21	1287	1307	UUUUGGAUGUGCACAAGUAGA	UCUACUUGUGCACAUCCAAAG	Cleavage	LATD/NIP	1
miRNA32	PGSC0003DMT400053350	0.5	23.87	1	21	2602	2622	UUUUGGAUGUGCACAAGUAGA	UCUACUUGUGCACAUCCAAAG	Cleavage	ADP-ribosylation factor	1
miRNA32	PGSC0003DMT400007611	0.5	17.583	1	20	518	537	UUUUGGAUGUGCACAAGUAG	CUACUUGUGCACAUCCAAAG	Cleavage	gene of unknown function	1
miRNA32	PGSC0003DMT400018732	1.5	16.688	1	21	803	823	UUUUGGAUGUGCACAAGUAGA	UCUAUUUGUGUACAUCCAAAG	Cleavage	conserved gene of unknown function	1
miRNA32	PGSC0003DMT400018733	1.5	16.688	1	21	881	901	UUUUGGAUGUGCACAAGUAGA	UCUAUUUGUGUACAUCCAAAG	Cleavage	conserved gene of unknown function	1
miRNA32	PGSC0003DMT400096844	2	16.191	1	21	141	161	UUUUGGAUGUGCACAAGUAGA	UCUGCUUGUGUACAUUCAAGA	Cleavage	non-LTR retroelement reverse transcriptase	1
miRNA32	PGSC0003DMT400045801	2	13.129	1	21	833	853	UUUUGGAUGUGCACAAGUAGA	UUUAUUUGUGCAUGUCCAAAA	Cleavage	MADS-box protein 15	1
miRNA32	PGSC0003DMT400045803	2	13.129	1	21	1189	1209	UUUUGGAUGUGCACAAGUAGA	UUUAUUUGUGCAUGUCCAAAA	Cleavage	MADS-box protein 15	1
miRNA32	PGSC0003DMT400045805	2	13.129	1	21	1345	1365	UUUUGGAUGUGCACAAGUAGA	UUUAUUUGUGCAUGUCCAAAA	Cleavage	MADS-box protein 15	1
miRNA32	PGSC0003DMT400045804	2	13.129	1	21	1557	1577	UUUUGGAUGUGCACAAGUAGA	UUUAUUUGUGCAUGUCCAAAA	Cleavage		1
miRNA32	PGSC0003DMT400027283	2	18.51	1	21	1195	1215	UUUUGGAUGUGCACAAGUAGA	UCUGCUUGUGCACACCCAAAA	Cleavage	conserved gene of unknown function	1
miRNA32	PGSC0003DMT400002779	1.5	16.681	1	21	2158	2178	UUUUGGAUGUGCACAAGUAGA	UCUACUUAUGCACAUCCAAAG	Cleavage	fatty acid hydroperoxide lyase	1
miRNA32	PGSC0003DMT400058441	2	15.755	1	21	1470	1490	UUUUGGAUGUGCACAAGUAGA	UCUACUUGUGCACACCCAAAG	Cleavage	phytochromobilin synthase	1
miRNA32	PGSC0003DMT400053108	2.5	12.489	1	21	759	779	UUUUGGAUGUGCACAAGUAGA	UUUACUUGUGCACACUCAAAA	Cleavage	alpha-amylase	1
miRNA32	PGSC0003DMT400053112	2.5	12.41	1	21	1425	1445	UUUUGGAUGUGCACAAGUAGA	UUUACUUGUGCACACUCAAAA	Cleavage	alpha-amylase	1
miRNA32	PGSC0003DMT400053110	2.5	12.489	1	21	1553	1573	UUUUGGAUGUGCACAAGUAGA	UUUACUUGUGCACACUCAAAA	Cleavage	alpha-amylase	1
miRNA32	PGSC0003DMT400053109	2.5	12.489	1	21	2079	2099	UUUUGGAUGUGCACAAGUAGA	UUUACUUGUGCACACUCAAAA	Cleavage	alpha-amylase	1
miRNA32	PGSC0003DMT400046413	2.5	14.804	1	21	2100	2120	UUUUGGAUGUGCACAAGUAGA	UCUACUUGUGCACAACUAAAG	Cleavage	conserved gene of unknown function	1
miRNA32	PGSC0003DMT400003884	2.5	7.102	1	21	1515	1535	UUUUGGAUGUGCACAAGUAGA	UCUACUUGUACACACCCAAAA	Cleavage	conserved gene of unknown function	1
miRNA32	PGSC0003DMT400003883	2.5	7.102	1	21	1692	1712	UUUUGGAUGUGCACAAGUAGA	UCUACUUGUACACACCCAAAA	Cleavage	conserved gene of unknown function	1
miRNA32	PGSC0003DMT400032358	3	11.85	1	21	1882	1902	UUUUGGAUGUGCACAAGUAGA	UCUGUUUGUGCACACCCAAAG	Cleavage	MurA transferase	1
miRNA32	PGSC0003DMT400068798	3	11.266	1	20	172	191	UUUUGGAUGUGCACAAGUAG	CUACUUGUGCAUAUCCAAUG	Cleavage	Myb-like DNA binding protein	1
miRNA32	PGSC0003DMT400068797	3	11.266	1	20	172	191	UUUUGGAUGUGCACAAGUAG	CUACUUGUGCAUAUCCAAUG	Cleavage	Myb-like DNA binding protein	1
miRNA32	PGSC0003DMT400017259	3	18.707	1	21	2413	2433	UUUUGGAUGUGCACAAGUAGA	UCUACUUGUGUAUACCCAAAG	Cleavage	Cyclic nucleotide gated ion channel 15	1
miRNA33	PGSC0003DMT400030246	1	11.418	1	22	550	571	CACGUAGGCCGAAAAUGGGUAG	CUACCCCUUUUCGGCCUACGUG	Cleavage	gene of unknown function	1
miRNA33	PGSC0003DMT400049024	1.5	11.964	1	22	1919	1940	CACGUAGGCCGAAAAUGGGUAG	CUACCUCUUUUCGGCCUACGUG	Cleavage	F-box protein	1
miRNA33	PGSC0003DMT400047733	2.5	13.122	1	22	120	141	CACGUAGGCCGAAAAUGGGUAG	CUACCCCUUUUCGGCCUACAUG	Cleavage	gene of unknown function	1
miRNA33	PGSC0003DMT400030256	3	13.635	1	22	653	674	CACGUAGGCCGAAAAUGGGUAG	UUCCCCAUUUGCGGACUACGUG	Cleavage	gene of unknown function	1
miRNA34	PGSC0003DMT400029443	3	19.111	1	20	203	222	UCUGUGACAGGAUAAUGGAA	AUUCAUUAUCUUGUUGCAGA	Cleavage	protein phosphatase 2c	1
miRNA34	PGSC0003DMT400041233	2.5	15.762	1	21	1821	1841	UCUGUGACAGGAUAAUGGAAG	UUUUCAAUGUCCUGUUACAGA	Cleavage	gene of unknown function	1
miRNA34	PGSC0003DMT400022857	3	11.359	1	21	8	28	UCUGUGACAGGAUAAUGGAAG	CUUCCAGCAUCUUGUUACAGA	Cleavage	vacuolar protein sorting 55 containing protein	1
miRNA34	PGSC0003DMT400028268	3	12.776	1	21	1193	1213	UCUGUGACAGGAUAAUGGAAG	CAUUCAUUAUCCGGUCAUAGA	Translation		1
miRNA34	PGSC0003DMT400028272	3	12.776	1	21	1555	1575	UCUGUGACAGGAUAAUGGAAG	CAUUCAUUAUCCGGUCAUAGA	Translation	Isoform 2 of putative E3 ubiquitin protein ligase XBAT36	1
miRNA34	PGSC0003DMT400028271	3	12.776	1	21	1559	1579	UCUGUGACAGGAUAAUGGAAG	CAUUCAUUAUCCGGUCAUAGA	Translation	Isoform 2 of putative E3 ubiquitin protein ligase XBAT37	1
miRNA34	PGSC0003DMT400028270	3	12.776	1	21	1629	1649	UCUGUGACAGGAUAAUGGAAG	CAUUCAUUAUCCGGUCAUAGA	Translation		1
miRNA34	PGSC0003DMT400043606	3	12.562	1	21	366	386	UCUGUGACAGGAUAAUGGAAG	UUUCUGCUAUCCUGUCGUAGA	Cleavage	disease resistance protein;calcium-binding EF-hand; AAA ATPase	1
miRNA34	PGSC0003DMT400028273	3	12.776	1	21	2703	2723	UCUGUGACAGGAUAAUGGAAG	CAUUCAUUAUCCGGUCAUAGA	Translation	Isoform 2 of putative E3 ubiquitin protein ligase XBAT35	1
miRNA34	PGSC0003DMT400043609	3	12.562	1	21	432	452	UCUGUGACAGGAUAAUGGAAG	UUUCUGCUAUCCUGUCGUAGA	Cleavage	disease resistance protein;calcium-binding EF-hand; AAA ATPase	1
miRNA34	PGSC0003DMT400043611	3	12.562	1	21	432	452	UCUGUGACAGGAUAAUGGAAG	UUUCUGCUAUCCUGUCGUAGA	Cleavage	disease resistance protein;calcium-binding EF-hand; AAA ATPase	1
miRNA34	PGSC0003DMT400044975	3	19.447	1	21	65	85	UCUGUGACAGGAUAAUGGAAG	UUUCCAUUUUCCUUUUACAGG	Cleavage	conserved gene of unknown function	1
miRNA34	PGSC0003DMT400088902	3	15.165	1	20	237	256	UCUGUGACAGGAUAAUGGAA	CUCCAUUAUGCCGUCACAGA	Translation	gene of unknown function	1
miRNA35	PGSC0003DMT400057121	3	14.452	1	19	398	417	AUGGAACACCGGC-GCGGCG	CGCCGCCGCCGGUGUUUUAU	Cleavage	conserved gene of unknown function	1
miRNA36	PGSC0003DMT400007275	3	9.624	1	20	1149	1168	UGCAUGCAACAACAAAGUAU	AUACUUUGUUGUUGUAUCCC	Cleavage	Nicotianamine synthase	1
miRNA36	PGSC0003DMT400012954	2.5	19.635	1	21	1598	1618	UGCAUGCAACAACAAAGUAUG	UACAUUUUGUUGUGGCAUGCA	Cleavage	UDP-3-O-[3-hydroxymyristoyl] glucosamine N-acyltransferase	1
miRNA36	PGSC0003DMT400009115	3	12.089	1	21	180	200	UGCAUGCAACAACAAAGUAUG	UAUGCUCUGUUCUUGCAUGCG	Translation	Serine-threonine protein kinase, plant-type	1
miRNA37	PGSC0003DMT400040357	1	17	1	21	1316	1336	GUUUAAGUGUCGACUUGUGCA	UGCACAAGUAGACACUUAAAC	Cleavage	F-box domain containing protein	1
miRNA37	PGSC0003DMT400046344	1	18.168	1	21	500	520	GUUUAAGUGUCGACUUGUGCA	UGCACAAGUAGACACUUAAAC	Cleavage	Cyclic nucleotide-gated ion channel 1	1
miRNA37	PGSC0003DMT400044988	1	11.781	1	21	1526	1546	GUUUAAGUGUCGACUUGUGCA	UGCACAAGUAGACACUUAAAC	Cleavage		1
miRNA37	PGSC0003DMT400044986	1	11.781	1	21	1526	1546	GUUUAAGUGUCGACUUGUGCA	UGCACAAGUAGACACUUAAAC	Cleavage		1
miRNA37	PGSC0003DMT400044989	1	11.781	1	21	1526	1546	GUUUAAGUGUCGACUUGUGCA	UGCACAAGUAGACACUUAAAC	Cleavage	Cdk10/11	1
miRNA37	PGSC0003DMT400044987	1	11.781	1	21	1526	1546	GUUUAAGUGUCGACUUGUGCA	UGCACAAGUAGACACUUAAAC	Cleavage	Cdk10/11	1
miRNA37	PGSC0003DMT400035126	1.5	18.159	1	21	266	286	GUUUAAGUGUCGACUUGUGCA	UGCACAAGUAGGCACUUAAAC	Cleavage	Leafy cotyledon1	1
miRNA37	PGSC0003DMT400024061	1.5	13.836	1	21	1843	1863	GUUUAAGUGUCGACUUGUGCA	UGCACAAGUAGGCACUUAAAC	Cleavage	Blight resistance protein SH10	1
miRNA37	PGSC0003DMT400002779	1.5	20.773	1	21	2017	2037	GUUUAAGUGUCGACUUGUGCA	UGCACAAGUAGGCACUUAAAC	Cleavage	Fatty acid hydroperoxide lyase	1
miRNA37	PGSC0003DMT400081911	1.5	13.331	1	21	1469	1489	GUUUAAGUGUCGACUUGUGCA	UGCAUAAGUAGACACUUAAAC	Cleavage	Lipoxygenase	1
miRNA37	PGSC0003DMT400028006	2	17.843	1	21	692	712	GUUUAAGUGUCGACUUGUGCA	UGCAUAAGUAGAUACUUAAAC	Cleavage	Staygreen protein	1
miRNA37	PGSC0003DMT400018732	2	12.817	1	21	648	668	GUUUAAGUGUCGACUUGUGCA	UGCACAAGUAGACAUUUAAAU	Cleavage	conserved gene of unknown function	1
miRNA37	PGSC0003DMT400018733	2	12.817	1	21	726	746	GUUUAAGUGUCGACUUGUGCA	UGCACAAGUAGACAUUUAAAU	Cleavage	conserved gene of unknown function	1
miRNA37	PGSC0003DMT400028004	2	16.869	1	21	864	884	GUUUAAGUGUCGACUUGUGCA	UGCAUAAGUAGAUACUUAAAC	Cleavage	Staygreen protein	1
miRNA37	PGSC0003DMT400053350	2	15.783	1	21	2408	2428	GUUUAAGUGUCGACUUGUGCA	UGUACAAGUAGACACUUAAAU	Cleavage	ADP-ribosylation factor	1
miRNA37	PGSC0003DMT400027283	1.5	18.109	1	20	803	822	GUUUAAGUGUCGACUUGUGC	GCACAAGUAGAUACUUAAAC	Cleavage	conserved gene of unknown function	1
miRNA37	PGSC0003DMT400015388	2	9.171	1	21	69	89	GUUUAAGUGUCGACUUGUGCA	UGCACAAAUAGACACUUAAAC	Cleavage	Receptor kinase	1
miRNA37	PGSC0003DMT400034856	2.5	17.504	1	21	1072	1092	GUUUAAGUGUCGACUUGUGCA	UGUGCAAGUAGACACUUGAAC	Cleavage	Cellulose synthase	1
miRNA37	PGSC0003DMT400028395	2	12.511	1	21	1546	1566	GUUUAAGUGUCGACUUGUGCA	UGAACAAGUAGACACUUAAAC	Cleavage	Cc-nbs-lrr resistance protein	1
miRNA37	PGSC0003DMT400030295	2	15.203	1	21	1734	1754	GUUUAAGUGUCGACUUGUGCA	UGCACAAAUAGACACUUAAAC	Cleavage	Cyclin-like F-box; F-box protein interaction domain	1
miRNA37	PGSC0003DMT400010887	3	17.082	1	21	738	758	GUUUAAGUGUCGACUUGUGCA	UGCAUAGGUAGACACUUAAAG	Cleavage	Thaumatin	1
miRNA37	PGSC0003DMT400073315	2.5	13.118	1	21	79	99	GUUUAAGUGUCGACUUGUGCA	UGCACAAGUAAAUACUUAAAC	Translation	Phospholipid N-methyltransferase	1
miRNA37	PGSC0003DMT400051426	2.5	17.257	1	21	2516	2536	GUUUAAGUGUCGACUUGUGCA	UGCAUAAAUGGACACUUAAAC	Cleavage	Ankyrin repeat-containing protein	1
miRNA38	PGSC0003DMT400067489	2.5	23.297	1	21	1539	1559	UAUUUCGAUCAUUGCAGUUGU	ACAACUGUGAUUAUCGAGAUA	Translation	MybSt1	1
miRNA38	PGSC0003DMT400063870	3	16.518	1	21	322	342	UAUUUCGAUCAUUGCAGUUGU	ACAACUGUGAAGGUUGAAAUA	Translation	Nucleotide binding protein	1
miRNA38	PGSC0003DMT400082327	3	16.714	1	21	432	452	UAUUUCGAUCAUUGCAGUUGU	ACAACUGGAAUGACUGAAAUG	Cleavage	ATRAD3	1
miRNA38	PGSC0003DMT400084510	3	16.714	1	21	453	473	UAUUUCGAUCAUUGCAGUUGU	ACAACUGGAAUGACUGAAAUG	Cleavage	ATRAD3	1
miRNA38	PGSC0003DMT400077278	3	19.091	1	21	1603	1623	UAUUUCGAUCAUUGCAGUUGU	GCAACUGUAUUGAUCAAAAUA	Cleavage	RNA recognition motif-containing protein	1
miRNA38	PGSC0003DMT400077277	3	19.091	1	21	1613	1633	UAUUUCGAUCAUUGCAGUUGU	GCAACUGUAUUGAUCAAAAUA	Cleavage	RNA recognition motif-containing protein	1
miRNA38	PGSC0003DMT400077276	3	19.091	1	21	2323	2343	UAUUUCGAUCAUUGCAGUUGU	GCAACUGUAUUGAUCAAAAUA	Cleavage	RNA recognition motif-containing protein	1
miRNA38	PGSC0003DMT400077275	3	19.091	1	21	2001	2021	UAUUUCGAUCAUUGCAGUUGU	GCAACUGUAUUGAUCAAAAUA	Cleavage	RNA recognition motif-containing protein	1
miRNA38	PGSC0003DMT400061420	3	13.253	1	20	516	535	UAUUUCGAUCAUUGCAGUUG	AAGCAGCAAUGAUCGAGAUA	Cleavage	Serine/threonine-protein kinase AFC1	1
miRNA38	PGSC0003DMT400061423	3	13.527	1	20	516	535	UAUUUCGAUCAUUGCAGUUG	AAGCAGCAAUGAUCGAGAUA	Cleavage	Serine/threonine-protein kinase AFC1	1
miRNA39	PGSC0003DMT400021688	2	13.236	1	22	771	792	UUUUAGACGGCAGGGGCAUCAA	UUGGUGCCCCUGCCGUCAAAAA	Cleavage	Endo-1,4-beta-D-glucanase	1
miRNA39	PGSC0003DMT400021686	2	13.236	1	22	942	963	UUUUAGACGGCAGGGGCAUCAA	UUGGUGCCCCUGCCGUCAAAAA	Cleavage	Endo-1,4-beta-D-glucanase	1
miRNA39	PGSC0003DMT400060445	2.5	14.834	1	22	1684	1705	UUUUAGACGGCAGGGGCAUCAA	UUGGUGCCCCUGCCGUUAAAAA	Cleavage	Ankyrin repeat-containing protein	1
miRNA39	PGSC0003DMT400060446	2.5	14.834	1	22	2183	2204	UUUUAGACGGCAGGGGCAUCAA	UUGGUGCCCCUGCCGUUAAAAA	Cleavage	Ankyrin repeat-containing protein	1
miRNA39	PGSC0003DMT400060447	2.5	14.834	1	22	2285	2306	UUUUAGACGGCAGGGGCAUCAA	UUGGUGCCCCUGCCGUUAAAAA	Cleavage	Ankyrin repeat-containing protein	1
miRNA39	PGSC0003DMT400038664	2.5	17.507	1	22	1514	1535	UUUUAGACGGCAGGGGCAUCAA	UUGGUGCCUUUGCCCUCUAAAA	Cleavage	Urease accessory protein D	1
miRNA39	PGSC0003DMT400046304	3	12.889	1	22	2918	2939	UUUUAGACGGCAGGGGCAUCAA	UUGGUGCCCCUACCGUCCAAAA	Translation	gene of unknown function	1
miRNA40	PGSC0003DMT400021688	2	13.236	1	22	771	792	UUUUAGACGGCAGGGGCAUCAA	UUGGUGCCCCUGCCGUCAAAAA	Cleavage	Endo-1,4-beta-D-glucanase	1
miRNA40	PGSC0003DMT400021686	2	13.236	1	22	942	963	UUUUAGACGGCAGGGGCAUCAA	UUGGUGCCCCUGCCGUCAAAAA	Cleavage	Endo-1,4-beta-D-glucanase	1
miRNA40	PGSC0003DMT400060445	2.5	14.834	1	22	1684	1705	UUUUAGACGGCAGGGGCAUCAA	UUGGUGCCCCUGCCGUUAAAAA	Cleavage	Ankyrin repeat-containing protein	1
miRNA40	PGSC0003DMT400060446	2.5	14.834	1	22	2183	2204	UUUUAGACGGCAGGGGCAUCAA	UUGGUGCCCCUGCCGUUAAAAA	Cleavage	Ankyrin repeat-containing protein	1
miRNA40	PGSC0003DMT400060447	2.5	14.834	1	22	2285	2306	UUUUAGACGGCAGGGGCAUCAA	UUGGUGCCCCUGCCGUUAAAAA	Cleavage	Ankyrin repeat-containing protein	1
miRNA40	PGSC0003DMT400038664	2.5	17.507	1	22	1514	1535	UUUUAGACGGCAGGGGCAUCAA	UUGGUGCCUUUGCCCUCUAAAA	Cleavage	Urease accessory protein D	1
miRNA40	PGSC0003DMT400046304	3	12.889	1	22	2918	2939	UUUUAGACGGCAGGGGCAUCAA	UUGGUGCCCCUACCGUCCAAAA	Translation	gene of unknown function	1
miRNA42	PGSC0003DMT400004011	2.5	17.595	1	20	458	477	UAGGGCAGUUCUCCGUUUGG	CCAAACGGAGUGCUGCUUUA	Translation	GP1 mannosyl transferase 1	1
miRNA42	PGSC0003DMT400004012	2.5	17.595	1	20	1189	1208	UAGGGCAGUUCUCCGUUUGG	CCAAACGGAGUGCUGCUUUA	Translation	GP1 mannosyl transferase 1	1
miRNA42	PGSC0003DMT400004013	2.5	17.595	1	20	1527	1546	UAGGGCAGUUCUCCGUUUGG	CCAAACGGAGUGCUGCUUUA	Translation	GP1 mannosyl transferase 1	1
miRNA42	PGSC0003DMT400004014	2.5	17.595	1	20	1579	1598	UAGGGCAGUUCUCCGUUUGG	CCAAACGGAGUGCUGCUUUA	Translation	GP1 mannosyl transferase 1	1
miRNA43	PGSC0003DMT400030246	1	11.418	1	22	550	571	CACGUAGGCCGAAAAUGGGUAG	CUACCCCUUUUCGGCCUACGUG	Cleavage	gene of unknown function	1
miRNA43	PGSC0003DMT400049024	1.5	11.964	1	22	1919	1940	CACGUAGGCCGAAAAUGGGUAG	CUACCUCUUUUCGGCCUACGUG	Cleavage	F-box protein	1
miRNA43	PGSC0003DMT400047733	2.5	13.122	1	22	120	141	CACGUAGGCCGAAAAUGGGUAG	CUACCCCUUUUCGGCCUACAUG	Cleavage	gene of unknown function	1
miRNA43	PGSC0003DMT400030256	3	13.635	1	22	653	674	CACGUAGGCCGAAAAUGGGUAG	UUCCCCAUUUGCGGACUACGUG	Cleavage	gene of unknown function	1
miRNA44	PGSC0003DMT400074794	0.5	15.598	1	21	1287	1307	UUUUGGAUGUGCACAAGUAGA	UCUACUUGUGCACAUCCAAAG	Cleavage	LATD/NIP	1
miRNA44	PGSC0003DMT400053350	0.5	23.87	1	21	2602	2622	UUUUGGAUGUGCACAAGUAGA	UCUACUUGUGCACAUCCAAAG	Cleavage	ADP-ribosylation factor	1
miRNA44	PGSC0003DMT400007611	0.5	17.583	1	20	518	537	UUUUGGAUGUGCACAAGUAG	CUACUUGUGCACAUCCAAAG	Cleavage	gene of unknown function	1
miRNA44	PGSC0003DMT400018732	1.5	16.688	1	21	803	823	UUUUGGAUGUGCACAAGUAGA	UCUAUUUGUGUACAUCCAAAG	Cleavage	conserved gene of unknown function	1
miRNA44	PGSC0003DMT400018733	1.5	16.688	1	21	881	901	UUUUGGAUGUGCACAAGUAGA	UCUAUUUGUGUACAUCCAAAG	Cleavage	conserved gene of unknown function	1
miRNA44	PGSC0003DMT400096844	2	16.191	1	21	141	161	UUUUGGAUGUGCACAAGUAGA	UCUGCUUGUGUACAUUCAAGA	Cleavage	non-LTR retroelement reverse transcriptase	1
miRNA44	PGSC0003DMT400045801	2	13.129	1	21	833	853	UUUUGGAUGUGCACAAGUAGA	UUUAUUUGUGCAUGUCCAAAA	Cleavage	MADS-box protein 15	1
miRNA44	PGSC0003DMT400045803	2	13.129	1	21	1189	1209	UUUUGGAUGUGCACAAGUAGA	UUUAUUUGUGCAUGUCCAAAA	Cleavage	MADS-box protein 15	1
miRNA44	PGSC0003DMT400045805	2	13.129	1	21	1345	1365	UUUUGGAUGUGCACAAGUAGA	UUUAUUUGUGCAUGUCCAAAA	Cleavage	MADS-box protein 15	1
miRNA44	PGSC0003DMT400045804	2	13.129	1	21	1557	1577	UUUUGGAUGUGCACAAGUAGA	UUUAUUUGUGCAUGUCCAAAA	Cleavage		1
miRNA44	PGSC0003DMT400027283	2	18.51	1	21	1195	1215	UUUUGGAUGUGCACAAGUAGA	UCUGCUUGUGCACACCCAAAA	Cleavage	conserved gene of unknown function	1
miRNA44	PGSC0003DMT400002779	1.5	16.681	1	21	2158	2178	UUUUGGAUGUGCACAAGUAGA	UCUACUUAUGCACAUCCAAAG	Cleavage	fatty acid hydroperoxide lyase	1
miRNA44	PGSC0003DMT400058441	2	15.755	1	21	1470	1490	UUUUGGAUGUGCACAAGUAGA	UCUACUUGUGCACACCCAAAG	Cleavage	phytochromobilin synthase	1
miRNA44	PGSC0003DMT400053108	2.5	12.489	1	21	759	779	UUUUGGAUGUGCACAAGUAGA	UUUACUUGUGCACACUCAAAA	Cleavage	alpha-amylase	1
miRNA44	PGSC0003DMT400053112	2.5	12.41	1	21	1425	1445	UUUUGGAUGUGCACAAGUAGA	UUUACUUGUGCACACUCAAAA	Cleavage	alpha-amylase	1
miRNA44	PGSC0003DMT400053110	2.5	12.489	1	21	1553	1573	UUUUGGAUGUGCACAAGUAGA	UUUACUUGUGCACACUCAAAA	Cleavage	alpha-amylase	1
miRNA44	PGSC0003DMT400053109	2.5	12.489	1	21	2079	2099	UUUUGGAUGUGCACAAGUAGA	UUUACUUGUGCACACUCAAAA	Cleavage	alpha-amylase	1
miRNA44	PGSC0003DMT400046413	2.5	14.804	1	21	2100	2120	UUUUGGAUGUGCACAAGUAGA	UCUACUUGUGCACAACUAAAG	Cleavage	conserved gene of unknown function	1
miRNA44	PGSC0003DMT400003884	2.5	7.102	1	21	1515	1535	UUUUGGAUGUGCACAAGUAGA	UCUACUUGUACACACCCAAAA	Cleavage	conserved gene of unknown function	1
miRNA44	PGSC0003DMT400003883	2.5	7.102	1	21	1692	1712	UUUUGGAUGUGCACAAGUAGA	UCUACUUGUACACACCCAAAA	Cleavage	conserved gene of unknown function	1
miRNA44	PGSC0003DMT400032358	3	11.85	1	21	1882	1902	UUUUGGAUGUGCACAAGUAGA	UCUGUUUGUGCACACCCAAAG	Cleavage	MurA transferase	1
miRNA44	PGSC0003DMT400068798	3	11.266	1	20	172	191	UUUUGGAUGUGCACAAGUAG	CUACUUGUGCAUAUCCAAUG	Cleavage	Myb-like DNA binding protein	1
miRNA44	PGSC0003DMT400068797	3	11.266	1	20	172	191	UUUUGGAUGUGCACAAGUAG	CUACUUGUGCAUAUCCAAUG	Cleavage	Myb-like DNA binding protein	1
miRNA44	PGSC0003DMT400017259	3	18.707	1	21	2413	2433	UUUUGGAUGUGCACAAGUAGA	UCUACUUGUGUAUACCCAAAG	Cleavage	Cyclic nucleotide gated ion channel 15	1
miRNA45	PGSC0003DMT400046304	1.5	12.997	1	22	2917	2938	UUUGGACAGUAGGGGCACUAAU	AUUGGUGCCCCUACCGUCCAAA	Cleavage	gene of unknown function	1
miRNA45	PGSC0003DMT400000501	2.5	11.95	1	22	1429	1450	UUUGGACAGUAGGGGCACUAAU	AUUGGUGCCCUUAUCGUCCAAA	Cleavage	gene of unknown function	1
miRNA45	PGSC0003DMT400000502	2.5	11.95	1	22	1540	1561	UUUGGACAGUAGGGGCACUAAU	AUUGGUGCCCUUAUCGUCCAAA	Cleavage	gene of unknown function	1
miRNA46	PGSC0003DMT400002016	3	15.715	1	21	398	418	ACUUGUGUCGGUGCCCAGUGA	UCACUGGGCGCUGGCACAGGC	Cleavage	Patatin 3	1
miRNA46	PGSC0003DMT400015813	3	15.488	1	20	872	891	ACUUGUGUCGGUGCCCAGUG	GACUUGGCACCAACACAAGU	Translation	Endo-1,4-beta-xylanase A	1
miRNA47	PGSC0003DMT400072534	1	12.831	1	21	793	813	UGUGCUCUAGUUUUUGGACGG	UCGUUCAAAAACUAGAGCAUA	Cleavage	tropinone reductase I	1
miRNA47	PGSC0003DMT400000501	1	14.795	1	21	1442	1462	UGUGCUCUAGUUUUUGGACGG	UCGUCCAAAAAUUAGAGCAUA	Cleavage	gene of unknown function	1
miRNA47	PGSC0003DMT400000502	1	14.795	1	21	1553	1573	UGUGCUCUAGUUUUUGGACGG	UCGUCCAAAAAUUAGAGCAUA	Cleavage	gene of unknown function	1
miRNA47	PGSC0003DMT400072448	2	20.12	1	21	711	731	UGUGCUCUAGUUUUUGGACGG	CCGUUUAAAAAUUAGAGCAUA	Cleavage	metal ion binding protein	1
miRNA47	PGSC0003DMT400046304	2	11.459	1	21	2930	2950	UGUGCUCUAGUUUUUGGACGG	CCGUCCAAAAACUAAAGCAUA	Cleavage	conserved gene of unknown function	1
miRNA47	PGSC0003DMT400013670	1.5	10.042	1	21	383	403	UGUGCUCUAGUUUUUGGACGG	UCGUACAAAAACUAGAGCAUA	Cleavage	conserved gene of unknown function	1
miRNA47	PGSC0003DMT400021688	2.5	18.642	1	21	783	803	UGUGCUCUAGUUUUUGGACGG	CCGUCAAAAAAUUAGAGCGUA	Cleavage	endo-1,4-β-D-glucanase	1
miRNA47	PGSC0003DMT400021686	2.5	18.642	1	21	954	974	UGUGCUCUAGUUUUUGGACGG	CCGUCAAAAAAUUAGAGCGUA	Cleavage	endo-1,4-β-D-glucanase	1
miRNA47	PGSC0003DMT400060445	2.5	11.16	1	21	1696	1716	UGUGCUCUAGUUUUUGGACGG	CCGUUAAAAAACUGGAGCAUA	Cleavage	Ankyrin repeat-containing protein	1
miRNA47	PGSC0003DMT400060446	2.5	11.16	1	21	2195	2215	UGUGCUCUAGUUUUUGGACGG	CCGUUAAAAAACUGGAGCAUA	Cleavage	Ankyrin repeat-containing protein	1
miRNA47	PGSC0003DMT400060447	2.5	11.16	1	21	2297	2317	UGUGCUCUAGUUUUUGGACGG	CCGUUAAAAAACUGGAGCAUA	Cleavage	Ankyrin repeat-containing protein	1
miRNA47	PGSC0003DMT400038863	3	8.946	1	21	388	408	UGUGCUCUAGUUUUUGGACGG	UUGUUCAAGGACUAGAGUACG	Cleavage	protein kinase	1
miRNA47	PGSC0003DMT400067688	3	16.316	1	21	3174	3194	UGUGCUCUAGUUUUUGGACGG	CCAUCCAAAAACUAAAGCAUA	Cleavage	ATP binding protein	1
miRNA47	PGSC0003DMT400079569	2	15.844	1	20	521	540	UGUGCUCUAGUUUUUGGACG	CAUCCAAAAACGAGAGCACA	Translation	conserved gene of unknown function	1
miRNA47	PGSC0003DMT400002773	3	18.71	1	21	1130	1150	UGUGCUCUAGUUUUUGGACGG	UUGUCCAAGAGCUUGAGCGCA	Cleavage	Hsr201 protein	1
miRNA47	PGSC0003DMT400054980	3	7.863	1	21	2198	2218	UGUGCUCUAGUUUUUGGACGG	CCGUCUAAUAAAUAGAGCAUA	Translation	conserved gene of unknown function	1
miRNA47	PGSC0003DMT400075424	3	16.689	1	21	1047	1067	UGUGCUCUAGUUUUUGGACGG	CCGACCAAAAUUUAGAGCAUA	Translation	conserved gene of unknown function	1
miRNA48	PGSC0003DMT400085707	3	21.121	1	20	136	155	ACACGACAAGUUUGACUAUA	CCUAGUCAAGCUUGUUGUGU	Cleavage	Nonspecific lipid-transfer protein	1
miRNA48	PGSC0003DMT400090498	2.5	18.021	1	20	621	640	ACACGACAAGUUUGACUAUA	UAGGGUCAAAUUUGUUGUGU	Cleavage	RNase H family protein	1
miRNA48	PGSC0003DMT400014991	3	16.364	1	20	305	324	ACACGACAAGUUUGACUAUA	UGUAGUUAACUUUGUUGUGU	Translation		1
miRNA48	PGSC0003DMT400014994	3	16.364	1	20	305	324	ACACGACAAGUUUGACUAUA	UGUAGUUAACUUUGUUGUGU	Translation		1
miRNA48	PGSC0003DMT400014990	3	16.364	1	20	568	587	ACACGACAAGUUUGACUAUA	UGUAGUUAACUUUGUUGUGU	Translation		1
miRNA50	PGSC0003DMT400064601	2	7.983	1	21	259	279	AUGGAGAUGCUAAUGAGCAAG	CUUCCUCAUUAUCAUCUCCAU	Translation	Cytidine/deoxycytidylate deaminase family protein	1
miRNA50	PGSC0003DMT400071318	2.5	9.095	1	20	3709	3728	AUGGAGAUGCUAAUGAGCAA	UUGCUUGUUAGUAUCUCCAA	Cleavage	2-oxoglutarate dehydrogenase	1
miRNA50	PGSC0003DMT400071319	2.5	9.095	1	20	4340	4359	AUGGAGAUGCUAAUGAGCAA	UUGCUUGUUAGUAUCUCCAA	Cleavage		1
miRNA50	PGSC0003DMT400037471	2.5	13.69	1	21	944	964	AUGGAGAUGCUAAUGAGCAAG	UUUGCUUAUUAAUAUCUCUAU	Translation	Pollen-specific C2 domain containing protein	1
miRNA50	PGSC0003DMT400034856	2	14.761	1	20	797	816	AUGGAGAUGCUAAUGAGCAA	UUGAUAAUUAGCAUCUCCAU	Cleavage	Cellulose synthase	1
miRNA50	PGSC0003DMT400025018	3	17.296	1	21	162	182	AUGGAGAUGCUAAUGAGCAAG	UUUCUUCAUUAGUAUUUCUAU	Cleavage	Conserved gene of unknown function	1
miRNA50	PGSC0003DMT400005073	3	17.57	1	21	686	706	AUGGAGAUGCUAAUGAGCAAG	CUUGCUCAUUUUCGUCUCCGU	Translation	Gene of unknown function	1
miRNA50	PGSC0003DMT400025701	2.5	9.809	1	20	345	364	AUGGAGAUGCUAAUGAGCAA	UUGCUUAUUACCUUCUCCAU	Translation	3-hydroxy-3-methylglutaryl coenzyme A reductase	1
miRNA52	PGSC0003DMT400058441	2	17.305	1	21	1467	1487	UGGGUCUGCACAAGUAGGCAC	GUGUCUACUUGUGCACACCCA	Cleavage		1
miRNA52	PGSC0003DMT400027283	2.5	17.344	1	21	1192	1212	UGGGUCUGCACAAGUAGGCAC	GUGUCUGCUUGUGCACACCCA	Cleavage	Conserved gene of unknown function	1
miRNA52	PGSC0003DMT400074794	2.5	15.675	1	21	1284	1304	UGGGUCUGCACAAGUAGGCAC	GUGUCUACUUGUGCACAUCCA	Cleavage	LATD/NIP	1
miRNA52	PGSC0003DMT400017259	2.5	22.204	1	21	2410	2430	UGGGUCUGCACAAGUAGGCAC	GUGUCUACUUGUGUAUACCCA	Cleavage	Cyclic nucleotide-gated ion channel 15	1
miRNA52	PGSC0003DMT400044988	2.5	23.887	1	21	1685	1705	UGGGUCUGCACAAGUAGGCAC	GUGCCUAUUUGUGCACACUCA	Cleavage		1
miRNA52	PGSC0003DMT400044986	2.5	23.887	1	21	1685	1705	UGGGUCUGCACAAGUAGGCAC	GUGCCUAUUUGUGCACACUCA	Cleavage		1
miRNA52	PGSC0003DMT400044989	2.5	23.887	1	21	1685	1705	UGGGUCUGCACAAGUAGGCAC	GUGCCUAUUUGUGCACACUCA	Cleavage	Cdk10/11	1
miRNA52	PGSC0003DMT400044987	2.5	23.887	1	21	1685	1705	UGGGUCUGCACAAGUAGGCAC	GUGCCUAUUUGUGCACACUCA	Cleavage	Cdk10/11	1
miRNA52	PGSC0003DMT400083293	1.5	17.977	1	20	1013	1032	UGGGUCUGCACAAGUAGGCA	UGCCUACUUGUACAGACCUA	Translation		1
miRNA52	PGSC0003DMT400068798	2	11.344	1	20	169	188	UGGGUCUGCACAAGUAGGCA	UGCCUACUUGUGCAUAUCCA	Cleavage	Myb-like DNA binding protein	1
miRNA52	PGSC0003DMT400068797	2	11.344	1	20	169	188	UGGGUCUGCACAAGUAGGCA	UGCCUACUUGUGCAUAUCCA	Cleavage	Myb-like DNA binding protein	1
miRNA52	PGSC0003DMT400053108	3	12.928	1	21	756	776	UGGGUCUGCACAAGUAGGCAC	GUGUUUACUUGUGCACACUCA	Cleavage	alpha-amylase	1
miRNA52	PGSC0003DMT400053112	3	12.637	1	21	1422	1442	UGGGUCUGCACAAGUAGGCAC	GUGUUUACUUGUGCACACUCA	Cleavage	alpha-amylase	1
miRNA52	PGSC0003DMT400053110	3	12.928	1	21	1550	1570	UGGGUCUGCACAAGUAGGCAC	GUGUUUACUUGUGCACACUCA	Cleavage	alpha-amylase	1
miRNA52	PGSC0003DMT400053109	3	12.928	1	21	2076	2096	UGGGUCUGCACAAGUAGGCAC	GUGUUUACUUGUGCACACUCA	Cleavage	alpha-amylase	1
miRNA52	PGSC0003DMT400064588	3	10.494	1	20	5419	5438	UGGGUCUGCACAAGUAGGCA	UGUCUACUUGUGUAUACUCA	Cleavage	PRF	1
miRNA52	PGSC0003DMT400064589	3	10.494	1	20	5675	5694	UGGGUCUGCACAAGUAGGCA	UGUCUACUUGUGUAUACUCA	Cleavage		1
miRNA52	PGSC0003DMT400064587	3	10.494	1	20	5861	5880	UGGGUCUGCACAAGUAGGCA	UGUCUACUUGUGUAUACUCA	Cleavage	PRF	1
miRNA53	PGSC0003DMT400030581	0.5	17.721	1	21	252	272	UUCCAUGAGACUGUUUUUGGG	CCCAAAAACAGUCUUAUGGAA	Cleavage	conserved gene of unknown function	2
miRNA53	PGSC0003DMT400030581	0.5	16.818	1	21	367	387	UUCCAUGAGACUGUUUUUGGG	CCCAAAAACAGUCUUAUGGAA	Cleavage	conserved gene of unknown function	2
miRNA53	PGSC0003DMT400030580	0.5	17.721	1	21	252	272	UUCCAUGAGACUGUUUUUGGG	CCCAAAAACAGUCUUAUGGAA	Cleavage	conserved gene of unknown function	2
miRNA53	PGSC0003DMT400030580	0.5	16.818	1	21	367	387	UUCCAUGAGACUGUUUUUGGG	CCCAAAAACAGUCUUAUGGAA	Cleavage	conserved gene of unknown function	2
miRNA53	PGSC0003DMT400007477	0.5	13.391	1	21	168	188	UUCCAUGAGACUGUUUUUGGG	CCCAAAAACAGUUUCAUGGAA	Cleavage	serine-threonine protein kinase,plant type	1
miRNA53	PGSC0003DMT400030579	0.5	17.721	1	21	252	272	UUCCAUGAGACUGUUUUUGGG	CCCAAAAACAGUCUUAUGGAA	Cleavage	conserved gene of unknown function	2
miRNA53	PGSC0003DMT400030579	0.5	16.818	1	21	367	387	UUCCAUGAGACUGUUUUUGGG	CCCAAAAACAGUCUUAUGGAA	Cleavage	conserved gene of unknown function	2
miRNA53	PGSC0003DMT400007478	0.5	13.391	1	21	159	179	UUCCAUGAGACUGUUUUUGGG	CCCAAAAACAGUUUCAUGGAA	Cleavage	conserved gene of unknown function	1
miRNA53	PGSC0003DMT400083857	2	21.897	1	22	206	227	UUCCAUGAGACUGUUUUUGGGU	AUCCAAAGACGAUCUCAUGGAA	Translation	Cf-2.2	1
miRNA53	PGSC0003DMT400080175	3	18.336	1	22	3593	3614	UUCCAUGAGACUGUUUUUGGGU	ACUUGAAAGUGGUCUCAUGGAA	Cleavage	Transposase	2
miRNA53	PGSC0003DMT400080175	3	21.708	1	22	3669	3690	UUCCAUGAGACUGUUUUUGGGU	ACUUGAAAGUGGUCUCAUGGAA	Cleavage	Transposase	2
miRNA53	PGSC0003DMT400064817	2	18.854	1	20	184	203	UUCCAUGAGACUGUUUUUGG	CUAAAGAUGGUCUCAUGGAA	Cleavage	acyl co A synthetase	1
miRNA53	PGSC0003DMT400055358	2	16.486	1	22	128	149	UUCCAUGAGACUGUUUUUGGGU	AGCGAAAAAUAGUUUCAUGGAA	Cleavage	conserved gene of unknown function	1
miRNA53	PGSC0003DMT400054259	2.5	21.72	1	22	68	89	UUCCAUGAGACUGUUUUUGGGU	AUCCAAAAACUCUUUCAUGGAA	Translation	Hcr9-OR2	1
miRNA53	PGSC0003DMT400013398	3	18.998	1	22	238	259	UUCCAUGAGACUGUUUUUGGGU	ACUCGAAAACAUUGUCAUGGAA	Translation	Hcr9-OR3A	1
miRNA53	PGSC0003DMT400006086	2.5	17.396	1	22	1239	1259	UUCCAUGAGACUGUUUUUGGGU	ACCCAAAAAU-GUCUCAUGGAA	Cleavage	hydrooxyproline rich glycoprotein	1
miRNA53	PGSC0003DMT400069589	2.5	16.637	1	20	432	451	UUCCAUGAGACUGUUUUUGG	UCAAGAAUGGUCUUAUGGAA	Cleavage	RNA binding protein	1
miRNA53	PGSC0003DMT400012725	2.5	16.498	1	20	602	621	UUCCAUGAGACUGUUUUUGG	UUAAAAGCGGUCUUAUGGAA	Cleavage	poly(ADP-ribose) polymerase,catalytic protein	1
miRNA53	PGSC0003DMT400014501	3	22.167	1	21	236	256	UUCCAUGAGACUGUUUUUGGG	CCCGAAAAUGGCUUCAUGGAA	Translation	Cytochrome P450	1
miRNA53	PGSC0003DMT400014506	3	22.167	1	21	809	829	UUCCAUGAGACUGUUUUUGGG	CCCGAAAAUGGCUUCAUGGAA	Translation	Cytochrome P450	1
miRNA53	PGSC0003DMT400014505	3	22.167	1	21	809	829	UUCCAUGAGACUGUUUUUGGG	CCCGAAAAUGGCUUCAUGGAA	Translation	Cytochrome P450	1
miRNA53	PGSC0003DMT400045694	2.5	21.458	1	22	638	659	UUCCAUGAGACUGUUUUUGGGU	AGCCGAAGUCGGUCUCAUGGAA	Cleavage	serine/arginine rich splicing factor	1
miRNA53	PGSC0003DMT400042357	3	24.489	1	22	204	225	UUCCAUGAGACUGUUUUUGGGU	AUCCAAAAACUCUUUCGUGGAA	Translation	Hcr9-OR2A	1
miRNA55	PGSC0003DMT400037081	3	16.698	1	20	498	517	UCACGGCAAAGGAGUUAAUG	CAUUUACUACUUUGCUGUGG	Cleavage	ATP binding protein	1
miRNA55	PGSC0003DMT400037082	3	11.752	1	20	498	517	UCACGGCAAAGGAGUUAAUG	CAUUUACUACUUUGCUGUGG	Cleavage	ATP binding protein	1
miRNA56	PGSC0003DMT400049024	1.5	11.043	1	20	1792	1811	CACGUAGGCUGAAAAGGGAU	AUUCCUUUUUGGCCUACGUG	Cleavage	F-box protein	1
miRNA56	PGSC0003DMT400030246	1.5	11.418	1	20	552	571	CACGUAGGCUGAAAAGGGAU	ACCCCUUUUCGGCCUACGUG	Cleavage	gene of unknown function	1
miRNA56	PGSC0003DMT400038464	2.5	13.425	1	20	198	217	CACGUAGGCUGAAAAGGGAU	GUAUUUUUUCAGCCUACGUG	Cleavage	Transcription factor	1
miRNA56	PGSC0003DMT400018333	3	12.366	1	20	647	666	CACGUAGGCUGAAAAGGGAU	AUCCCUUUUUAUCUUACGUU	Translation	60s acidic ribosomal protein	1
miRNA56	PGSC0003DMT400058673	3	11.215	1	20	841	860	CACGUAGGCUGAAAAGGGAU	AUCACUUUUCAGUCUAUGUA	Cleavage	Cytochrome B561	1
miRNA56	PGSC0003DMT400058672	3	11.215	1	20	1031	1050	CACGUAGGCUGAAAAGGGAU	AUCACUUUUCAGUCUAUGUA	Cleavage	Cytochrome B561	1
miRNA56	PGSC0003DMT400018334	3	10.732	1	20	1812	1831	CACGUAGGCUGAAAAGGGAU	AUCCCUUUUUAUCUUACGUU	Translation	60s acidic ribosomal protein	1
miRNA56	PGSC0003DMT400047733	3	13.122	1	20	122	141	CACGUAGGCUGAAAAGGGAU	ACCCCUUUUCGGCCUACAUG	Cleavage	gene of unknown function	1
miRNA56	PGSC0003DMT400003478	2.5	22.388	1	20	476	495	CACGUAGGCUGAAAAGGGAU	AUACCCUUUUAGCCUACGUG	Cleavage	UDP-glucose:protein transglucosylase SlUPTG1	1
miRNA56	PGSC0003DMT400057290	3	16.028	1	20	459	478	CACGUAGGCUGAAAAGGGAU	GUCCCUAUUCAGACUAUGUG	Cleavage	GPI-anchored protein	1
miRNA56	PGSC0003DMT400057291	3	16.028	1	20	2113	2132	CACGUAGGCUGAAAAGGGAU	GUCCCUAUUCAGACUAUGUG	Cleavage	GPI-anchored protein	1
miRNA57	PGSC0003DMT400062607	3	19.301	1	20	873	892	AAAUGGUCGUAACUUUCGGC	CCCAAAAGUUGUGACCAUUU	Cleavage	Anthranilate N-benzoyltransferase protein	1
miRNA58	PGSC0003DMT400021688	2.5	12.832	1	21	773	793	UUUUUGGACGGCACGGGCACC	GGUGCCCCUGCCGUCAAAAAA	Cleavage	Endo-1,4-beta-D-glucanase	1
miRNA58	PGSC0003DMT400021686	2.5	12.832	1	21	944	964	UUUUUGGACGGCACGGGCACC	GGUGCCCCUGCCGUCAAAAAA	Cleavage	Endo-1,4-beta-D-glucanase	1
miRNA58	PGSC0003DMT400046304	2	12.814	1	21	2920	2940	UUUUUGGACGGCACGGGCACC	GGUGCCCCUACCGUCCAAAAA	Cleavage	gene of unknown function	1
miRNA58	PGSC0003DMT400054553	3	21.163	1	21	805	825	UUUUUGGACGGCACGGGCACC	GGUGCCCGUGGCGUCCUGAAA	Translation	Cationic amino acid transporter	1
miRNA58	PGSC0003DMT400000501	2.5	10.757	1	21	1432	1452	UUUUUGGACGGCACGGGCACC	GGUGCCCUUAUCGUCCAAAAA	Cleavage	conserved gene of unknown function	1
miRNA58	PGSC0003DMT400060445	3	12.63	1	21	1686	1706	UUUUUGGACGGCACGGGCACC	GGUGCCCCUGCCGUUAAAAAA	Cleavage	Ankyrin repeat-containing protein	1
miRNA58	PGSC0003DMT400000502	2.5	10.757	1	21	1543	1563	UUUUUGGACGGCACGGGCACC	GGUGCCCUUAUCGUCCAAAAA	Cleavage	conserved gene of unknown function	1
miRNA58	PGSC0003DMT400060446	3	12.63	1	21	2185	2205	UUUUUGGACGGCACGGGCACC	GGUGCCCCUGCCGUUAAAAAA	Cleavage	Ankyrin repeat-containing protein	1
miRNA58	PGSC0003DMT400060447	3	12.63	1	21	2287	2307	UUUUUGGACGGCACGGGCACC	GGUGCCCCUGCCGUUAAAAAA	Cleavage	Ankyrin repeat-containing protein	1
miRNA58	PGSC0003DMT400067688	2.5	22.204	1	21	3164	3184	UUUUUGGACGGCACGGGCACC	GGUGCUCCUGCCAUCCAAAAA	Translation		1
miRNA58	PGSC0003DMT400038664	3	16.335	1	21	1516	1536	UUUUUGGACGGCACGGGCACC	GGUGCCUUUGCCCUCUAAAAA	Translation	Urease accessory protein D	1
miRNA58	PGSC0003DMT400066163	3	16.957	1	21	1718	1738	UUUUUGGACGGCACGGGCACC	GAUGCCCAUGUCGUCCAGAAA	Cleavage	Signal transducer	1
miRNA58	PGSC0003DMT400066161	3	16.957	1	21	1510	1530	UUUUUGGACGGCACGGGCACC	GAUGCCCAUGUCGUCCAGAAA	Cleavage	Signal transducer	1
miRNA60	PGSC0003DMT400072324	1.5	10.655	1	21	24	44	UUCAGGUAGAAAACUCGCAAA	UAUGCGAGUUUUCUAUCUGAA	Cleavage	YA1	1
miRNA60	PGSC0003DMT400029033	2	11.034	1	22	1168	1189	UUCAGGUAGAAAACUCGCAAAA	UUUUGCGUGUUUCCUACCUGAA	Translation	Conserved gene of unknown function	1
miRNA60	PGSC0003DMT400025583	2.5	10.9	1	22	1747	1768	UUCAGGUAGAAAACUCGCAAAA	UUUUGCGAGUUUCCUGUUUGAA	Translation	RNA pseudourine synthase 2, chloroplastic	1
miRNA60	PGSC0003DMT400025584	2.5	10.9	1	22	1773	1794	UUCAGGUAGAAAACUCGCAAAA	UUUUGCGAGUUUCCUGUUUGAA	Translation		1
miRNA60	PGSC0003DMT400037742	2	9.139	1	22	1427	1448	UUCAGGUAGAAAACUCGCAAAA	UUUUUCGAGUUUCCUACCUGAA	Translation	Conserved gene of unknown function	1
miRNA60	PGSC0003DMT400079442	3	9.783	1	21	566	586	UUCAGGUAGAAAACUCGCAAA	UUUGCGAGUUUCUUACCUCAA	Translation	EPIDERMAL PATTERNING FACTOR 8	1
miRNA60	PGSC0003DMT400062190	2	16.545	1	21	4311	4331	UUCAGGUAGAAAACUCGCAAA	UGUGCGAGUUUCCUACCUGAA	Translation		1
miRNA60	PGSC0003DMT400044938	3	17.628	1	21	868	888	UUCAGGUAGAAAACUCGCAAA	UUUGUGAAUUUUUUGUCUGAA	Cleavage	Multidrug resistance-associated protein 2, 6 (Mrp2, 6), abc-transoprter	1
miRNA60	PGSC0003DMT400048325	3	13.202	1	20	745	764	UUCAGGUAGAAAACUCGCAA	GAGCGAGUUUUGUACCUGAA	Translation	12-oxophytodienoate reductase 1	1
miRNA60	PGSC0003DMT400078472	3	19.479	1	21	680	700	UUCAGGUAGAAAACUCGCAAA	UAUGCGAAUUUUUUAUCUGAA	Cleavage	E3 ubiquitin ligase PUB14	1
miRNA62	PGSC0003DMT400069735	3	17.478	1	21	635	655	UGAGUUGGCCUACACACCUUG	CAUGGUGUCUAGGCCAACUUG	Cleavage	Ferritin	1
miRNA62	PGSC0003DMT400085996	2.5	23.675	1	21	35	55	UGAGUUGGCCUACACACCUUG	UAUGGUCUGUAGGCCGACUCA	Cleavage	Gene of unknown function	1
miRNA66	PGSC0003DMT400021688	2.5	20.08	1	21	778	798	UCUAGUUUAUGGACGGCAGGG	CCCUGCCGUCAAAAAAUUAGA	Translation	Endo-1,4-beta-D-glucanase	1
miRNA66	PGSC0003DMT400072534	2.5	14.664	1	21	788	808	UCUAGUUUAUGGACGGCAGGG	UCUUGUCGUUCAAAAACUAGA	Translation	Endo-1,4-beta-D-glucanase	1
miRNA66	PGSC0003DMT400021686	2.5	20.08	1	21	949	969	UCUAGUUUAUGGACGGCAGGG	CCCUGCCGUCAAAAAAUUAGA	Translation	Endo-1,4-beta-D-glucanase	1
miRNA66	PGSC0003DMT400072448	2.5	21.454	1	20	707	726	UCUAGUUUAUGGACGGCAGG	CCUGCCGUUUAAAAAUUAGA	Translation	Metal ion binding protein	1
miRNA66	PGSC0003DMT400013670	3	13.038	1	21	378	398	UCUAGUUUAUGGACGGCAGGG	CUCUGUCGUACAAAAACUAGA	Translation	gene of unknown function	1
miRNA66	PGSC0003DMT400060445	3	14.471	1	21	1691	1711	UCUAGUUUAUGGACGGCAGGG	CCCUGCCGUUAAAAAACUGGA	Translation	Ankyrin repeat-containing protein	1
miRNA66	PGSC0003DMT400060446	3	14.471	1	21	2190	2210	UCUAGUUUAUGGACGGCAGGG	CCCUGCCGUUAAAAAACUGGA	Translation	Ankyrin repeat-containing protein	1
miRNA66	PGSC0003DMT400060447	3	14.471	1	21	2292	2312	UCUAGUUUAUGGACGGCAGGG	CCCUGCCGUUAAAAAACUGGA	Translation	Ankyrin repeat-containing protein	1
miRNA67	PGSC0003DMT400030246	1	11.418	1	22	550	571	CACGUAGGCCGAAAAUGGGUAG	CUACCCCUUUUCGGCCUACGUG	Cleavage	gene of unknown function	1
miRNA67	PGSC0003DMT400049024	1.5	11.964	1	22	1919	1940	CACGUAGGCCGAAAAUGGGUAG	CUACCUCUUUUCGGCCUACGUG	Cleavage	F-box protein	1
miRNA67	PGSC0003DMT400047733	2.5	13.122	1	22	120	141	CACGUAGGCCGAAAAUGGGUAG	CUACCCCUUUUCGGCCUACAUG	Cleavage	Gene of unknown function	1
miRNA67	PGSC0003DMT400030256	3	13.635	1	22	653	674	CACGUAGGCCGAAAAUGGGUAG	UUCCCCAUUUGCGGACUACGUG	Cleavage	conserved gene of unknown function	1
miRNA70	PGSC0003DMT400041766	3	16.542	1	20	1574	1593	UGAUUGUGGUUCGGUCGCCU	AUGCUAUCGAACUACAAUCA	Cleavage	Conserved gene of unknown function	1
miRNA72	PGSC0003DMT400052233	2.5	18.624	1	21	575	595	UUGGUUGAGUGAGCAUCUAAG	CUCAAAUGCUCACUCAACUAA	Cleavage	polcalcin Jun O	1
miRNA72	PGSC0003DMT400022041	2.5	19.628	1	21	944	964	UUGGUUGAGUGAGCAUCUAAG	CUCAGAUGAUCACUCAACUAA	Cleavage	Cryptochrome 1b	1
miRNA72	PGSC0003DMT400022039	2.5	19.628	1	21	2207	2227	UUGGUUGAGUGAGCAUCUAAG	CUCAGAUGAUCACUCAACUAA	Cleavage	Cryptochrome 1b	1
miRNA72	PGSC0003DMT400049507	2.5	20.354	1	21	2722	2742	UUGGUUGAGUGAGCAUCUAAG	CUGAGAUGAUCACUCAACUAA	Cleavage	Conserved gene of unknown function	1
miRNA72	PGSC0003DMT400049506	2.5	20.354	1	21	2866	2886	UUGGUUGAGUGAGCAUCUAAG	CUGAGAUGAUCACUCAACUAA	Cleavage	Conserved gene of unknown function	1
miRNA72	PGSC0003DMT400009221	3	17.905	1	20	1411	1430	UUGGUUGAGUGAGCAUCUAA	AUGGAUGCUUAUUUAACCAA	Cleavage	cold inducible histidine kinase 1	1
miRNA72	PGSC0003DMT400009220	3	17.905	1	20	2272	2291	UUGGUUGAGUGAGCAUCUAA	AUGGAUGCUUAUUUAACCAA	Cleavage	cold inducible histidine kinase 1	1
miRNA72	PGSC0003DMT400009219	3	17.905	1	20	3642	3661	UUGGUUGAGUGAGCAUCUAA	AUGGAUGCUUAUUUAACCAA	Cleavage	cold inducible histidine kinase 1	1
miRNA72	PGSC0003DMT400009218	3	17.905	1	20	3712	3731	UUGGUUGAGUGAGCAUCUAA	AUGGAUGCUUAUUUAACCAA	Cleavage	cold inducible histidine kinase 1	1
miRNA72	PGSC0003DMT400032909	3	13.478	1	21	548	568	UUGGUUGAGUGAGCAUCUAAG	CUUUGGUCCUCACUCAACUAA	Cleavage	GTP binding 2	1
miRNA72	PGSC0003DMT400032908	3	13.478	1	21	910	930	UUGGUUGAGUGAGCAUCUAAG	CUUUGGUCCUCACUCAACUAA	Cleavage	GTP binding 2	1
miRNA72	PGSC0003DMT400004622	3	10.671	1	21	1010	1030	UUGGUUGAGUGAGCAUCUAAG	CUCAGGUGAUCACUCAACUAA	Cleavage	Conserved gene of unknown function	1
miRNA72	PGSC0003DMT400056182	2.5	20.269	1	21	356	376	UUGGUUGAGUGAGCAUCUAAG	UUUAGUUGCUGACUCAACUAA	Translation	carbohydrate transporter	1
miRNA74	PGSC0003DMT400048610	0.5	18.974	1	21	1759	1779	CGUACACUUUAUCCUCCUCAG	UUGGGGAGGAUAAAGUGUACG	Cleavage	With no lysine kinase	1
miRNA74	PGSC0003DMT400000956	1.5	20.62	1	21	3619	3639	CGUACACUUUAUCCUCCUCAG	CUGGGGAGGGUAGAGUGUACG	Cleavage	Serine-threonine protein kinase, plant-type	1
miRNA74	PGSC0003DMT400015679	1.5	18.751	1	21	2221	2241	CGUACACUUUAUCCUCCUCAG	CUGGGGAGGGUAGAGUGUACG	Cleavage	Conserved gene of unknown function	1
miRNA74	PGSC0003DMT400047944	2	23.523	1	21	3240	3260	CGUACACUUUAUCCUCCUCAG	CUGGGGAGGAUAGAGUGUACA	Cleavage	Serine-threonine protein kinase, plant-type	1
miRNA74	PGSC0003DMT400047942	2	23.523	1	21	2821	2841	CGUACACUUUAUCCUCCUCAG	CUGGGGAGGAUAGAGUGUACA	Cleavage	Serine-threonine protein kinase, plant-type	1
miRNA74	PGSC0003DMT400047943	2	23.523	1	21	2199	2219	CGUACACUUUAUCCUCCUCAG	CUGGGGAGGAUAGAGUGUACA	Cleavage	Serine-threonine protein kinase, plant-type	1
miRNA74	PGSC0003DMT400040978	1.5	20.658	1	21	2257	2277	CGUACACUUUAUCCUCCUCAG	UUGGGGAGGGUAGAGUGUACG	Cleavage		1
miRNA74	PGSC0003DMT400040979	1.5	20.658	1	21	1822	1842	CGUACACUUUAUCCUCCUCAG	UUGGGGAGGGUAGAGUGUACG	Cleavage	Gene of unknown function	1
miRNA74	PGSC0003DMT400049485	2	23.042	1	21	2844	2864	CGUACACUUUAUCCUCCUCAG	CUGGGGAGGGUAGAGUGUAUG	Cleavage	Breast carcinoma amplified sequence	1
miRNA74	PGSC0003DMT400005745	1.5	21.801	1	21	281	301	CGUACACUUUAUCCUCCUCAG	UUGGGGAGGGUAGAGUGUACG	Cleavage	Gene of unknown function	1
miRNA74	PGSC0003DMT400071250	2.5	22.695	1	21	3337	3357	CGUACACUUUAUCCUCCUCAG	CUGGGGAGGGUAGAGUGUACA	Cleavage	Alphavirus core protein family	1
miRNA74	PGSC0003DMT400050833	2.5	22.617	1	21	3714	3734	CGUACACUUUAUCCUCCUCAG	CUGGGGAGGGUAGAGUGUACA	Cleavage	C2 and GRAM domain-containing protein	1
miRNA74	PGSC0003DMT400075375	2.5	22.051	1	21	3372	3392	CGUACACUUUAUCCUCCUCAG	CUGGGGAGGGUAGAGUGUACA	Cleavage	Disease resistance protein RPM1	1
miRNA74	PGSC0003DMT400047186	2.5	24.51	1	21	472	492	CGUACACUUUAUCCUCCUCAG	CUGGGGAGGGUAGAGUGUACA	Cleavage	F-box family protein	1
miRNA74	PGSC0003DMT400047185	2.5	24.51	1	21	472	492	CGUACACUUUAUCCUCCUCAG	CUGGGGAGGGUAGAGUGUACA	Cleavage	F-box family protein	1
miRNA74	PGSC0003DMT400032080	2	19.334	1	21	798	818	CGUACACUUUAUCCUCCUCAG	CUGAGGUGGGUAGAGUGUACG	Cleavage	Atpob1	1
miRNA75	PGSC0003DMT400034914	1	13.465	1	22	38	59	AGUAGAUACAAUGUUUGGCUAG	CUAGCCAAACAUUGUAUCUACC	Cleavage	GDSL-lipase 1	1
miRNA75	PGSC0003DMT400080475	1	11.272	1	22	163	184	AGUAGAUACAAUGUUUGGCUAG	CUAGCCAAACAUUGUAUCUACC	Cleavage	Gene of unknown function	1
miRNA75	PGSC0003DMT400038025	1.5	5.701	1	22	80	101	AGUAGAUACAAUGUUUGGCUAG	CUAGCCAAACAUUGUAUCUAUC	Cleavage	Gene of unknown function	1
miRNA75	PGSC0003DMT400062320	2.5	10.214	1	22	632	653	AGUAGAUACAAUGUUUGGCUAG	UUAGCCAAAUGUUGUAUCUAUG	Cleavage	MADS-box transcription factor FBP22	1
miRNA75	PGSC0003DMT400062322	2.5	10.214	1	22	892	913	AGUAGAUACAAUGUUUGGCUAG	UUAGCCAAAUGUUGUAUCUAUG	Cleavage	MADS-box transcription factor FBP22	1
miRNA75	PGSC0003DMT400062321	2.5	10.214	1	22	1009	1030	AGUAGAUACAAUGUUUGGCUAG	UUAGCCAAAUGUUGUAUCUAUG	Cleavage	MADS-box transcription factor FBP22	1
miRNA75	PGSC0003DMT400007587	3	17.159	1	22	737	758	AGUAGAUACAAUGUUUGGCUAG	CUAUUCAAACAUUGUAUUUACC	Cleavage	Small molecular heat shock protein	1
miRNA75	PGSC0003DMT400052618	2.5	8.555	1	22	218	239	AGUAGAUACAAUGUUUGGCUAG	UUAUCCAAACGUUGUAUCUACA	Cleavage		1
miRNA75	PGSC0003DMT400030787	2.5	8.868	1	21	33	53	AGUAGAUACAAUGUUUGGCUA	UAUCCAAAUAUUGUAUUUAUU	Cleavage	ATP binding protein	1
miRNA75	PGSC0003DMT400090387	2.5	16.023	1	22	843	864	AGUAGAUACAAUGUUUGGCUAG	CAAGCCAAAUGUUGUGUUUAUU	Cleavage	Pectinesterase	1
miRNA75	PGSC0003DMT400071566	2.5	15.789	1	22	970	991	AGUAGAUACAAUGUUUGGCUAG	CAAGCCAAAUGUUGUGUUUAUU	Cleavage	Pectinesterase	1
miRNA75	PGSC0003DMT400053258	3	14.635	1	21	573	593	AGUAGAUACAAUGUUUGGCUA	UAGUCAAACAUAGUAUCUAUC	Translation	Conserved gene of unknown function	1
miRNA75	PGSC0003DMT400043328	3	20.585	1	20	2210	2229	AGUAGAUACAAUGUUUGGCU	AGUUAAACAUUGUAGUUACU	Cleavage		1
miRNA75	PGSC0003DMT400043329	3	20.585	1	20	2210	2229	AGUAGAUACAAUGUUUGGCU	AGUUAAACAUUGUAGUUACU	Cleavage	Nucleotide binding site-leucine rich repeat protein	1
miRNA76	PGSC0003DMT400083956	3	16.401	1	20	2582	2601	UCAUUGACAGAUGUGCGCUG	GAACGUACAUCUGUCGAUGA	Cleavage	GTP-binding protein alpha subunit, gna	1
miRNA76	PGSC0003DMT400083957	3	16.401	1	20	2680	2699	UCAUUGACAGAUGUGCGCUG	GAACGUACAUCUGUCGAUGA	Cleavage	GTP-binding protein alpha subunit, gna	1
miRNA76	PGSC0003DMT400086773	3	16.536	1	20	64	83	UCAUUGACAGAUGUGCGCUG	UAUCACAUAUCUGUCAAUGA	Cleavage	Ribonuclease H	1
miRNA77	PGSC0003DMT400069798	0	20.262	1	20	1113	1132	AUGCACGUCUAGACACCUCA	UGAGGUGUCUAGACGUGCAU	Cleavage	dihydrolipoyl dehydrogenase	1
miRNA77	PGSC0003DMT400067637	0.5	24.866	1	20	315	334	AUGCACGUCUAGACACCUCA	UGAGGUGUCUAGAUGUGCAU	Cleavage	transporter	1
miRNA77	PGSC0003DMT400015324	0.5	19.758	1	20	1054	1073	AUGCACGUCUAGACACCUCA	UGAGGUGUCUAGAUGUGCAU	Cleavage	wall-associated kinase	1
miRNA77	PGSC0003DMT400015323	0.5	19.758	1	20	1054	1073	AUGCACGUCUAGACACCUCA	UGAGGUGUCUAGAUGUGCAU	Cleavage	wall-associated kinase	1
miRNA77	PGSC0003DMT400014992	1	21.795	1	20	673	692	AUGCACGUCUAGACACCUCA	UGAGGUGUCUAGAUGUGUAU	Cleavage		1
miRNA77	PGSC0003DMT400014994	1	21.795	1	20	754	773	AUGCACGUCUAGACACCUCA	UGAGGUGUCUAGAUGUGUAU	Cleavage		1
miRNA77	PGSC0003DMT400014990	1	21.795	1	20	1017	1036	AUGCACGUCUAGACACCUCA	UGAGGUGUCUAGAUGUGUAU	Cleavage		1
miRNA77	PGSC0003DMT400020592	1.5	20.768	1	20	304	323	AUGCACGUCUAGACACCUCA	UGAGGUGUCUAGAUGUGCAC	Cleavage	alpha-amylase	1
miRNA77	PGSC0003DMT400007593	1.5	22.632	1	20	242	261	AUGCACGUCUAGACACCUCA	UGAGGUGUCUAGAUGUGCAC	Cleavage	polygalactorunase	1
miRNA77	PGSC0003DMT400007049	1.5	20.453	1	20	1170	1189	AUGCACGUCUAGACACCUCA	UGAGGUGUCUAGAUGUGCAC	Cleavage	peroxiredoxin	1
miRNA77	PGSC0003DMT400059998	1.5	20.478	1	20	1791	1810	AUGCACGUCUAGACACCUCA	UGAGGUGUCUAGAUGUGCAA	Cleavage	ARF domain class transcription factor	1
miRNA77	PGSC0003DMT400075256	1.5	23.798	1	20	3035	3054	AUGCACGUCUAGACACCUCA	GGAGGUGUCUAGAUGUGCAU	Cleavage	ankryin repeat containing protein	1
miRNA77	PGSC0003DMT400059997	1.5	20.478	1	20	1588	1607	AUGCACGUCUAGACACCUCA	UGAGGUGUCUAGAUGUGCAA	Cleavage		1
miRNA77	PGSC0003DMT400075257	1.5	23.798	1	20	4024	4043	AUGCACGUCUAGACACCUCA	GGAGGUGUCUAGAUGUGCAU	Cleavage	ankryin repeat containing protein	1
miRNA77	PGSC0003DMT400059996	1.5	20.478	1	20	2105	2124	AUGCACGUCUAGACACCUCA	UGAGGUGUCUAGAUGUGCAA	Cleavage	ARF domain class transcription factor	1
miRNA77	PGSC0003DMT400030295	1	20.916	1	20	1566	1585	AUGCACGUCUAGACACCUCA	UGAGGUAUCUAGACGUGCAU	Cleavage	cyclin like F-box,F-box protein interaction domain	1
miRNA77	PGSC0003DMT400010833	2	16.229	1	20	221	240	AUGCACGUCUAGACACCUCA	UGAGGUGUCUAGAUGUGUAC	Cleavage	conserved gene of unknown function	1
miRNA77	PGSC0003DMT400049367	2	19.884	1	20	223	242	AUGCACGUCUAGACACCUCA	UGAGGUGUCUAGAUAUGCAU	Cleavage	1-phosphatidylinositol-4,5-bisphosphate phosphodiesterase	1
miRNA77	PGSC0003DMT400048143	1.5	16.438	1	20	1224	1243	AUGCACGUCUAGACACCUCA	UGACGUGUCUAGAUGUGCAU	Cleavage	amidase family protein	1
miRNA77	PGSC0003DMT400036778	1.5	21.701	1	20	1177	1196	AUGCACGUCUAGACACCUCA	UGAGGGGUCUAGAUGUGCAU	Cleavage	nuclix hydrolase 17,mitochondrial	1
miRNA77	PGSC0003DMT400036777	1.5	21.701	1	20	1647	1666	AUGCACGUCUAGACACCUCA	UGAGGGGUCUAGAUGUGCAU	Cleavage	nuclix hydrolase 17,mitochondrial	1
miRNA77	PGSC0003DMT400036776	1.5	21.701	1	20	1758	1777	AUGCACGUCUAGACACCUCA	UGAGGGGUCUAGAUGUGCAU	Cleavage	nuclix hydrolase 17,mitochondrial	1
miRNA77	PGSC0003DMT400020829	2	22.705	1	20	1041	1060	AUGCACGUCUAGACACCUCA	UGAGGUGUCUAGAUGUACAU	Cleavage	pyridoxine biosynthesis protein	1
miRNA78	PGSC0003DMT400044988	1.5	16.883	1	21	1565	1585	UUGUAGGACGGAUGUGUCUAU	AUAGACACAUUCGUCCUACAU	Cleavage		1
miRNA78	PGSC0003DMT400044986	1.5	16.883	1	21	1565	1585	UUGUAGGACGGAUGUGUCUAU	AUAGACACAUUCGUCCUACAU	Cleavage		1
miRNA78	PGSC0003DMT400044989	1.5	16.883	1	21	1565	1585	UUGUAGGACGGAUGUGUCUAU	AUAGACACAUUCGUCCUACAU	Cleavage	Cdk10/11	1
miRNA78	PGSC0003DMT400044987	1.5	16.883	1	21	1565	1585	UUGUAGGACGGAUGUGUCUAU	AUAGACACAUUCGUCCUACAU	Cleavage	Cdk10/11	1
miRNA78	PGSC0003DMT400081911	2.5	13.133	1	21	1508	1528	UUGUAGGACGGAUGUGUCUAU	AUGGACACAUUCGUCCUACGU	Cleavage	Lipoxygenase	1
miRNA78	PGSC0003DMT400015884	3	24.045	1	21	115	135	UUGUAGGACGGAUGUGUCUAU	AUAUACACAUUCGUCUUACAU	Cleavage	Plastoquinol-plastocyanin reductase	1
miRNA78	PGSC0003DMT400073315	3	20.573	1	21	118	138	UUGUAGGACGGAUGUGUCUAU	AUGGACACAAUCGUCCUACAU	Cleavage	Phospholipid N-methyltransferase	1
miRNA78	PGSC0003DMT400041133	3	21.748	1	21	2282	2302	UUGUAGGACGGAUGUGUCUAU	AUAGACAAAUCUUUCCUGCAA	Translation	Heat shock 70 kDa protein	1
miRNA78	PGSC0003DMT400075398	3	14.428	1	20	1312	1331	UUGUAGGACGGAUGUGUCUA	UCGACACAUCUGUUUUGCAA	Cleavage	PS60 protein	1
miRNA79	PGSC0003DMT400013670	3	14.605	1	22	370	391	UUUGGACGACAGGGGCACGAAU	AUUGGUGCCUCUGUCGUACAAA	Cleavage	conserved gene of unknown function	1
miRNA79	PGSC0003DMT400000501	2.5	11.95	1	22	1429	1450	UUUGGACGACAGGGGCACGAAU	AUUGGUGCCCUUAUCGUCCAAA	Translation	gene of unknown function	1
miRNA79	PGSC0003DMT400000502	2.5	11.95	1	22	1540	1561	UUUGGACGACAGGGGCACGAAU	AUUGGUGCCCUUAUCGUCCAAA	Translation	gene of unknown function	1
miRNA79	PGSC0003DMT400046304	3	12.997	1	22	2917	2938	UUUGGACGACAGGGGCACGAAU	AUUGGUGCCCCUACCGUCCAAA	Translation	gene of unknown function	1
miRNA80	PGSC0003DMT400069735	3	17.478	1	22	634	655	UGAGUUGGCCUACACACCUUGG	CCAUGGUGUCUAGGCCAACUUG	Cleavage	Ferritin	1
miRNA80	PGSC0003DMT400085996	2.5	23.675	1	21	35	55	UGAGUUGGCCUACACACCUUG	UAUGGUCUGUAGGCCGACUCA	Cleavage	Gene of unknown function	1
miRNA82	PGSC0003DMT400078844	2	12.451	1	20	908	927	AGGAUUGGGAGAAGGAUCCA	UGGGUACUUCUCCUAAUCCU	Cleavage	S-acyltransferase T1P1	1
miRNA82	PGSC0003DMT400061145	3	16.154	1	21	1529	1549	AGGAUUGGGAGAAGGAUCCAC	GUGAAUCUUUCUCCUGGUCCU	Cleavage	hydroxyproline rich glycoprotein	1
miRNA82	PGSC0003DMT400067069	3	15.662	1	20	535	554	AGGAUUGGGAGAAGGAUCCA	UGGAUUCUUCUUCUGGUUCU	Cleavage	alpha-1,4-fucosyltransferase	1
miRNA82	PGSC0003DMT400058807	3	13.684	1	20	656	675	AGGAUUGGGAGAAGGAUCCA	UGGAUCCAUCUCUCAAUGCU	Cleavage	cationic peroxidase isozyme 38K	1
miRNA82	PGSC0003DMT400069547	3	7.746	1	20	105	124	AGGAUUGGGAGAAGGAUCCA	UGGAUUCUUCCUCCAAUUUU	Translation	Nucleic acid binding protein	1
miRNA82	PGSC0003DMT400059664	3	9.651	1	20	386	405	AGGAUUGGGAGAAGGAUCCA	UUGAUCUUUCUUCUAAUUCU	Cleavage	leucine-rich repeat receptor protein kinase EXS	1
miRNA85	PGSC0003DMT400013670	2	15.566	1	21	342	362	AAGUAUGACGAAUGGUAUCUG	CAGAUACCUUCCGUCAUACUU	Translation	Gene of unknown function	1
miRNA85	PGSC0003DMT400018045	2.5	18.709	1	21	553	573	AAGUAUGACGAAUGGUAUCUG	CAAAUAUCCUUCGUCAUACUU	Cleavage	Gene of unknown function	1
miRNA85	PGSC0003DMT400000501	2	16.501	1	21	1401	1421	AAGUAUGACGAAUGGUAUCUG	UAGAUACCCUCCGUCAUACUU	Translation	conserved gene of unknown function	2
miRNA85	PGSC0003DMT400000501	2.5	16.066	1	21	1572	1592	AAGUAUGACGAAUGGUAUCUG	CAGAUAUCUUCCGUCAUACUU	Translation	conserved gene of unknown function	2
miRNA85	PGSC0003DMT400000502	2	16.501	1	21	1512	1532	AAGUAUGACGAAUGGUAUCUG	UAGAUACCCUCCGUCAUACUU	Translation	conserved gene of unknown function	2
miRNA85	PGSC0003DMT400000502	2.5	16.066	1	21	1683	1703	AAGUAUGACGAAUGGUAUCUG	CAGAUAUCUUCCGUCAUACUU	Translation	conserved gene of unknown function	2
miRNA85	PGSC0003DMT400067688	3	18.945	1	21	3133	3153	AAGUAUGACGAAUGGUAUCUG	CAGAUACCAUCUGAUAUACUU	Translation		1
miRNA85	PGSC0003DMT400021688	3	18.42	1	21	742	762	AAGUAUGACGAAUGGUAUCUG	UAGAUAUCCUCUGUCAUACUU	Translation	Endo-1,4-beta-D-glucanase	1
miRNA85	PGSC0003DMT400021686	3	18.42	1	21	913	933	AAGUAUGACGAAUGGUAUCUG	UAGAUAUCCUCUGUCAUACUU	Translation	Endo-1,4-beta-D-glucanase	1
miRNA85	PGSC0003DMT400072696	3	11.281	1	21	1070	1090	AAGUAUGACGAAUGGUAUCUG	UAGAUGCUUUUCCUCAUACUU	Translation	Peptidyl-prolyl cis-trans isomerase cyclophilin-type family protein	1
miRNA85	PGSC0003DMT400046304	3	16.345	1	21	2889	2909	AAGUAUGACGAAUGGUAUCUG	CAAAUACCCUCCGUCAUACUU	Translation	gene of unknown function	1
miRNA87	PGSC0003DMT400072534	1.5	12.492	1	21	795	815	UAUAUGCUCUAGAUUUUGGAC	GUUCAAAAACUAGAGCAUAUA	Cleavage	tropinone reductase I	1
miRNA87	PGSC0003DMT400000501	1.5	13.865	1	21	1444	1464	UAUAUGCUCUAGAUUUUGGAC	GUCCAAAAAUUAGAGCAUAUA	Cleavage	conserved gene of unknown function	1
miRNA87	PGSC0003DMT400000502	1.5	13.865	1	21	1555	1575	UAUAUGCUCUAGAUUUUGGAC	GUCCAAAAAUUAGAGCAUAUA	Cleavage	conserved gene of unknown function	1
miRNA87	PGSC0003DMT400013670	2	10.814	1	21	385	405	UAUAUGCUCUAGAUUUUGGAC	GUACAAAAACUAGAGCAUAUA	Cleavage	gene of unknown function	1
miRNA87	PGSC0003DMT400072448	2.5	19.657	1	21	713	733	UAUAUGCUCUAGAUUUUGGAC	GUUUAAAAAUUAGAGCAUAUA	Cleavage	metal ion binding protein	1
miRNA87	PGSC0003DMT400002127	2.5	23.597	1	21	2334	2354	UAUAUGCUCUAGAUUUUGGAC	GUCCAAAUUUUGGAGCGUAUA	Cleavage	NBS-LRR resistance protein	1
miRNA87	PGSC0003DMT400046304	2	10.968	1	21	2932	2952	UAUAUGCUCUAGAUUUUGGAC	GUCCAAAAACUAAAGCAUAUA	Translation	conserved gene of unknown function	1
miRNA87	PGSC0003DMT400065426	2.5	12.345	1	21	221	241	UAUAUGCUCUAGAUUUUGGAC	GUCCAAUAUUUCGAGCAUAUA	Translation	desacetoxyvindoline 4-hdroxylase	1
miRNA87	PGSC0003DMT400075424	3	15.188	1	21	1049	1069	UAUAUGCUCUAGAUUUUGGAC	GACCAAAAUUUAGAGCAUACA	Cleavage	conserved gene of unknown function	1
miRNA87	PGSC0003DMT400054788	2.5	15.606	1	20	38	57	UAUAUGCUCUAGAUUUUGGA	UCCAAAAUCUACAGUAUAUU	Translation	peptide N-glycanase	1
miRNA87	PGSC0003DMT400089630	3	15.085	1	20	101	120	UAUAUGCUCUAGAUUUUGGA	UUCAAAAUCUGGAGUCUAUA	Cleavage	conserved gene of unknown function	1
miRNA87	PGSC0003DMT400095961	3	16.075	1	20	197	216	UAUAUGCUCUAGAUUUUGGA	UUCAAAAUCUAGAGUCUGUA	Cleavage	conserved gene of unknown function	1
miRNA87	PGSC0003DMT400086069	3	18.865	1	20	38	57	UAUAUGCUCUAGAUUUUGGA	UUCAAAAUCUAGAGUCUGUA	Cleavage	conserved gene of unknown function	1
miRNA87	PGSC0003DMT400039911	2.5	12.457	1	20	67	86	UAUAUGCUCUAGAUUUUGGA	UUCAAAUUUUGGAGCAUAUA	Cleavage	nucleolar GTP binding protein 2	1
miRNA87	PGSC0003DMT400067688	2	13.325	1	20	3177	3196	UAUAUGCUCUAGAUUUUGGA	UCCAAAAACUAAAGCAUAUA	Translation	ATP binding protein	1
miRNA87	PGSC0003DMT400021688	3	19.15	1	21	785	805	UAUAUGCUCUAGAUUUUGGAC	GUCAAAAAAUUAGAGCGUAUA	Cleavage	endo 1,4-β-D-glucanase	1
miRNA87	PGSC0003DMT400021686	3	19.15	1	21	956	976	UAUAUGCUCUAGAUUUUGGAC	GUCAAAAAAUUAGAGCGUAUA	Cleavage	endo 1,4-β-D-glucanase	1
miRNA87	PGSC0003DMT400052220	3	13.32	1	21	1507	1527	UAUAUGCUCUAGAUUUUGGAC	GUCUAAACUCUAAAGCAUGUA	Translation	Sua5	1
miRNA87	PGSC0003DMT400052221	3	13.32	1	21	1511	1531	UAUAUGCUCUAGAUUUUGGAC	GUCUAAACUCUAAAGCAUGUA	Translation		1
miRNA87	PGSC0003DMT400060445	3	12.222	1	21	1698	1718	UAUAUGCUCUAGAUUUUGGAC	GUUAAAAAACUGGAGCAUAUA	Cleavage	ankryin repeat containing protein	1
miRNA87	PGSC0003DMT400052219	3	13.32	1	21	2025	2045	UAUAUGCUCUAGAUUUUGGAC	GUCUAAACUCUAAAGCAUGUA	Translation	Sua5	1
miRNA87	PGSC0003DMT400060446	3	12.222	1	21	2197	2217	UAUAUGCUCUAGAUUUUGGAC	GUUAAAAAACUGGAGCAUAUA	Cleavage	ankryin repeat containing protein	1
miRNA87	PGSC0003DMT400060447	3	12.222	1	21	2299	2319	UAUAUGCUCUAGAUUUUGGAC	GUUAAAAAACUGGAGCAUAUA	Cleavage	ankryin repeat containing protein	1
miRNA87	PGSC0003DMT400000924	3	14.147	1	21	1888	1908	UAUAUGCUCUAGAUUUUGGAC	GUACAAAACUUGGAGCAUAUA	Cleavage	chloroplast processing enzyme	1
miRNA87	PGSC0003DMT400055416	3	13.262	1	20	3246	3265	UAUAUGCUCUAGAUUUUGGA	ACUGAAAUCUAGUGCAUAUA	Cleavage	T-snare	1
miRNA88	PGSC0003DMT400089159	0.5	16.747	1	21	202	222	AUAAUCACGUUGGCGAUUCUC	GAGGAUCGCCAACGUGAUUAU	Cleavage	Mads box protein	1
miRNA88	PGSC0003DMT400040884	1.5	16.478	1	21	88	108	AUAAUCACGUUGGCGAUUCUC	GAGGAUCGCAAACGUGAUUAU	Cleavage	Gene of unknown function	1
miRNA88	PGSC0003DMT400088580	3	18.123	1	21	88	108	AUAAUCACGUUGGCGAUUCUC	GAGGAUCGCCAACGUGAUCAG	Cleavage	Gene of unknown function	1
miRNA88	PGSC0003DMT400087801	2	17.428	1	20	203	222	AUAAUCACGUUGGCGAUUCU	AGGAUCGCAAAUGUGAUUAU	Cleavage	Mads box protein	1
miRNA88	PGSC0003DMT400097081	3	16.197	1	21	202	222	AUAAUCACGUUGGCGAUUCUC	GAGGAUCACCAACGUGAAUAU	Cleavage	MADS-box family protein	1
miRNA88	PGSC0003DMT400090819	3	13.801	1	20	40	59	AUAAUCACGUUGGCGAUUCU	AGAGUCGCUAAUGAGAUUAU	Cleavage	Conserved gene of unknown function	1
miRNA90	PGSC0003DMT400012590	2.5	14.575	1	21	2054	2074	AUGCAUGUCUAUUUGUUCAAC	GUUGAACAAGUAGACACGCGU	Cleavage	Basic helix-loop-helix protein	1
miRNA90	PGSC0003DMT400078336	2	14.921	1	20	60	79	AUGCAUGUCUAUUUGUUCAA	UUGAACAAAUAGAUAUGCUU	Cleavage	Disease resistance protein BS2	1
miRNA90	PGSC0003DMT400015015	2	17.186	1	20	705	724	AUGCAUGUCUAUUUGUUCAA	UUGAACAAAUAGAUAUACAU	Cleavage	Conserved gene of unknown function	1
miRNA90	PGSC0003DMT400019827	2	13.881	1	20	1955	1974	AUGCAUGUCUAUUUGUUCAA	UUGGACAAAUGGACAUGUGU	Cleavage	Orf120a protein	1
miRNA90	PGSC0003DMT400062273	3	18.889	1	21	519	539	AUGCAUGUCUAUUUGUUCAAC	GUUGAACAGAUAGACAUAUGU	Cleavage	Spermidine synthase 1	1
miRNA90	PGSC0003DMT400076910	2.5	18.678	1	21	1912	1932	AUGCAUGUCUAUUUGUUCAAC	GUUGAACAAACAGACAUACAU	Translation	Acyl-CoA synthetase	1
miRNA90	PGSC0003DMT400045008	3	20.247	1	21	527	547	AUGCAUGUCUAUUUGUUCAAC	GUUGAAUAAAUAGAUAUAUAU	Cleavage	Protein phosphatase 2a, regulatory subunit	1
miRNA90	PGSC0003DMT400009061	2.5	20.591	1	20	1097	1116	AUGCAUGUCUAUUUGUUCAA	CUGGACGAAUGGACAUGCAU	Cleavage	AAA-type ATPase	1
miRNA90	PGSC0003DMT400071144	2	19.06	1	20	1213	1232	AUGCAUGUCUAUUUGUUCAA	UUGAAAAAGUAGGCAUGCAU	Cleavage		1
miRNA90	PGSC0003DMT400078332	2.5	10.297	1	20	1940	1959	AUGCAUGUCUAUUUGUUCAA	UUGAACAAAUGGAUAUGCCU	Cleavage	Disease resistance protein	1
miRNA90	PGSC0003DMT400078333	2.5	10.339	1	20	1976	1995	AUGCAUGUCUAUUUGUUCAA	UUGAACAAAUGGAUAUGCCU	Cleavage	Resistance protein PSH-RGH6	1
miRNA90	PGSC0003DMT400071145	2	19.06	1	20	923	942	AUGCAUGUCUAUUUGUUCAA	UUGAAAAAGUAGGCAUGCAU	Cleavage	RNA binding protein	1
miRNA90	PGSC0003DMT400071143	2	19.06	1	20	1213	1232	AUGCAUGUCUAUUUGUUCAA	UUGAAAAAGUAGGCAUGCAU	Cleavage	RNA binding protein	1
miRNA90	PGSC0003DMT400011574	3	9.575	1	20	1444	1463	AUGCAUGUCUAUUUGUUCAA	UUGAACAAAUAGACAUACGC	Cleavage	Kinase	1
miRNA90	PGSC0003DMT400063045	3	14.846	1	20	24	43	AUGCAUGUCUAUUUGUUCAA	CUGAAUGAAUGGAUAUGCAU	Cleavage	LIGULELESS1 protein	1
miRNA90	PGSC0003DMT400059643	3	16.707	1	20	140	159	AUGCAUGUCUAUUUGUUCAA	UUGAGCAAAUGGAUAUGUAG	Cleavage	Microtubule-associated protein	1
miRNA90	PGSC0003DMT400063046	3	14.846	1	20	24	43	AUGCAUGUCUAUUUGUUCAA	CUGAAUGAAUGGAUAUGCAU	Cleavage		1
miRNA90	PGSC0003DMT400030696	2.5	21.276	1	20	416	435	AUGCAUGUCUAUUUGUUCAA	UUGAACAAAAAGGUGUGCAU	Translation	Gene of unknown function	1
miRNA90	PGSC0003DMT400030697	2.5	21.276	1	20	999	1018	AUGCAUGUCUAUUUGUUCAA	UUGAACAAAAAGGUGUGCAU	Translation	Gene of unknown function	1
miRNA90	PGSC0003DMT400014544	3	13.547	1	21	1595	1615	AUGCAUGUCUAUUUGUUCAAC	GUUGUAGAGGUAGACAUGCAU	Cleavage	Castasterone 26-hydroxylase	1
miRNA90	PGSC0003DMT400014545	3	13.547	1	21	1670	1690	AUGCAUGUCUAUUUGUUCAAC	GUUGUAGAGGUAGACAUGCAU	Cleavage	Castasterone 26-hydroxylase	1
miRNA91	PGSC0003DMT400072534	1.5	12.492	1	21	795	815	UAUAUGCUCUAGCUUUUGGAC	GUUCAAAAACUAGAGCAUAUA	Cleavage	tropinone reductase I	1
miRNA91	PGSC0003DMT400000501	1.5	13.865	1	21	1444	1464	UAUAUGCUCUAGCUUUUGGAC	GUCCAAAAAUUAGAGCAUAUA	Cleavage	gene of unknown function	1
miRNA91	PGSC0003DMT400000502	1.5	13.865	1	21	1555	1575	UAUAUGCUCUAGCUUUUGGAC	GUCCAAAAAUUAGAGCAUAUA	Cleavage	gene of unknown function	1
miRNA91	PGSC0003DMT400013670	2	10.814	1	21	385	405	UAUAUGCUCUAGCUUUUGGAC	GUACAAAAACUAGAGCAUAUA	Cleavage	conserved gene of unknown function	1
miRNA91	PGSC0003DMT400072448	2.5	19.657	1	21	713	733	UAUAUGCUCUAGCUUUUGGAC	GUUUAAAAAUUAGAGCAUAUA	Cleavage	metal ion binding protein	1
miRNA91	PGSC0003DMT400046304	2	10.968	1	21	2932	2952	UAUAUGCUCUAGCUUUUGGAC	GUCCAAAAACUAAAGCAUAUA	Translation	conserved gene of unknown function	1
miRNA91	PGSC0003DMT400096725	3	16.801	1	21	396	416	UAUAUGCUCUAGCUUUUGGAC	GUCCAAAAGCAAGAGCAAGUA	Translation	conserved gene of unknown function	1
miRNA91	PGSC0003DMT400055226	3	7.892	1	20	193	212	UAUAUGCUCUAGCUUUUGGA	UUCAAAAGCUAGAUUAUAUG	Cleavage	Cytochrome P450	1
miRNA91	PGSC0003DMT400055228	3	7.892	1	20	1204	1223	UAUAUGCUCUAGCUUUUGGA	UUCAAAAGCUAGAUUAUAUG	Cleavage	Cytochrome P450	1
miRNA91	PGSC0003DMT400055227	3	7.892	1	20	1185	1204	UAUAUGCUCUAGCUUUUGGA	UUCAAAAGCUAGAUUAUAUG	Cleavage		1
miRNA91	PGSC0003DMT400067688	2	13.325	1	20	3177	3196	UAUAUGCUCUAGCUUUUGGA	UCCAAAAACUAAAGCAUAUA	Translation	ATP binding protein	1
miRNA91	PGSC0003DMT400021688	3	19.15	1	21	785	805	UAUAUGCUCUAGCUUUUGGAC	GUCAAAAAAUUAGAGCGUAUA	Cleavage	endo 1,4-β-D-glucanase	1
miRNA91	PGSC0003DMT400021686	3	19.15	1	21	956	976	UAUAUGCUCUAGCUUUUGGAC	GUCAAAAAAUUAGAGCGUAUA	Cleavage	endo 1,4-β-D-glucanase	1
miRNA91	PGSC0003DMT400005623	3	16.854	1	21	486	506	UAUAUGCUCUAGCUUUUGGAC	GUGUAACAGCUGGAGCAUAUA	Cleavage	pollen specific protein sf21	1
miRNA91	PGSC0003DMT400005622	3	16.854	1	21	497	517	UAUAUGCUCUAGCUUUUGGAC	GUGUAACAGCUGGAGCAUAUA	Cleavage	pollen specific protein sf21	1
miRNA91	PGSC0003DMT400005620	3	16.854	1	21	486	506	UAUAUGCUCUAGCUUUUGGAC	GUGUAACAGCUGGAGCAUAUA	Cleavage	pollen specific protein sf21	1
miRNA91	PGSC0003DMT400060445	3	12.222	1	21	1698	1718	UAUAUGCUCUAGCUUUUGGAC	GUUAAAAAACUGGAGCAUAUA	Cleavage	ankryin repeat containing protein	1
miRNA91	PGSC0003DMT400005621	3	16.854	1	21	486	506	UAUAUGCUCUAGCUUUUGGAC	GUGUAACAGCUGGAGCAUAUA	Cleavage	pollen specific protein sf21	1
miRNA91	PGSC0003DMT400060446	3	12.222	1	21	2197	2217	UAUAUGCUCUAGCUUUUGGAC	GUUAAAAAACUGGAGCAUAUA	Cleavage	ankryin repeat containing protein	1
miRNA91	PGSC0003DMT400060447	3	12.222	1	21	2299	2319	UAUAUGCUCUAGCUUUUGGAC	GUUAAAAAACUGGAGCAUAUA	Cleavage	ankryin repeat containing protein	1
miRNA91	PGSC0003DMT400000924	3	14.147	1	21	1888	1908	UAUAUGCUCUAGCUUUUGGAC	GUACAAAACUUGGAGCAUAUA	Cleavage	chloroplast processing enzyme	1
miRNA92	PGSC0003DMT400030678	2.5	23.97	1	20	912	931	GCUGAUAUUGCAGCAUGGCA	UGUCAUGAUCCAAUAUCAGC	Translation	Cellulose synthase	1
miRNA93	PGSC0003DMT400030678	2.5	23.97	1	20	912	931	GCUGAUAUUGCAGCAUGGCA	UGUCAUGAUCCAAUAUCAGC	Translation	Cellulose synthase	1
miRNA94	PGSC0003DMT400034362	2	15.29	1	20	134	153	UGAAUUGCAUGGAGAUUUUC	GGUAAUCUCCAUGCAAUUCG	Cleavage	Structural maintenance of chromosome	1
miRNA94	PGSC0003DMT400093531	2	13.467	1	20	1538	1557	UGAAUUGCAUGGAGAUUUUC	GAAAAUCUCAGUGUAAUUCA	Translation	Non-phototropic hypocotyl	1
miRNA94	PGSC0003DMT400057174	2	15.501	1	20	742	761	UGAAUUGCAUGGAGAUUUUC	GGAAAUGUCCAUGCAGUUCA	Cleavage	Imidazole glycerol phosphate synthase subunit hisf	1
miRNA94	PGSC0003DMT400034363	2	15.29	1	20	134	153	UGAAUUGCAUGGAGAUUUUC	GGUAAUCUCCAUGCAAUUCG	Cleavage	Structural maintenance of chromosome	1
miRNA94	PGSC0003DMT400033655	2	14.731	1	20	1557	1576	UGAAUUGCAUGGAGAUUUUC	GAAAAUCUUCUUGCAGUUCA	Translation	Retrotransposon protein, unclassified	1
miRNA94	PGSC0003DMT400012744	3	20.231	1	20	552	571	UGAAUUGCAUGGAGAUUUUC	GAAAAUUUCCAUGGAAUUCU	Cleavage	Receptor protein kinase CLAVATA1	1
miRNA94	PGSC0003DMT400063381	3	19.714	1	20	800	819	UGAAUUGCAUGGAGAUUUUC	UGAAAUCUCCUUGCAGUUCA	Translation	Heparanase-2	1
miRNA94	PGSC0003DMT400020191	3	7.695	1	20	162	181	UGAAUUGCAUGGAGAUUUUC	GAAAAUCCUCAUGAAAUUCA	Cleavage	Conserved gene of unknown function	1
miRNA94	PGSC0003DMT400087457	3	15.404	1	20	571	590	UGAAUUGCAUGGAGAUUUUC	GAAAAUCUCGAUGUAAUGCA	Translation	Transposon protein, CACTA, En/Spm sub-class	1
miRNA94	PGSC0003DMT400010961	3	11.249	1	20	637	656	UGAAUUGCAUGGAGAUUUUC	GAAAAUCUUCUUGCAAGUCA	Translation	Conserved gene of unknown function	1
miRNA94	PGSC0003DMT400010959	3	11.249	1	20	637	656	UGAAUUGCAUGGAGAUUUUC	GAAAAUCUUCUUGCAAGUCA	Translation	Conserved gene of unknown function	1
miRNA94	PGSC0003DMT400010960	3	11.249	1	20	637	656	UGAAUUGCAUGGAGAUUUUC	GAAAAUCUUCUUGCAAGUCA	Translation	Conserved gene of unknown function	1
miRNA95	PGSC0003DMT400004456	2	12.894	1	21	443	463	AGGUGUUUGGAUGUGCGUUCU	AGAGUGCACAUCUAGACACCU	Cleavage		1
miRNA95	PGSC0003DMT400069798	2	16.55	1	21	943	963	AGGUGUUUGGAUGUGCGUUCU	AGAGUGCACAUCUAGACACCU	Cleavage	Dihydrolipoyl dehydrogenase	1
miRNA95	PGSC0003DMT400044707	2	19.59	1	21	1548	1568	AGGUGUUUGGAUGUGCGUUCU	AGAGUGCACAUCUAGACACCU	Cleavage	Haloacid dehalogenase superfamily protein	1
miRNA95	PGSC0003DMT400004455	2	12.894	1	21	911	931	AGGUGUUUGGAUGUGCGUUCU	AGAGUGCACAUCUAGACACCU	Cleavage	Zinc finger family protein	1
miRNA95	PGSC0003DMT400004454	2	12.894	1	21	986	1006	AGGUGUUUGGAUGUGCGUUCU	AGAGUGCACAUCUAGACACCU	Cleavage	Zinc finger family protein	1
miRNA95	PGSC0003DMT400075256	2	15.979	1	21	2926	2946	AGGUGUUUGGAUGUGCGUUCU	AGAGUGCACAUCUAGACACCU	Cleavage	Ankyrin repeat-containing protein	1
miRNA95	PGSC0003DMT400075257	2	15.979	1	21	3915	3935	AGGUGUUUGGAUGUGCGUUCU	AGAGUGCACAUCUAGACACCU	Cleavage	Ankyrin repeat-containing protein	1
miRNA95	PGSC0003DMT400047938	1.5	11.731	1	21	244	264	AGGUGUUUGGAUGUGCGUUCU	AGAACUCAUAUCCAAACACCU	Cleavage	F-box family protein	1
miRNA95	PGSC0003DMT400055770	2	12.993	1	21	439	459	AGGUGUUUGGAUGUGCGUUCU	AGAAUGCACAUCUAGACACUU	Cleavage	Polygalacturonase	1
miRNA95	PGSC0003DMT400012869	2.5	17.885	1	21	899	919	AGGUGUUUGGAUGUGCGUUCU	AGAGUGCACAUCUAGAUACCU	Cleavage	Peptidase C45, acyl-coenzyme A/6-aminopenicillanic acid acyl-transferase	1
miRNA95	PGSC0003DMT400016455	2.5	12.608	1	21	610	630	AGGUGUUUGGAUGUGCGUUCU	AGGAUGCACGUCUAGACACCU	Cleavage	Ankyrin repeat family protein	1
miRNA95	PGSC0003DMT400075333	2.5	15.941	1	21	2602	2622	AGGUGUUUGGAUGUGCGUUCU	AGGAUGCACAUCUAGGCACCU	Cleavage	Abscisic insensitive 1B	1
miRNA95	PGSC0003DMT400075332	2.5	15.941	1	21	3139	3159	AGGUGUUUGGAUGUGCGUUCU	AGGAUGCACAUCUAGGCACCU	Cleavage	Abscisic insensitive 1B	1
miRNA95	PGSC0003DMT400067637	3	17.024	1	21	147	167	AGGUGUUUGGAUGUGCGUUCU	AGAGUGCACGUCUAGAUACCU	Cleavage	Transporter	1
miRNA95	PGSC0003DMT400075593	3	21.092	1	21	141	161	AGGUGUUUGGAUGUGCGUUCU	AGAGUGCAUAUCUAGACACUU	Cleavage	Auxin efflux carrier family protein	1
miRNA95	PGSC0003DMT400053109	2.5	9.15	1	21	1337	1357	AGGUGUUUGGAUGUGCGUUCU	AGUAUGCACAUCUAGACACCU	Cleavage	Alpha amylase	1
miRNA95	PGSC0003DMT400059998	2.5	18.16	1	21	1620	1640	AGGUGUUUGGAUGUGCGUUCU	AGUAUGCACAUCUAGACACCU	Cleavage	ARF domain class transcription factor	1
miRNA95	PGSC0003DMT400020450	3	12.133	1	21	599	619	AGGUGUUUGGAUGUGCGUUCU	AGAGUGUACAUCUAGACACUU	Cleavage	Actin binding protein	1
miRNA95	PGSC0003DMT400029994	2.5	21.037	1	21	2550	2570	AGGUGUUUGGAUGUGCGUUCU	AAAAUGCACAUCUAGACACCU	Cleavage	Pentatricopeptide repeat-containing protein	1
miRNA95	PGSC0003DMT400015324	3	14.75	1	21	890	910	AGGUGUUUGGAUGUGCGUUCU	AGAGUGCACAUCUACACACCU	Cleavage		1
miRNA95	PGSC0003DMT400015323	3	14.75	1	21	890	910	AGGUGUUUGGAUGUGCGUUCU	AGAGUGCACAUCUACACACCU	Cleavage	Wall-associated kinase	1
miRNA95	PGSC0003DMT400059997	2.5	18.16	1	21	1417	1437	AGGUGUUUGGAUGUGCGUUCU	AGUAUGCACAUCUAGACACCU	Cleavage		1
miRNA95	PGSC0003DMT400059996	2.5	18.16	1	21	1934	1954	AGGUGUUUGGAUGUGCGUUCU	AGUAUGCACAUCUAGACACCU	Cleavage	ARF domain class transcription factor	1
miRNA97	PGSC0003DMT400000501	1.5	17.304	1	21	1603	1623	UUUUUGGACGACAGGGGCAUC	GAUGCCCAUGUCGUUCAAAAA	Cleavage	gene of unknown function	1
miRNA97	PGSC0003DMT400000502	1.5	17.304	1	21	1714	1734	UUUUUGGACGACAGGGGCAUC	GAUGCCCAUGUCGUUCAAAAA	Cleavage	gene of unknown function	1
miRNA97	PGSC0003DMT400066163	1.5	16.957	1	21	1718	1738	UUUUUGGACGACAGGGGCAUC	GAUGCCCAUGUCGUCCAGAAA	Cleavage	signal transducer	1
miRNA97	PGSC0003DMT400066161	1.5	16.957	1	21	1510	1530	UUUUUGGACGACAGGGGCAUC	GAUGCCCAUGUCGUCCAGAAA	Cleavage	signal transducer	1
miRNA97	PGSC0003DMT400013670	2.5	13.269	1	21	373	393	UUUUUGGACGACAGGGGCAUC	GGUGCCUCUGUCGUACAAAAA	Cleavage	conserved gene of unknown function	1
miRNA97	PGSC0003DMT400021688	3	12.832	1	21	773	793	UUUUUGGACGACAGGGGCAUC	GGUGCCCCUGCCGUCAAAAAA	Translation	endo 1,4-β-D-glucanase	1
miRNA97	PGSC0003DMT400072534	3	15.183	1	21	783	803	UUUUUGGACGACAGGGGCAUC	GGUACUCUUGUCGUUCAAAAA	Cleavage	tropinone reductase I	1
miRNA97	PGSC0003DMT400021686	3	12.832	1	21	944	964	UUUUUGGACGACAGGGGCAUC	GGUGCCCCUGCCGUCAAAAAA	Translation	endo 1,4-β-D-glucanase	1
miRNA97	PGSC0003DMT400046304	2.5	12.814	1	21	2920	2940	UUUUUGGACGACAGGGGCAUC	GGUGCCCCUACCGUCCAAAAA	Translation	conserved gene of unknown function	1
miRNA97	PGSC0003DMT400000795	2.5	8.923	1	20	5283	5302	UUUUUGGACGACAGGGGCAU	GUGCUUCUGUCAUCCAAAAA	Translation	hexokinase 5	1
miRNA97	PGSC0003DMT400067688	3	22.204	1	21	3164	3184	UUUUUGGACGACAGGGGCAUC	GGUGCUCCUGCCAUCCAAAAA	Translation	ATP-binding protein	1
miRNA97	PGSC0003DMT400062666	3	16.417	1	20	126	145	UUUUUGGACGACAGGGGCAU	UUGCCCCUAUUGUCCAAAGA	Cleavage	XH/XS domain containing protein	1
miRNA98	PGSC0003DMT400047006	2	11.986	1	21	2482	2502	UAUCGUAACAGUAAAUUCGGC	GUCGGAUUUGCUGUUGCGAUA	Cleavage	Leucine-rich repeat-containing protein	1
miRNA98	PGSC0003DMT400047007	2	11.986	1	21	2495	2515	UAUCGUAACAGUAAAUUCGGC	GUCGGAUUUGCUGUUGCGAUA	Cleavage	Leucine-rich repeat-containing protein	1
miRNA98	PGSC0003DMT400047008	2	11.986	1	21	2621	2641	UAUCGUAACAGUAAAUUCGGC	GUCGGAUUUGCUGUUGCGAUA	Cleavage	Leucine-rich repeat-containing protein	1
miRNA98	PGSC0003DMT400047005	2	11.986	1	21	2995	3015	UAUCGUAACAGUAAAUUCGGC	GUCGGAUUUGCUGUUGCGAUA	Cleavage		1
miRNA98	PGSC0003DMT400018277	2.5	13.575	1	21	479	499	UAUCGUAACAGUAAAUUCGGC	GUUGGAUUUGCUGUUGCGAUA	Cleavage	Conserved gene of unknown function	1
miRNA98	PGSC0003DMT400018278	2.5	13.575	1	21	991	1011	UAUCGUAACAGUAAAUUCGGC	GUUGGAUUUGCUGUUGCGAUA	Cleavage	Conserved gene of unknown function	1
miRNA98	PGSC0003DMT400018279	2.5	13.575	1	21	1167	1187	UAUCGUAACAGUAAAUUCGGC	GUUGGAUUUGCUGUUGCGAUA	Cleavage	Conserved gene of unknown function	1
miRNA98	PGSC0003DMT400093721	2.5	11.206	1	21	484	504	UAUCGUAACAGUAAAUUCGGC	GCUGAAAUUGUUGUUACGAUA	Cleavage	gene of unknown function	1
miRNA98	PGSC0003DMT400069855	3	16.894	1	21	2135	2155	UAUCGUAACAGUAAAUUCGGC	GCCAAAUUUUCUGUUGUGAUA	Cleavage	Chaperonin-60kD, ch60	1
miRNA98	PGSC0003DMT400031910	3	21.718	1	20	1890	1909	UAUCGUAACAGUAAAUUCGG	UUGCAUUUGCUGUUGCGAUA	Cleavage	YS1	1
miRNA99	PGSC0003DMT400059786	3	20.137	1	21	2986	3006	CCAACGAAGCAACAAGCACAU	GUGUGCUUGUUCUUUUGUUGA	Translation	NBS-LRR resistance protein	1
miRNA99	PGSC0003DMT400075541	3	16.329	1	21	287	307	CCAACGAAGCAACAAGCACAU	GUGUGCUCGUUCCUUCGUUGC	Translation	Ankyrin repeat-containing protein	1
miRNA99	PGSC0003DMT400047398	3	18.857	1	21	25	45	CCAACGAAGCAACAAGCACAU	GUGUUUUUGUUGCCUUGUUGG	Cleavage	Uncharacterized ACR, YggU family COG1872 containing protein	1
miRNA99	PGSC0003DMT400047399	3	18.857	1	21	25	45	CCAACGAAGCAACAAGCACAU	GUGUUUUUGUUGCCUUGUUGG	Cleavage	Uncharacterized ACR, YggU family COG1872 containing protein	1
miRNA99	PGSC0003DMT400001489	3	11.521	1	20	707	726	CCAACGAAGCAACAAGCACA	UGUUCUUGUUUUUUUGUUGG	Translation	Serine-type endopeptidase inhibitor	1
miRNA100	PGSC0003DMT400061818	1.5	20.014	1	21	1642	1662	UAUGUUCCUCGGACUCUUCAA	UUGAAGAGUCCGAGCAACAUA	Cleavage		1
miRNA100	PGSC0003DMT400048159	1	17.281	1	21	4772	4792	UAUGUUCCUCGGACUCUUCAA	UUGAAAAGUCCGAGGAACAUA	Cleavage	Aldehyde oxidase	1
miRNA100	PGSC0003DMT400048157	1	17.281	1	21	4265	4285	UAUGUUCCUCGGACUCUUCAA	UUGAAAAGUCCGAGGAACAUA	Cleavage	Aldehyde oxidase	1
miRNA100	PGSC0003DMT400047899	1.5	21.897	1	21	2366	2386	UAUGUUCCUCGGACUCUUCAA	UUGAAGAGUCCGAGCAACAUA	Cleavage	Multidrug resistance pump	1
miRNA100	PGSC0003DMT400080148	1.5	21.178	1	21	899	919	UAUGUUCCUCGGACUCUUCAA	UUGAAGAGUCCGAGCAACAUA	Cleavage	gene of unknown function	2
miRNA100	PGSC0003DMT400080148	1.5	23.02	1	21	1564	1584	UAUGUUCCUCGGACUCUUCAA	UUGAAGAGUCCGAGCAACAUA	Cleavage	gene of unknown function	2
miRNA100	PGSC0003DMT400036068	1.5	24.863	1	21	2470	2490	UAUGUUCCUCGGACUCUUCAA	UUGAAGAGUCCGAGCAACAUA	Cleavage	Zinc metalloproteinase	1
miRNA100	PGSC0003DMT400048160	1	17.281	1	21	2861	2881	UAUGUUCCUCGGACUCUUCAA	UUGAAAAGUCCGAGGAACAUA	Cleavage	Aldehyde oxidase	1
miRNA100	PGSC0003DMT400060553	1.5	15.074	1	21	2412	2432	UAUGUUCCUCGGACUCUUCAA	UUGAAGAGUCCGAGCAACAUA	Cleavage	GRAS1	1
miRNA100	PGSC0003DMT400027911	1.5	18.397	1	21	526	546	UAUGUUCCUCGGACUCUUCAA	UUGAAGAGUCCGAGCAACAUA	Cleavage	Signal transducer	1
miRNA100	PGSC0003DMT400047898	1.5	21.897	1	21	2034	2054	UAUGUUCCUCGGACUCUUCAA	UUGAAGAGUCCGAGCAACAUA	Cleavage	Multidrug resistance pump	1
miRNA100	PGSC0003DMT400081848	1.5	14.586	1	21	909	929	UAUGUUCCUCGGACUCUUCAA	UUGAAGAGUCCGAGCAACAUA	Cleavage	Conserved gene of unknown function	1
miRNA100	PGSC0003DMT400078414	1.5	14.424	1	21	1188	1208	UAUGUUCCUCGGACUCUUCAA	UUGAAGAGUCCGAGCAACAUA	Cleavage	Ceramide kinase	1
miRNA100	PGSC0003DMT400040152	1.5	18.212	1	21	498	518	UAUGUUCCUCGGACUCUUCAA	UUGAAGAGUCCGAGCAACAUA	Cleavage	Ptpla domain protein	1
miRNA100	PGSC0003DMT400072135	1.5	16.458	1	21	94	114	UAUGUUCCUCGGACUCUUCAA	UUGAAGAGUCCGAGCAACAUA	Cleavage	Gene of unknown function	1
miRNA100	PGSC0003DMT400048161	1	17.281	1	21	1342	1362	UAUGUUCCUCGGACUCUUCAA	UUGAAAAGUCCGAGGAACAUA	Cleavage	Aldehyde oxidase	1
miRNA100	PGSC0003DMT400043345	1.5	24.392	1	21	331	351	UAUGUUCCUCGGACUCUUCAA	UUGAAGAGUCCGAGCAACAUA	Cleavage	Pantothenate kinase	1
miRNA100	PGSC0003DMT400041823	1.5	19.777	1	21	677	697	UAUGUUCCUCGGACUCUUCAA	UUGAAGAGUCCGAGCAACAUA	Cleavage	Ribosomal protein L37	1
miRNA100	PGSC0003DMT400040749	1.5	16.812	1	21	991	1011	UAUGUUCCUCGGACUCUUCAA	UUGAAGAGUCCGAGCAACAUA	Cleavage	DnaJ isoform	1
miRNA100	PGSC0003DMT400003790	1.5	17.179	1	21	784	804	UAUGUUCCUCGGACUCUUCAA	UUGAAGAGUCCGAGCAACAUA	Cleavage	Vesicle transport protein SEC20	1
miRNA100	PGSC0003DMT400026391	1.5	19.096	1	21	607	627	UAUGUUCCUCGGACUCUUCAA	UUGAAGAGUCCGAGCAACAUA	Cleavage	TPR domain containing protein	1
miRNA101	PGSC0003DMT400000501	1.5	17.304	1	21	1603	1623	UUUUUGGACGACAGGGGCAUC	GAUGCCCAUGUCGUUCAAAAA	Cleavage	gene of unknown function	1
miRNA101	PGSC0003DMT400000502	1.5	17.304	1	21	1714	1734	UUUUUGGACGACAGGGGCAUC	GAUGCCCAUGUCGUUCAAAAA	Cleavage	gene of unknown function	1
miRNA101	PGSC0003DMT400066163	1.5	16.957	1	21	1718	1738	UUUUUGGACGACAGGGGCAUC	GAUGCCCAUGUCGUCCAGAAA	Cleavage	signal transducer	1
miRNA101	PGSC0003DMT400066161	1.5	16.957	1	21	1510	1530	UUUUUGGACGACAGGGGCAUC	GAUGCCCAUGUCGUCCAGAAA	Cleavage	signal transducer	1
miRNA101	PGSC0003DMT400013670	2.5	13.269	1	21	373	393	UUUUUGGACGACAGGGGCAUC	GGUGCCUCUGUCGUACAAAAA	Cleavage	gene of unknown function	1
miRNA101	PGSC0003DMT400021688	3	12.832	1	21	773	793	UUUUUGGACGACAGGGGCAUC	GGUGCCCCUGCCGUCAAAAAA	Translation	endo 1,4-β-D-glucanase	1
miRNA101	PGSC0003DMT400072534	3	15.183	1	21	783	803	UUUUUGGACGACAGGGGCAUC	GGUACUCUUGUCGUUCAAAAA	Cleavage	tropinone reductase I	1
miRNA101	PGSC0003DMT400021686	3	12.832	1	21	944	964	UUUUUGGACGACAGGGGCAUC	GGUGCCCCUGCCGUCAAAAAA	Translation	endo 1,4-β-D-glucanase	1
miRNA101	PGSC0003DMT400046304	2.5	12.814	1	21	2920	2940	UUUUUGGACGACAGGGGCAUC	GGUGCCCCUACCGUCCAAAAA	Translation	conserved gene of unknown function	1
miRNA101	PGSC0003DMT400000795	2.5	8.923	1	20	5283	5302	UUUUUGGACGACAGGGGCAU	GUGCUUCUGUCAUCCAAAAA	Translation	hexokinase 5	1
miRNA101	PGSC0003DMT400067688	3	22.204	1	21	3164	3184	UUUUUGGACGACAGGGGCAUC	GGUGCUCCUGCCAUCCAAAAA	Translation	ATP binding protein	1
miRNA101	PGSC0003DMT400062666	3	16.417	1	20	126	145	UUUUUGGACGACAGGGGCAU	UUGCCCCUAUUGUCCAAAGA	Cleavage	XH/XS domain containing protein	1
miRNA102	PGSC0003DMT400079021	1.5	24.389	1	21	92	112	AAGCUAUGUUGCACGGACUCU	AGAGUCCGUGCAACAUAGUUC	Cleavage	conserved gene of unknown function	1
miRNA102	PGSC0003DMT400026391	1	15.031	1	21	611	631	AAGCUAUGUUGCACGGACUCU	AGAGUCCGAGCAACAUAGCUU	Cleavage	TPR domain containing protein	1
miRNA102	PGSC0003DMT400027911	1	16.4	1	21	530	550	AAGCUAUGUUGCACGGACUCU	AGAGUCCGAGCAACAUAGCUU	Cleavage	signal transducer	1
miRNA102	PGSC0003DMT400022896	1.5	17.17	1	21	835	855	AAGCUAUGUUGCACGGACUCU	AGAGUCCGAGCAGCAUAGCUU	Cleavage	ABC transporter family,retinal flippase subfamily	1
miRNA102	PGSC0003DMT400012822	1.5	18.335	1	21	992	1012	AAGCUAUGUUGCACGGACUCU	AGAGUCUGAGCAACAUAGCUU	Cleavage	conserved gene of unknown function	1
miRNA102	PGSC0003DMT400025802	1.5	19.265	1	21	2994	3014	AAGCUAUGUUGCACGGACUCU	AGAGUCUGAGCAACAUAGCUU	Cleavage	conserved gene of unknown function	1
miRNA102	PGSC0003DMT400025803	1.5	19.265	1	21	3219	3239	AAGCUAUGUUGCACGGACUCU	AGAGUCUGAGCAACAUAGCUU	Cleavage	conserved gene of unknown function	1
miRNA102	PGSC0003DMT400053347	1	16.647	1	21	3734	3754	AAGCUAUGUUGCACGGACUCU	GGAGUCCGAGCAACAUAGCUU	Cleavage		1
miRNA102	PGSC0003DMT400053348	1	16.647	1	21	3961	3981	AAGCUAUGUUGCACGGACUCU	GGAGUCCGAGCAACAUAGCUU	Cleavage	phosphatidylinositol glycan	1
miRNA102	PGSC0003DMT400039552	2	14.364	1	21	271	291	AAGCUAUGUUGCACGGACUCU	AGAGUCCGAGCAACAUAGCUC	Cleavage	NADPH-quinone oxidoreducatse subunit 2A,chloroplastic	1
miRNA102	PGSC0003DMT400068267	2	23.205	1	21	1006	1026	AAGCUAUGUUGCACGGACUCU	AGAGUCAGUGCAACAUAGCUA	Cleavage	conserved gene of unknown function	1
miRNA102	PGSC0003DMT400058187	2	17.281	1	21	1176	1196	AAGCUAUGUUGCACGGACUCU	AGAGUCCGAGCAACAUAGCUA	Cleavage	ocs element binding factor	1
miRNA102	PGSC0003DMT400081848	2	15.09	1	21	913	933	AAGCUAUGUUGCACGGACUCU	AGAGUCCGAGCAACAUAGCUG	Cleavage	conserved gene of unknown function	1
miRNA102	PGSC0003DMT400030580	2	12.896	1	21	1097	1117	AAGCUAUGUUGCACGGACUCU	AGAGUCCGAGCAACAUAGCUC	Cleavage		1
miRNA102	PGSC0003DMT400030579	2	11.686	1	21	1222	1242	AAGCUAUGUUGCACGGACUCU	AGAGUCCGAGCAACAUAGCUC	Cleavage		1
miRNA102	PGSC0003DMT400060461	2.5	20.254	1	21	787	807	AAGCUAUGUUGCACGGACUCU	AGAGUCCGAGCAAUAUAGCUC	Cleavage	Tic 20	1
miRNA102	PGSC0003DMT400060462	2.5	20.254	1	21	1115	1135	AAGCUAUGUUGCACGGACUCU	AGAGUCCGAGCAAUAUAGCUC	Cleavage	Tic 20	1
miRNA102	PGSC0003DMT400005110	2.5	17.991	1	21	1394	1414	AAGCUAUGUUGCACGGACUCU	AGAGUCCGAGCAACAUAGUUC	Cleavage	Bzip ttanscription factor Bzip114	1
miRNA102	PGSC0003DMT400036068	2.5	24.519	1	21	2474	2494	AAGCUAUGUUGCACGGACUCU	AGAGUCCGAGCAACAUAGUUG	Cleavage	Zinc metalloprotein	1
miRNA102	PGSC0003DMT400005113	2.5	17.991	1	21	2644	2664	AAGCUAUGUUGCACGGACUCU	AGAGUCCGAGCAACAUAGUUC	Cleavage	Bzip ttanscription factor Bzip114	1
miRNA102	PGSC0003DMT400005111	2.5	17.991	1	21	2659	2679	AAGCUAUGUUGCACGGACUCU	AGAGUCCGAGCAACAUAGUUC	Cleavage	Bzip ttanscription factor Bzip114	1
miRNA102	PGSC0003DMT400005112	2.5	17.991	1	21	2802	2822	AAGCUAUGUUGCACGGACUCU	AGAGUCCGAGCAACAUAGUUC	Cleavage		1
miRNA103	PGSC0003DMT400062607	3	19.524	1	21	874	894	UCAAAUGGUCGUAACUUUCGG	CCAAAAGUUGUGACCAUUUGU	Cleavage	Anthranilate N-benzoyltransferase protein	1
miRNA103	PGSC0003DMT400068528	3	16.447	1	20	981	1000	UCAAAUGGUCGUAACUUUCG	AGAAAGUUACAAUUAUUUGA	Translation	Conserved gene of unknown function	1
miRNA103	PGSC0003DMT400031699	3	21.263	1	20	2763	2782	UCAAAUGGUCGUAACUUUCG	UGGAAGUGACGAUCAUUUGG	Cleavage	Ubiquitin ligase protein cop1	1
miRNA108	PGSC0003DMT400050748	2.5	12.805	1	21	2	22	UUGGAUAGUUGAGUGACCAUC	GAUGGUCACUCAACUAUCAAU	Cleavage	Lipoxygenase (LOX)	1
miRNA108	PGSC0003DMT400030294	1.5	12.389	1	20	975	994	UUGGAUAGUUGAGUGACCAU	AUGGUCAUUCAACUAUUCGA	Cleavage	Inhibitor of growth protein	1
miRNA108	PGSC0003DMT400082509	2.5	13.438	1	21	1181	1201	UUGGAUAGUUGAGUGACCAUC	GAUGGUCACUCAACUAUGCAC	Cleavage	gene of unknown function	1
miRNA108	PGSC0003DMT400087411	2.5	15.642	1	21	24	44	UUGGAUAGUUGAGUGACCAUC	GAUGUUCACUCAACUCUCCAA	Cleavage	gene of unknown function	1
miRNA108	PGSC0003DMT400049368	3	21.313	1	21	817	837	UUGGAUAGUUGAGUGACCAUC	GAUGGUCACUCAAGUAUUUGG	Cleavage	1-phosphatidylinositol-4,5-bisphosphate phosphodiesterase	1
miRNA108	PGSC0003DMT400041550	3	24.364	1	21	536	556	UUGGAUAGUUGAGUGACCAUC	GGUGGUUACUGAGCUAUCUAA	Translation		1
miRNA108	PGSC0003DMT400041552	3	24.364	1	21	737	757	UUGGAUAGUUGAGUGACCAUC	GGUGGUUACUGAGCUAUCUAA	Translation	Endo-1,3-1,4-beta-d-glucanase	1
miRNA108	PGSC0003DMT400041551	3	24.364	1	21	536	556	UUGGAUAGUUGAGUGACCAUC	GGUGGUUACUGAGCUAUCUAA	Translation	Endo-1,3-1,4-beta-d-glucanase	1
miRNA108	PGSC0003DMT400040975	3	15.249	1	20	1496	1515	UUGGAUAGUUGAGUGACCAU	AUGGUCACUCAAUUGUUGAA	Cleavage	Charged multivesicular body protein 4b	1
miRNA108	PGSC0003DMT400040974	3	15.249	1	20	1584	1603	UUGGAUAGUUGAGUGACCAU	AUGGUCACUCAAUUGUUGAA	Cleavage	Charged multivesicular body protein 4b	1
miRNA108	PGSC0003DMT400022195	3	16.961	1	20	1637	1656	UUGGAUAGUUGAGUGACCAU	AUGGUCACUCAAUUGUUGAA	Cleavage	Charged multivesicular body protein 4b	1
miRNA108	PGSC0003DMT400023135	3	15.217	1	20	192	211	UUGGAUAGUUGAGUGACCAU	CUGGUCUCUCGACUAUUCAA	Cleavage	DNA binding protein	1
miRNA108	PGSC0003DMT400003273	2.5	20.99	1	20	964	983	UUGGAUAGUUGAGUGACCAU	AUGGUGACUGAACUAUCCAG	Translation	Seed maturation	1
miRNA108	PGSC0003DMT400078342	3	17.521	1	20	915	934	UUGGAUAGUUGAGUGACCAU	AUGGUUAUUCCAUUAUCUAA	Translation	Quinolinate phosphirobosyltransferase	1
miRNA108	PGSC0003DMT400044021	2.5	13.865	1	20	1219	1238	UUGGAUAGUUGAGUGACCAU	AUGUUCCCUCAACUAUCCGA	Cleavage	Serine/threonine-protein kinase bri1	1
miRNA108	PGSC0003DMT400044022	2.5	13.865	1	20	1219	1238	UUGGAUAGUUGAGUGACCAU	AUGUUCCCUCAACUAUCCGA	Cleavage		1
miRNA109	PGSC0003DMT400069640	2.5	9.803	1	21	300	320	UUAUUUUGUGGUCGUUGUGAU	GUCACAAUAACCACAAAAUAU	Cleavage	conserved gene of unknown function	1
miRNA109	PGSC0003DMT400094563	3	13.661	1	21	164	184	UUAUUUUGUGGUCGUUGUGAU	AUUGGAGUGACCACAAAAUAA	Cleavage	conserved gene of unknown function	1
miRNA109	PGSC0003DMT400089611	3	15.586	1	20	795	814	UUAUUUUGUGGUCGUUGUGA	UCAUGACGAUCAUGAAGUAA	Cleavage	transposon protein,CACTA,En/Spm subclass	1
miRNA109	PGSC0003DMT400055211	3	15.662	1	21	538	558	UUAUUUUGUGGUCGUUGUGAU	GUCACAACAACCACAAGGUAU	Cleavage	AP2 domain containing protein	1
miRNA109	PGSC0003DMT400085464	3	18.765	1	20	117	136	UUAUUUUGUGGUCGUUGUGA	UCAUGACGAUCAUGAAGUAA	Cleavage	conserved gene of unknown function	1
miRNA109	PGSC0003DMT400065899	2.5	13.523	1	21	2279	2298	UUAUUUUGUGGUCGUUGUGAU	AUCACAAC-ACCACAAGAUAA	Cleavage	ATPase	1
miRNA109	PGSC0003DMT400022862	3	4.615	1	21	47	67	UUAUUUUGUGGUCGUUGUGAU	AUCAAAAUGUUCACAAAAUAA	Cleavage	conserved gene of unknown function	1
miRNA110	PGSC0003DMT400062178	3	19.139	1	21	2120	2140	AUUGGUUUCGAAGCUGGUACA	UGUGCCUGCUUCGAAAUCAAA	Cleavage	Tetratricopeptide-like helical	1
miRNA110	PGSC0003DMT400028973	3	16.655	1	21	1838	1858	AUUGGUUUCGAAGCUGGUACA	UGUUUCAGCUUUGGGACCAAU	Cleavage	Conserved gene of unknown function	1
miRNA110	PGSC0003DMT400031811	3	18.187	1	20	1995	2014	AUUGGUUUCGAAGCUGGUAC	GUGUCAGUUUUGGAACCAGU	Cleavage	Conserved gene of unknown function	1
miRNA110	PGSC0003DMT400031810	3	18.187	1	20	2088	2107	AUUGGUUUCGAAGCUGGUAC	GUGUCAGUUUUGGAACCAGU	Cleavage	Conserved gene of unknown function	1
miRNA110	PGSC0003DMT400014613	3	15.176	1	21	1316	1336	AUUGGUUUCGAAGCUGGUACA	UUUACCAGUUUAGAGACCAAU	Translation	Conserved gene of unknown function	1
miRNA110	PGSC0003DMT400014614	3	15.176	1	21	1992	2012	AUUGGUUUCGAAGCUGGUACA	UUUACCAGUUUAGAGACCAAU	Translation	Conserved gene of unknown function	1
miRNA111	PGSC0003DMT400064012	1	23.048	1	21	219	239	AACAUCUCCAGCCAUAUUUGA	UCCAAUAUGGCUGGAGAUGUU	Cleavage	conserved gene of unknown function	1
miRNA111	PGSC0003DMT400064009	1	23.997	1	21	1156	1176	AACAUCUCCAGCCAUAUUUGA	UCCAAUAUGGCUGGAGAUGUU	Cleavage	conserved gene of unknown function	1
miRNA111	PGSC0003DMT400064010	1	23.997	1	21	1320	1340	AACAUCUCCAGCCAUAUUUGA	UCCAAUAUGGCUGGAGAUGUU	Cleavage	conserved gene of unknown function	1
miRNA111	PGSC0003DMT400074356	1.5	16.507	1	21	439	459	AACAUCUCCAGCCAUAUUUGA	UCAAAUGUGACUGGAGAUGUU	Cleavage	ATP binding protein	1
miRNA111	PGSC0003DMT400074357	1.5	16.507	1	21	439	459	AACAUCUCCAGCCAUAUUUGA	UCAAAUGUGACUGGAGAUGUU	Cleavage	ATP binding protein	1
miRNA111	PGSC0003DMT400064005	2	18.513	1	21	1126	1146	AACAUCUCCAGCCAUAUUUGA	UCAAAUAUGGCCAGAGAUGUU	Translation	Zinc finger family protein	1
miRNA111	PGSC0003DMT400023325	3	24.068	1	21	1103	1123	AACAUCUCCAGCCAUAUUUGA	UCAAAUGAGGCUCGGGAUGUU	Translation	β-glucosidase	1
miRNA111	PGSC0003DMT400066558	2.5	14.895	1	20	234	253	AACAUCUCCAGCCAUAUUUG	CAGAGAUGGCUAGAGAUGUU	Translation	conserved gene of unknown function	1
miRNA111	PGSC0003DMT400084309	3	10.866	1	20	1409	1428	AACAUCUCCAGCCAUAUUUG	CAAAUAUGGUUGAAGAUGCU	Cleavage		1
miRNA111	PGSC0003DMT400084310	3	10.866	1	20	1502	1521	AACAUCUCCAGCCAUAUUUG	CAAAUAUGGUUGAAGAUGCU	Cleavage	ATP binding protein	1
miRNA111	PGSC0003DMT400084311	3	10.866	1	20	1791	1810	AACAUCUCCAGCCAUAUUUG	CAAAUAUGGUUGAAGAUGCU	Cleavage	ATP binding protein	1
miRNA111	PGSC0003DMT400026847	2.5	19.151	1	20	1908	1927	AACAUCUCCAGCCAUAUUUG	CAACUGUGGCAGGAGAUGUU	Translation	conserved gene of unknown function	1
miRNA111	PGSC0003DMT400037094	2.5	22.616	1	20	1860	1879	AACAUCUCCAGCCAUAUUUG	CAACUAUGGCUGUGGAUGUU	Cleavage	tubulin β-1 chain	1
miRNA111	PGSC0003DMT400037093	2.5	22.616	1	20	2300	2319	AACAUCUCCAGCCAUAUUUG	CAACUAUGGCUGUGGAUGUU	Cleavage	tubulin β-1 chain	1
miRNA111	PGSC0003DMT400037459	3	20.105	1	21	240	260	AACAUCUCCAGCCAUAUUUGA	UGAACAAUGGCUGGAGAUGUU	Cleavage	diphosphoinositol polyphosphate phosphohyrolase	1
miRNA111	PGSC0003DMT400032763	3	21.876	1	21	276	296	AACAUCUCCAGCCAUAUUUGA	UCAAACAUGCCAGGAGAUGUU	Translation	protein phosphatase 2c	1
miRNA111	PGSC0003DMT400032764	3	21.876	1	21	903	923	AACAUCUCCAGCCAUAUUUGA	UCAAACAUGCCAGGAGAUGUU	Translation	protein phosphatase 2c	1
miRNA112	PGSC0003DMT400013670	2	13.269	1	22	372	393	UUUUUGGACGACAGGGGCACGA	UGGUGCCUCUGUCGUACAAAAA	Cleavage	gene of unknown function	1
miRNA112	PGSC0003DMT400000501	1.5	10.757	1	22	1431	1452	UUUUUGGACGACAGGGGCACGA	UGGUGCCCUUAUCGUCCAAAAA	Cleavage	conserved gene of unknown function	1
miRNA112	PGSC0003DMT400000502	1.5	10.757	1	22	1542	1563	UUUUUGGACGACAGGGGCACGA	UGGUGCCCUUAUCGUCCAAAAA	Cleavage	conserved gene of unknown function	1
miRNA112	PGSC0003DMT400000795	2	8.923	1	21	5282	5302	UUUUUGGACGACAGGGGCACG	UGUGCUUCUGUCAUCCAAAAA	Translation	Hexokinase 5	1
miRNA112	PGSC0003DMT400021688	2.5	12.832	1	22	772	793	UUUUUGGACGACAGGGGCACGA	UGGUGCCCCUGCCGUCAAAAAA	Translation	Endo-1,4-beta-D-glucanase	1
miRNA112	PGSC0003DMT400072534	2.5	15.183	1	22	782	803	UUUUUGGACGACAGGGGCACGA	UGGUACUCUUGUCGUUCAAAAA	Cleavage	Tropinone reductase I	1
miRNA112	PGSC0003DMT400021686	2.5	12.832	1	22	943	964	UUUUUGGACGACAGGGGCACGA	UGGUGCCCCUGCCGUCAAAAAA	Translation	Endo-1,4-beta-D-glucanase	1
miRNA112	PGSC0003DMT400066163	2.5	16.957	1	20	1719	1738	UUUUUGGACGACAGGGGCAC	AUGCCCAUGUCGUCCAGAAA	Cleavage	Signal transducer	1
miRNA112	PGSC0003DMT400066161	2.5	16.957	1	20	1511	1530	UUUUUGGACGACAGGGGCAC	AUGCCCAUGUCGUCCAGAAA	Cleavage	Signal transducer	1
miRNA112	PGSC0003DMT400046304	2	12.814	1	22	2919	2940	UUUUUGGACGACAGGGGCACGA	UGGUGCCCCUACCGUCCAAAAA	Translation	gene of unknown function	1
miRNA112	PGSC0003DMT400062666	3	16.417	1	21	125	145	UUUUUGGACGACAGGGGCACG	CUUGCCCCUAUUGUCCAAAGA	Cleavage	XH/XS domain containing protein	1
miRNA112	PGSC0003DMT400060445	3	12.63	1	22	1685	1706	UUUUUGGACGACAGGGGCACGA	UGGUGCCCCUGCCGUUAAAAAA	Translation	Ankyrin repeat-containing protein	1
miRNA112	PGSC0003DMT400060446	3	12.63	1	22	2184	2205	UUUUUGGACGACAGGGGCACGA	UGGUGCCCCUGCCGUUAAAAAA	Translation	Ankyrin repeat-containing protein	1
miRNA112	PGSC0003DMT400060447	3	12.63	1	22	2286	2307	UUUUUGGACGACAGGGGCACGA	UGGUGCCCCUGCCGUUAAAAAA	Translation	Ankyrin repeat-containing protein	1
miRNA112	PGSC0003DMT400067688	2.5	22.204	1	22	3163	3184	UUUUUGGACGACAGGGGCACGA	UGGUGCUCCUGCCAUCCAAAAA	Translation		1
miRNA114	PGSC0003DMT400002016	3	15.715	1	21	398	418	ACUUGUGUCGGUGCCCAGUGA	UCACUGGGCGCUGGCACAGGC	Cleavage	Patatin 3	1
miRNA114	PGSC0003DMT400015813	3	15.488	1	20	872	891	ACUUGUGUCGGUGCCCAGUG	GACUUGGCACCAACACAAGU	Translation	Endo-1,4-beta-xylanase A	1
miRNA117	PGSC0003DMT400021688	2	13.236	1	22	771	792	UUUUAGACGGCAGGGGCAUCAA	UUGGUGCCCCUGCCGUCAAAAA	Cleavage	endo 1,4-β-D-glucanase	1
miRNA117	PGSC0003DMT400021686	2	13.236	1	22	942	963	UUUUAGACGGCAGGGGCAUCAA	UUGGUGCCCCUGCCGUCAAAAA	Cleavage	endo 1,4-β-D-glucanase	1
miRNA117	PGSC0003DMT400060445	2.5	14.834	1	22	1684	1705	UUUUAGACGGCAGGGGCAUCAA	UUGGUGCCCCUGCCGUUAAAAA	Cleavage	ankryin repeat containing protein	1
miRNA117	PGSC0003DMT400060446	2.5	14.834	1	22	2183	2204	UUUUAGACGGCAGGGGCAUCAA	UUGGUGCCCCUGCCGUUAAAAA	Cleavage	ankryin repeat containing protein	1
miRNA117	PGSC0003DMT400060447	2.5	14.834	1	22	2285	2306	UUUUAGACGGCAGGGGCAUCAA	UUGGUGCCCCUGCCGUUAAAAA	Cleavage	ankryin repeat containing protein	1
miRNA117	PGSC0003DMT400038664	2.5	17.507	1	22	1514	1535	UUUUAGACGGCAGGGGCAUCAA	UUGGUGCCUUUGCCCUCUAAAA	Cleavage	urease accesory protein D	1
miRNA117	PGSC0003DMT400046304	3	12.889	1	22	2918	2939	UUUUAGACGGCAGGGGCAUCAA	UUGGUGCCCCUACCGUCCAAAA	Translation	conserved gene of unknown function	1
miRNA119	PGSC0003DMT400072534	1	12.831	1	21	793	813	UGUGCUCUAGUUUUUGGACGG	UCGUUCAAAAACUAGAGCAUA	Cleavage	tropinone reductase I	1
miRNA119	PGSC0003DMT400000501	1	14.795	1	21	1442	1462	UGUGCUCUAGUUUUUGGACGG	UCGUCCAAAAAUUAGAGCAUA	Cleavage	gene of unknown function	1
miRNA119	PGSC0003DMT400000502	1	14.795	1	21	1553	1573	UGUGCUCUAGUUUUUGGACGG	UCGUCCAAAAAUUAGAGCAUA	Cleavage	gene of unknown function	1
miRNA119	PGSC0003DMT400072448	2	20.12	1	21	711	731	UGUGCUCUAGUUUUUGGACGG	CCGUUUAAAAAUUAGAGCAUA	Cleavage	metal ion binding protein	1
miRNA119	PGSC0003DMT400046304	2	11.459	1	21	2930	2950	UGUGCUCUAGUUUUUGGACGG	CCGUCCAAAAACUAAAGCAUA	Cleavage	gene of unknown function	1
miRNA119	PGSC0003DMT400013670	1.5	10.042	1	21	383	403	UGUGCUCUAGUUUUUGGACGG	UCGUACAAAAACUAGAGCAUA	Cleavage	gene of unknown function	1
miRNA119	PGSC0003DMT400021688	2.5	18.642	1	21	783	803	UGUGCUCUAGUUUUUGGACGG	CCGUCAAAAAAUUAGAGCGUA	Cleavage	endo 1,4-β-D-glucanase	1
miRNA119	PGSC0003DMT400021686	2.5	18.642	1	21	954	974	UGUGCUCUAGUUUUUGGACGG	CCGUCAAAAAAUUAGAGCGUA	Cleavage	endo 1,4-β-D-glucanase	1
miRNA119	PGSC0003DMT400060445	2.5	11.16	1	21	1696	1716	UGUGCUCUAGUUUUUGGACGG	CCGUUAAAAAACUGGAGCAUA	Cleavage	ankryin repeat containing protein	1
miRNA119	PGSC0003DMT400060446	2.5	11.16	1	21	2195	2215	UGUGCUCUAGUUUUUGGACGG	CCGUUAAAAAACUGGAGCAUA	Cleavage	ankryin repeat containing protein	1
miRNA119	PGSC0003DMT400060447	2.5	11.16	1	21	2297	2317	UGUGCUCUAGUUUUUGGACGG	CCGUUAAAAAACUGGAGCAUA	Cleavage	ankryin repeat containing protein	1
miRNA119	PGSC0003DMT400038863	3	8.946	1	21	388	408	UGUGCUCUAGUUUUUGGACGG	UUGUUCAAGGACUAGAGUACG	Cleavage	protein kinase	1
miRNA119	PGSC0003DMT400067688	3	16.316	1	21	3174	3194	UGUGCUCUAGUUUUUGGACGG	CCAUCCAAAAACUAAAGCAUA	Cleavage	ATP binding protein	1
miRNA119	PGSC0003DMT400079569	2	15.844	1	20	521	540	UGUGCUCUAGUUUUUGGACG	CAUCCAAAAACGAGAGCACA	Translation	mitogen activated protein kinase kinase	1
miRNA119	PGSC0003DMT400002773	3	18.71	1	21	1130	1150	UGUGCUCUAGUUUUUGGACGG	UUGUCCAAGAGCUUGAGCGCA	Cleavage	Hsr201 protein	1
miRNA119	PGSC0003DMT400054980	3	7.863	1	21	2198	2218	UGUGCUCUAGUUUUUGGACGG	CCGUCUAAUAAAUAGAGCAUA	Translation	conserved gene of unknown function	1
miRNA119	PGSC0003DMT400075424	3	16.689	1	21	1047	1067	UGUGCUCUAGUUUUUGGACGG	CCGACCAAAAUUUAGAGCAUA	Translation	conserved gene of unknown function	1
miRNA121	PGSC0003DMT400013914	3	15.832	1	21	315	335	AUACCGCUAAGAAUUACUGCA	UGCUGUAUUUCUUAGUGGUGU	Cleavage	Methylketone synthase Id	1
miRNA121	PGSC0003DMT400013922	3	15.832	1	21	321	341	AUACCGCUAAGAAUUACUGCA	UGCUGUAUUUCUUAGUGGUGU	Cleavage	Methylketone synthase Ie	1
miRNA121	PGSC0003DMT400027857	3	17.594	1	21	321	341	AUACCGCUAAGAAUUACUGCA	UGCUGUAUUUCUUAGUGGUGU	Cleavage	Methylketone synthase Ie	1
miRNA122	PGSC0003DMT400030246	0.5	11.418	1	21	551	571	CACGUAGGCUGAAAAGGGGUA	UACCCCUUUUCGGCCUACGUG	Cleavage	gene of unknown function	1
miRNA122	PGSC0003DMT400049024	1	11.964	1	21	1920	1940	CACGUAGGCUGAAAAGGGGUA	UACCUCUUUUCGGCCUACGUG	Cleavage	F-box protein	1
miRNA122	PGSC0003DMT400047733	2	13.122	1	21	121	141	CACGUAGGCUGAAAAGGGGUA	UACCCCUUUUCGGCCUACAUG	Cleavage	Gene of unknown function	1
miRNA123	PGSC0003DMT400056916	3	8.683	1	22	774	795	AGCUGGAGAAGCAGGGCACAUG	CAAGUGCCCUGCUUCUCCAUUU	Cleavage	Salicylic acid-induced protein 19	1
miRNA123	PGSC0003DMT400066827	3	20.789	1	22	1382	1403	AGCUGGAGAAGCAGGGCACAUG	CAUGUGCCCAGCUUCUUCAGAU	Cleavage	Conserved gene of unknown function	1
miRNA123	PGSC0003DMT400066828	3	20.789	1	22	1606	1627	AGCUGGAGAAGCAGGGCACAUG	CAUGUGCCCAGCUUCUUCAGAU	Cleavage	Conserved gene of unknown function	1
miRNA123	PGSC0003DMT400066829	3	20.789	1	22	2107	2128	AGCUGGAGAAGCAGGGCACAUG	CAUGUGCCCAGCUUCUUCAGAU	Cleavage	Conserved gene of unknown function	1
miRNA123	PGSC0003DMT400066830	3	20.789	1	22	2798	2819	AGCUGGAGAAGCAGGGCACAUG	CAUGUGCCCAGCUUCUUCAGAU	Cleavage		1
miRNA123	PGSC0003DMT400038836	3	14.442	1	21	181	201	AGCUGGAGAAGCAGGGCACAU	AUGUGUCCUCCUUCUCCAUCU	Cleavage		1
miRNA123	PGSC0003DMT400061493	3	12.671	1	20	774	793	AGCUGGAGAAGCAGGGCACA	CUUGUCCUGCUUCUCCAGUU	Cleavage	UDP-glucuronic acid decarboxylase 1 isoform 2	1
miRNA123	PGSC0003DMT400029478	3	12.682	1	20	590	609	AGCUGGAGAAGCAGGGCACA	CGUGCCCUGCUUCUCCUGUU	Cleavage	Dtdp-glucose 4-6-dehydratase	1
miRNA123	PGSC0003DMT400043037	3	18.53	1	21	1172	1192	AGCUGGAGAAGCAGGGCACAU	AUGUCUUUUGUUUCUCCAGCU	Cleavage	Ubiquitin-protein ligase	1
miRNA123	PGSC0003DMT400075914	2.5	7.592	1	20	528	547	AGCUGGAGAAGCAGGGCACA	UGUCCCCUGCUUUUCUGGCU	Cleavage	Conserved gene of unknown function	1
miRNA123	PGSC0003DMT400017539	3	15.018	1	22	1241	1262	AGCUGGAGAAGCAGGGCACAUG	UAUGUUUCCUGCAUUUCCAGCU	Translation	NBS-LRR protein	1
miRNA123	PGSC0003DMT400017538	3	15.018	1	22	1817	1838	AGCUGGAGAAGCAGGGCACAUG	UAUGUUUCCUGCAUUUCCAGCU	Translation	NBS-LRR protein	1
miRNA124	PGSC0003DMT400073995	1	11.029	1	22	165	186	AGGGACAACAACCUGCAGGAAG	CUUCUUGCAGGUUGUUGUUCCU	Cleavage	Gene of unknown function	1
miRNA124	PGSC0003DMT400076270	2.5	18.527	1	21	946	966	AGGGACAACAACCUGCAGGAA	UUUCCACAGGUUGUUGUCCCU	Cleavage	Protein ABC1, mitochondrial	1
miRNA124	PGSC0003DMT400054661	3	21.518	1	21	1052	1072	AGGGACAACAACCUGCAGGAA	UUUCUGUAGGUCGUUGUUUCU	Translation	Argonaute protein group	1
miRNA124	PGSC0003DMT400054669	3	19.291	1	20	1191	1210	AGGGACAACAACCUGCAGGA	UUCUGUAGGUCGUUGUUUCU	Translation	Argonaute protein group	1
miRNA126	PGSC0003DMT400007049	0.5	9.763	1	21	998	1018	UAUCUAGGUGUGCAUACUCAA	UUGAGUAUGCACAUCUAGAUA	Cleavage		1
miRNA126	PGSC0003DMT400020829	1.5	16.476	1	21	870	890	UAUCUAGGUGUGCAUACUCAA	UUGAGUAUGCACACCUAGACA	Cleavage	Pyridoxine biosynthesis protein	1
miRNA126	PGSC0003DMT400068767	2	14.434	1	21	1611	1631	UAUCUAGGUGUGCAUACUCAA	UUGAGUAUGCACAUCUAGACA	Cleavage	Conserved gene of unknown function	1
miRNA126	PGSC0003DMT400059998	2	19.438	1	21	1617	1637	UAUCUAGGUGUGCAUACUCAA	UUGAGUAUGCACAUCUAGACA	Cleavage	ARF domain class transcription factor	1
miRNA126	PGSC0003DMT400059997	2	19.438	1	21	1414	1434	UAUCUAGGUGUGCAUACUCAA	UUGAGUAUGCACAUCUAGACA	Cleavage		1
miRNA126	PGSC0003DMT400059996	2	19.438	1	21	1931	1951	UAUCUAGGUGUGCAUACUCAA	UUGAGUAUGCACAUCUAGACA	Cleavage	ARF domain class transcription factor	1
miRNA126	PGSC0003DMT400030625	3	8.245	1	21	1120	1140	UAUCUAGGUGUGCAUACUCAA	UUGAGUAUGCACAUCUAGACU	Cleavage	Fe-S metabolism associated domain-containing protein	1
miRNA126	PGSC0003DMT400054991	3	10.403	1	21	2319	2339	UAUCUAGGUGUGCAUACUCAA	UUGAGUAUGCACAUCUAGACU	Cleavage	Calcium-dependent protein kinase 20	1
miRNA126	PGSC0003DMT400065572	3	10.206	1	21	1733	1753	UAUCUAGGUGUGCAUACUCAA	UUGAGUAUGCACAUCUAGACU	Cleavage	Protein kinase	1
miRNA126	PGSC0003DMT400065571	3	10.206	1	21	2516	2536	UAUCUAGGUGUGCAUACUCAA	UUGAGUAUGCACAUCUAGACU	Cleavage	Protein kinase	1
miRNA126	PGSC0003DMT400012869	2	22.525	1	21	896	916	UAUCUAGGUGUGCAUACUCAA	UUGAGAGUGCACAUCUAGAUA	Cleavage	Peptidase C45, acyl-coenzyme A/6-aminopenicillanic acid acyl-transferase	1
miRNA126	PGSC0003DMT400012871	3	17.21	1	21	572	592	UAUCUAGGUGUGCAUACUCAA	UUGAGUAUACACAUCUAGACA	Cleavage	Peptidase C45, acyl-coenzyme A/6-aminopenicillanic acid acyl-transferase	1
miRNA126	PGSC0003DMT400048175	3	11.717	1	21	505	525	UAUCUAGGUGUGCAUACUCAA	UUGAGCAUGCACAUCUAGACA	Cleavage	Carbonyl reductase	1
miRNA126	PGSC0003DMT400020592	3	6.735	1	21	131	151	UAUCUAGGUGUGCAUACUCAA	UUGAGUAUGCACUUCUAGACA	Translation	Alpha-amylase	1
miRNA126	PGSC0003DMT400065511	3	14.752	1	21	310	330	UAUCUAGGUGUGCAUACUCAA	UUGAGUAUGUGCCCUUGGAUA	Translation	Gene of unknown function	1
miRNA126	PGSC0003DMT400053109	3	9.211	1	21	1334	1354	UAUCUAGGUGUGCAUACUCAA	UUAAGUAUGCACAUCUAGACA	Cleavage	Alpha amylase	1
miRNA126	PGSC0003DMT400077343	3	14.661	1	21	1896	1916	UAUCUAGGUGUGCAUACUCAA	UUGAAUAUGCACAUCUAGACA	Cleavage	Primary amine oxidase	1
miRNA126	PGSC0003DMT400055770	3	13.234	1	21	436	456	UAUCUAGGUGUGCAUACUCAA	UUGAGAAUGCACAUCUAGACA	Cleavage	Polygalacturonase	1
miRNA132	PGSC0003DMT400072534	2.5	14.212	1	21	791	811	UACUCUAGUUUUUGGACGGCA	UGUCGUUCAAAAACUAGAGCA	Cleavage	Tropinone reductase I	1
miRNA132	PGSC0003DMT400072448	3	21.189	1	21	709	729	UACUCUAGUUUUUGGACGGCA	UGCCGUUUAAAAAUUAGAGCA	Cleavage	Metal ion binding protein	1
miRNA132	PGSC0003DMT400000501	3	18.853	1	21	1611	1631	UACUCUAGUUUUUGGACGGCA	UGUCGUUCAAAAAUUAGAGCA	Cleavage	Conserved gene of unknown function	1
miRNA132	PGSC0003DMT400000502	3	18.853	1	21	1722	1742	UACUCUAGUUUUUGGACGGCA	UGUCGUUCAAAAAUUAGAGCA	Cleavage	Conserved gene of unknown function	1
miRNA132	PGSC0003DMT400013670	3	12.855	1	21	381	401	UACUCUAGUUUUUGGACGGCA	UGUCGUACAAAAACUAGAGCA	Cleavage	Gene of unknown function	1
miRNA132	PGSC0003DMT400056558	3	19.813	1	21	2857	2877	UACUCUAGUUUUUGGACGGCA	UGUUAUCCAGAAACUGGAGUA	Cleavage	Pax transcription activation domain interacting protein	1
miRNA134	PGSC0003DMT400060456	3	16.135	1	20	2080	2099	UAAAGAGGACGGGAUGACAG	CUGUCUUUUCGUUUUCUUUA	Cleavage	Sulfate transporter	1
miRNA135	PGSC0003DMT400021688	2.5	12.832	1	21	773	793	UUUUUGGACGGCACGGGCACC	GGUGCCCCUGCCGUCAAAAAA	Cleavage	Endo-1,4-beta-D-glucanase	1
miRNA135	PGSC0003DMT400021686	2.5	12.832	1	21	944	964	UUUUUGGACGGCACGGGCACC	GGUGCCCCUGCCGUCAAAAAA	Cleavage	Endo-1,4-beta-D-glucanase	1
miRNA135	PGSC0003DMT400046304	2	12.814	1	21	2920	2940	UUUUUGGACGGCACGGGCACC	GGUGCCCCUACCGUCCAAAAA	Cleavage	gene of unknown function	1
miRNA135	PGSC0003DMT400054553	3	21.163	1	21	805	825	UUUUUGGACGGCACGGGCACC	GGUGCCCGUGGCGUCCUGAAA	Translation	Cationic amino acid transporter	1
miRNA135	PGSC0003DMT400000501	2.5	10.757	1	21	1432	1452	UUUUUGGACGGCACGGGCACC	GGUGCCCUUAUCGUCCAAAAA	Cleavage	Conserved gene of unknown function	1
miRNA135	PGSC0003DMT400060445	3	12.63	1	21	1686	1706	UUUUUGGACGGCACGGGCACC	GGUGCCCCUGCCGUUAAAAAA	Cleavage	Ankyrin repeat-containing protein	1
miRNA135	PGSC0003DMT400000502	2.5	10.757	1	21	1543	1563	UUUUUGGACGGCACGGGCACC	GGUGCCCUUAUCGUCCAAAAA	Cleavage	Conserved gene of unknown function	1
miRNA135	PGSC0003DMT400060446	3	12.63	1	21	2185	2205	UUUUUGGACGGCACGGGCACC	GGUGCCCCUGCCGUUAAAAAA	Cleavage	Ankyrin repeat-containing protein	1
miRNA135	PGSC0003DMT400060447	3	12.63	1	21	2287	2307	UUUUUGGACGGCACGGGCACC	GGUGCCCCUGCCGUUAAAAAA	Cleavage	Ankyrin repeat-containing protein	1
miRNA135	PGSC0003DMT400067688	2.5	22.204	1	21	3164	3184	UUUUUGGACGGCACGGGCACC	GGUGCUCCUGCCAUCCAAAAA	Translation		1
miRNA135	PGSC0003DMT400038664	3	16.335	1	21	1516	1536	UUUUUGGACGGCACGGGCACC	GGUGCCUUUGCCCUCUAAAAA	Translation	urease accesory protein D	1
miRNA135	PGSC0003DMT400066163	3	16.957	1	21	1718	1738	UUUUUGGACGGCACGGGCACC	GAUGCCCAUGUCGUCCAGAAA	Cleavage	Signal transducer	1
miRNA135	PGSC0003DMT400066161	3	16.957	1	21	1510	1530	UUUUUGGACGGCACGGGCACC	GAUGCCCAUGUCGUCCAGAAA	Cleavage	Signal transducer	1
miRNA136	PGSC0003DMT400079251	3	14.975	1	21	690	710	GAGCACAUGAACUUAGAGGCA	UAUCUCUAAGUUCAUGUGCCC	Cleavage	Gene of unknown function	1
miRNA137	PGSC0003DMT400008264	2.5	7.013	1	20	50	69	GGUUUUAGGGGUAGAUGAGG	CCUUUUCUACCCCUAAAAUU	Cleavage	Temperature-induced lipocalin'	1
miRNA137	PGSC0003DMT400076709	2.5	14.743	1	20	967	986	GGUUUUAGGGGUAGAUGAGG	CCUUUUUUACCCCUGAAACC	Cleavage	Calcium-binding allergen Ole e	1
miRNA137	PGSC0003DMT400020522	2.5	9.129	1	20	81	100	GGUUUUAGGGGUAGAUGAGG	CUUCAUCUUUCCCUAAAAUC	Cleavage	Conserved gene of unknown function	1
miRNA137	PGSC0003DMT400008265	2.5	7.013	1	20	50	69	GGUUUUAGGGGUAGAUGAGG	CCUUUUCUACCCCUAAAAUU	Cleavage	Temperature-induced lipocalin'	1
miRNA137	PGSC0003DMT400013390	2.5	13.114	1	20	173	192	GGUUUUAGGGGUAGAUGAGG	CCUCACCUACCCCUACAACC	Cleavage	Acyl-[acyl-carrier-protein] desaturase	1
miRNA137	PGSC0003DMT400053461	3	12.81	1	20	299	318	GGUUUUAGGGGUAGAUGAGG	CCUCAUCUAAUUCUAAGACU	Translation	Late blight resistance protein Rpi-blb2	1
miRNA137	PGSC0003DMT400038664	3	5.822	1	20	1872	1891	GGUUUUAGGGGUAGAUGAGG	CCUCAUUUUCCCCCAAAACC	Cleavage	urease accesory protein D	1
miRNA137	PGSC0003DMT400067505	3	7.045	1	20	1639	1658	GGUUUUAGGGGUAGAUGAGG	CCUCAUCCACCCCUAGAAAC	Cleavage	GATA transcription factor	1
miRNA137	PGSC0003DMT400067506	3	7.045	1	20	2041	2060	GGUUUUAGGGGUAGAUGAGG	CCUCAUCCACCCCUAGAAAC	Cleavage	GATA transcription factor	1
miRNA137	PGSC0003DMT400047899	3	13.34	1	20	2862	2881	GGUUUUAGGGGUAGAUGAGG	CUUCAUUUACCACUAAAGUC	Translation	Multidrug resistance pump	1
miRNA144	PGSC0003DMT400041629	2	19.517	1	20	1669	1688	AGGCCAAACACAUAUGUAGA	UCUGCAUAUGUGAUUGGCUU	Cleavage	Phosphatidylinositol glycan	1
miRNA144	PGSC0003DMT400041628	2	19.517	1	20	2250	2269	AGGCCAAACACAUAUGUAGA	UCUGCAUAUGUGAUUGGCUU	Cleavage	Phosphatidylinositol glycan	1
miRNA144	PGSC0003DMT400031616	3	21.091	1	20	515	534	AGGCCAAACACAUAUGUAGA	UCUGUGUAUGUGUUUGGGCU	Cleavage		1
miRNA144	PGSC0003DMT400031615	3	21.091	1	20	981	1000	AGGCCAAACACAUAUGUAGA	UCUGUGUAUGUGUUUGGGCU	Cleavage	N-acetylglucosaminyl-phosphatidylinositol	1
miRNA144	PGSC0003DMT400031614	3	21.091	1	20	1094	1113	AGGCCAAACACAUAUGUAGA	UCUGUGUAUGUGUUUGGGCU	Cleavage	N-acetylglucosaminyl-phosphatidylinositol	1
miRNA144	PGSC0003DMT400029664	2	15.711	1	20	750	769	AGGCCAAACACAUAUGUAGA	UGUACAUAUGUGAUUGGCCU	Cleavage	Phytochrome A-associated F-box protein	1
miRNA144	PGSC0003DMT400029665	2	15.711	1	20	1026	1045	AGGCCAAACACAUAUGUAGA	UGUACAUAUGUGAUUGGCCU	Cleavage	Phytochrome A-associated F-box protein	1
miRNA144	PGSC0003DMT400031612	3	21.091	1	20	1961	1980	AGGCCAAACACAUAUGUAGA	UCUGUGUAUGUGUUUGGGCU	Cleavage		1
miRNA144	PGSC0003DMT400031613	3	21.091	1	20	2080	2099	AGGCCAAACACAUAUGUAGA	UCUGUGUAUGUGUUUGGGCU	Cleavage	N-acetylglucosaminyl-phosphatidylinositol	1
miRNA144	PGSC0003DMT400063352	3	20.452	1	20	266	285	AGGCCAAACACAUAUGUAGA	UCUGCAUAUGGCUUUGGCUU	Translation	101 kDa heat shock protein	1
miRNA145	PGSC0003DMT400088420	3	22.176	1	21	18	38	GGGCUAAUCUCAUUUGGCAGA	UCUGCCAGAUGGGGUUGGCCA	Cleavage	DNA/RNA binding protein	1
miRNA145	PGSC0003DMT400030836	3	21.403	1	20	4525	4544	GGGCUAAUCUCAUUUGGCAG	CUGCUGAAAGAGGUUAGCCU	Cleavage	BZIP	1
miRNA146	PGSC0003DMT400079012	1	14.935	1	21	1570	1590	UUUCAGUAGAUGUUAUGAAUA	UAUUCAUAACGUCUAUUGAAA	Cleavage	Nbs-lrr resistance protein	1
miRNA146	PGSC0003DMT400060516	2.5	16.305	1	21	499	519	UUUCAGUAGAUGUUAUGAAUA	UGUUUAUAAAAUCUGCUGAAA	Cleavage	Conserved gene of unknown function	1
miRNA146	PGSC0003DMT400073939	2.5	14.581	1	21	1564	1584	UUUCAGUAGAUGUUAUGAAUA	UGUUUAUAAAAUCUGCUGAAA	Cleavage	Conserved gene of unknown function	1
miRNA146	PGSC0003DMT400070966	2.5	14.724	1	20	582	601	UUUCAGUAGAUGUUAUGAAU	AUUCAUGACAUCUGCUGGAC	Cleavage	Methionyl-tRNA synthetase	1
miRNA146	PGSC0003DMT400082741	3	15.386	1	21	120	140	UUUCAGUAGAUGUUAUGAAUA	UAUUUGUAGUUUCUACUGAAA	Translation	Diacylglycerol acylCoA acyltransferase	1
miRNA146	PGSC0003DMT400067354	3	11.8	1	21	112	132	UUUCAGUAGAUGUUAUGAAUA	UAUUCAUGAAGUUUGCUGAAA	Cleavage	Nbs-lrr resistance protein	1
miRNA146	PGSC0003DMT400069862	2.5	12.365	1	20	2384	2403	UUUCAGUAGAUGUUAUGAAU	UUUCAUUACAUUUACUGAAA	Cleavage	Transferase, transferring glycosyl groups	1
miRNA146	PGSC0003DMT400032888	3	15.754	1	21	1617	1637	UUUCAGUAGAUGUUAUGAAUA	UGUUCAUAACAAAUGCUGAAA	Translation	F-box/LRR-repeat protein	1
miRNA146	PGSC0003DMT400015053	3	14.023	1	21	2157	2177	UUUCAGUAGAUGUUAUGAAUA	UGUUCUUAACAUCAAUUGAAA	Cleavage	Endomembrane protein 70 family protein	1
miRNA146	PGSC0003DMT400045509	3	16.41	1	20	1104	1123	UUUCAGUAGAUGUUAUGAAU	GUUCAUAGCAAUUGCUGAAA	Translation	Phototropic-responsive NPH3 family protein	1
miRNA146	PGSC0003DMT400045508	3	16.41	1	20	1570	1589	UUUCAGUAGAUGUUAUGAAU	GUUCAUAGCAAUUGCUGAAA	Translation	Phototropic-responsive NPH3 family protein	1
miRNA146	PGSC0003DMT400005084	3	20.462	1	20	3063	3082	UUUCAGUAGAUGUUAUGAAU	GUUGAUGACAUCUGCUGGAA	Cleavage	ATP binding protein	1
miRNA147	PGSC0003DMT400094914	3	24.018	1	20	284	303	AGGGACGGAGGAGGCUAGGU	GCCUAGCCUCCUUGGUCUCU	Cleavage	Conserved gene of unknown function	1
miRNA147	PGSC0003DMT400002493	2.5	15.93	1	20	1939	1958	AGGGACGGAGGAGGCUAGGU	ACCUAGUCCUCUCUGUCCCU	Cleavage	Conserved gene of unknown function	1
miRNA147	PGSC0003DMT400002491	2.5	15.93	1	20	4154	4173	AGGGACGGAGGAGGCUAGGU	ACCUAGUCCUCUCUGUCCCU	Cleavage	Conserved gene of unknown function	1
miRNA147	PGSC0003DMT400002492	2.5	15.93	1	20	4252	4271	AGGGACGGAGGAGGCUAGGU	ACCUAGUCCUCUCUGUCCCU	Cleavage		1
miRNA148	PGSC0003DMT400008019	1.5	13.189	1	21	246	266	UUUCUCAGACGGUCACUCAAU	AUUGAGUGACAGUUUGAGAAA	Translation	Flavonol synthase/flavanone 3-hydroxylase	1
miRNA148	PGSC0003DMT400042643	1.5	20.371	1	21	761	781	UUUCUCAGACGGUCACUCAAU	GUUGAGUGGCCAUCUGAGAAA	Translation	Conserved gene of unknown function	1
miRNA148	PGSC0003DMT400082510	1.5	11.482	1	21	80	100	UUUCUCAGACGGUCACUCAAU	GUUGAGUGACUUUCUGAGAAA	Translation	Conserved gene of unknown function	1
miRNA148	PGSC0003DMT400041627	2	13.849	1	21	874	894	UUUCUCAGACGGUCACUCAAU	GUUGAGUGACUUUUUGAGAAA	Translation	Gene of unknown function	1
miRNA148	PGSC0003DMT400033953	2.5	15.584	1	21	642	662	UUUCUCAGACGGUCACUCAAU	AUUGAGUGACAGUUUGGGAAG	Translation	Transposase En/Spm	1
miRNA148	PGSC0003DMT400030422	3	11.793	1	21	1188	1208	UUUCUCAGACGGUCACUCAAU	AUUGAGUGACCAUUUGUGAAA	Translation	Conserved gene of unknown function	1
miRNA149	PGSC0003DMT400028806	2.5	11.766	1	22	867	888	AUUUAGAUGUAGGGAGUAAGGG	CUCUUAUUGCUUACAUCUAGAU	Cleavage	Glycosyltransferase	1
miRNA149	PGSC0003DMT400028807	2.5	11.766	1	22	1704	1725	AUUUAGAUGUAGGGAGUAAGGG	CUCUUAUUGCUUACAUCUAGAU	Cleavage	Glycosyltransferase	1
miRNA149	PGSC0003DMT400028808	2.5	11.766	1	22	1796	1817	AUUUAGAUGUAGGGAGUAAGGG	CUCUUAUUGCUUACAUCUAGAU	Cleavage	Glycosyltransferase	1
miRNA149	PGSC0003DMT400053157	3	13.989	1	21	580	600	AUUUAGAUGUAGGGAGUAAGG	CCUUAUUCCCUGCAGCUGAAU	Cleavage	Phosphoglycerate mutase	1
miRNA149	PGSC0003DMT400087452	3	16.093	1	20	8	27	AUUUAGAUGUAGGGAGUAAG	UUUACUCUCUAUAUCUGAAG	Cleavage	Gene of unknown function	1
miRNA149	PGSC0003DMT400050440	3	11.581	1	21	1838	1858	AUUUAGAUGUAGGGAGUAAGG	UUUUACUUCCUACAUUCAAAU	Cleavage	Gene of unknown function	1
miRNA150	PGSC0003DMT400062560	2	14.976	1	22	1440	1461	CUUUGGUAGUAUGUUUGAUGUG	UACAUCAGAUAUACUACCAGGG	Cleavage	Cytochrome P450	1
miRNA150	PGSC0003DMT400045976	2.5	22.724	1	21	625	645	CUUUGGUAGUAUGUUUGAUGU	ACAUCAAACAUGUUACUGAGG	Cleavage	O-sialoglycoprotein endopeptidase	1
miRNA150	PGSC0003DMT400051884	2.5	19.782	1	21	573	593	CUUUGGUAGUAUGUUUGAUGU	ACAUCAAACAUGUUACUGAGG	Cleavage	O-sialoglycoprotein endopeptidase	1
miRNA150	PGSC0003DMT400045979	2.5	22.136	1	21	625	645	CUUUGGUAGUAUGUUUGAUGU	ACAUCAAACAUGUUACUGAGG	Cleavage		1
miRNA150	PGSC0003DMT400045981	2.5	22.136	1	21	625	645	CUUUGGUAGUAUGUUUGAUGU	ACAUCAAACAUGUUACUGAGG	Cleavage	O-sialoglycoprotein endopeptidase	1
miRNA150	PGSC0003DMT400045977	2.5	22.136	1	21	625	645	CUUUGGUAGUAUGUUUGAUGU	ACAUCAAACAUGUUACUGAGG	Cleavage		1
miRNA150	PGSC0003DMT400045978	2.5	22.136	1	21	625	645	CUUUGGUAGUAUGUUUGAUGU	ACAUCAAACAUGUUACUGAGG	Cleavage		1
miRNA150	PGSC0003DMT400045980	2.5	22.136	1	21	625	645	CUUUGGUAGUAUGUUUGAUGU	ACAUCAAACAUGUUACUGAGG	Cleavage		1
miRNA150	PGSC0003DMT400062559	3	10.932	1	22	1447	1468	CUUUGGUAGUAUGUUUGAUGUG	UACAUCAGAUAUACUACCAGGU	Cleavage	Cytochrome P450	1
miRNA150	PGSC0003DMT400025839	3	15.573	1	22	16	37	CUUUGGUAGUAUGUUUGAUGUG	CAUAUUAAAUAUCCUACUAAAG	Translation	Carboxypeptidase B2	1
miRNA150	PGSC0003DMT400007348	3	22.477	1	22	3655	3676	CUUUGGUAGUAUGUUUGAUGUG	CAUGUCAAGGAUAUUACCAAAG	Cleavage		1
miRNA150	PGSC0003DMT400007349	3	22.477	1	22	3717	3738	CUUUGGUAGUAUGUUUGAUGUG	CAUGUCAAGGAUAUUACCAAAG	Cleavage	Spliceosome associated protein	1
miRNA150	PGSC0003DMT400058933	3	14.779	1	22	1319	1340	CUUUGGUAGUAUGUUUGAUGUG	CACGCCAAAGAUACUAUCAAAG	Cleavage	Lipoxygenase	1
miRNA150	PGSC0003DMT400097279	2	15.45	1	20	567	586	CUUUGGUAGUAUGUUUGAUG	CAUCAAAGAUGCUACUAAAG	Cleavage	Conserved gene of unknown function	1
miRNA150	PGSC0003DMT400060327	3	13.54	1	21	691	711	CUUUGGUAGUAUGUUUGAUGU	ACAUCAAAUAUAUGGCCAAGG	Cleavage	Gene of unknown function	1
miRNA150	PGSC0003DMT400096267	3	18.209	1	20	102	121	CUUUGGUAGUAUGUUUGAUG	CGUCAAACAUAUUGCCAGAA	Cleavage	Conserved gene of unknown function	1
miRNA150	PGSC0003DMT400087757	3	19.58	1	20	102	121	CUUUGGUAGUAUGUUUGAUG	CGUCAAACAUAUUGCCAGAA	Cleavage	Conserved gene of unknown function	1
miRNA152	PGSC0003DMT400007779	2.5	11.649	1	21	1503	1523	UAUCUGAGUAGCAUAGGGAAU	GUUCUCUAUGUUGCUCAGAUU	Cleavage		1
miRNA152	PGSC0003DMT400007778	2.5	11.649	1	21	1506	1526	UAUCUGAGUAGCAUAGGGAAU	GUUCUCUAUGUUGCUCAGAUU	Cleavage	Conserved gene of unknown function	1
miRNA152	PGSC0003DMT400018463	2.5	14.15	1	20	589	608	UAUCUGAGUAGCAUAGGGAA	UUCCCUAUGCUGUUCAAAUA	Cleavage	Transmembrane protein	1
miRNA152	PGSC0003DMT400018466	2.5	14.15	1	20	976	995	UAUCUGAGUAGCAUAGGGAA	UUCCCUAUGCUGUUCAAAUA	Cleavage	Transmembrane protein	1
miRNA152	PGSC0003DMT400022656	3	17.14	1	21	170	190	UAUCUGAGUAGCAUAGGGAAU	GUGCCCUAUGCUACUCGGGUC	Cleavage	Conserved gene of unknown function	1
miRNA152	PGSC0003DMT400032983	3	17.436	1	22	107	128	UAUCUGAGUAGCAUAGGGAAUU	GAUUCCCUUUUCUUCUCAGAUA	Translation	Peroxidase 57	1
miRNA153	PGSC0003DMT400036332	2.5	12.172	1	20	632	651	AGGUGUUGGUGCUCAUGCAG	CUGCAAAGGCACCAACACCU	Cleavage	Actin binding protein	1
miRNA153	PGSC0003DMT400043794	2.5	10.794	1	20	1551	1570	AGGUGUUGGUGCUCAUGCAG	UUGAAUCAGCACCAACACCU	Cleavage	Nitrate transporter	1
miRNA153	PGSC0003DMT400021449	2.5	23.99	1	20	156	175	AGGUGUUGGUGCUCAUGCAG	CUGCAGAAGCACCAGCACCU	Cleavage	Gene of unknown function	1
miRNA154	PGSC0003DMT400018554	3	6.081	1	20	195	214	AGGCGUUGUCUGAGGCUAAU	CUUAUCCUCAGAAAACGCCU	Cleavage	Photosystem II core complex proteins psbY, chloroplast	1
miRNA154	PGSC0003DMT400022056	3	20.679	1	20	819	838	AGGCGUUGUCUGAGGCUAAU	ACUUGCCUUAGACAAUGCCU	Cleavage	Cellulase containing protein	1
miRNA154	PGSC0003DMT400052091	3	21.243	1	20	1603	1622	AGGCGUUGUCUGAGGCUAAU	AUUAGCCAGAGGCAACGUCU	Cleavage		1
miRNA154	PGSC0003DMT400052092	3	21.243	1	20	1607	1626	AGGCGUUGUCUGAGGCUAAU	AUUAGCCAGAGGCAACGUCU	Cleavage	Conserved gene of unknown function	1
miRNA154	PGSC0003DMT400052089	3	21.243	1	20	1879	1898	AGGCGUUGUCUGAGGCUAAU	AUUAGCCAGAGGCAACGUCU	Cleavage		1
miRNA154	PGSC0003DMT400052090	3	21.243	1	20	2704	2723	AGGCGUUGUCUGAGGCUAAU	AUUAGCCAGAGGCAACGUCU	Cleavage		1
miRNA154	PGSC0003DMT400052093	3	21.243	1	20	2851	2870	AGGCGUUGUCUGAGGCUAAU	AUUAGCCAGAGGCAACGUCU	Cleavage	Conserved gene of unknown function	1
miRNA157	PGSC0003DMT400027433	3	19.716	1	21	102	122	AAACUUGGAGCUAGAGGAUGU	GCAUCUUCUAUCUCCAAUUUU	Translation	Gene of unknown function	1
miRNA157	PGSC0003DMT400066984	3	17.728	1	20	2956	2975	AAACUUGGAGCUAGAGGAUG	CUUCUUCUAGCUCCAUGUUU	Cleavage	Pentatricopeptide repeat-containing protein	1
miRNA157	PGSC0003DMT400051367	3	22.551	1	20	239	258	AAACUUGGAGCUAGAGGAUG	GAUCGUCAAGCUCCAAGUUU	Cleavage	Feedback-insensitive anthranilate synthase alpha-2 chain	1
miRNA159	PGSC0003DMT400057068	2.5	7.024	1	22	182	203	AAUUGAAGACGUAGAUGUAAUU	AAUUGCAUCUACUUUUUCGAUU	Translation	UPA24	1
miRNA159	PGSC0003DMT400003093	3	11.955	1	22	1299	1320	AAUUGAAGACGUAGAUGUAAUU	GGUUGUGUCUACGUCUUAAAUU	Cleavage	Cytochrome b5	1
miRNA159	PGSC0003DMT400097703	2.5	17.43	1	20	1	20	AAUUGAAGACGUAGAUGUAA	AUGGAUCUACGUCUUCAAUU	Cleavage	Transposon MuDR mudrA	1
miRNA159	PGSC0003DMT400001770	3	14.123	1	22	1449	1470	AAUUGAAGACGUAGAUGUAAUU	AAUCUCAUCAACGUCUUCAAUU	Cleavage	Dual specificity protein phosphatase	1
miRNA159	PGSC0003DMT400094562	3	14.845	1	20	234	253	AAUUGAAGACGUAGAUGUAA	ACACAUCAACGUCUUCAAUU	Cleavage	Polygalacturonase	1
miRNA159	PGSC0003DMT400083874	3	14.388	1	21	1020	1040	AAUUGAAGACGUAGAUGUAAU	AUGACACCUGCGUUUUCAAUU	Cleavage	Endosomal P24A protein	1
miRNA159	PGSC0003DMT400083871	3	14.388	1	21	1567	1587	AAUUGAAGACGUAGAUGUAAU	AUGACACCUGCGUUUUCAAUU	Cleavage	Endosomal P24A protein	1
miRNA159	PGSC0003DMT400083873	3	14.388	1	21	1618	1638	AAUUGAAGACGUAGAUGUAAU	AUGACACCUGCGUUUUCAAUU	Cleavage	Endosomal P24A protein	1
miRNA160	PGSC0003DMT400016455	0.5	14.686	1	21	607	627	UGUCUAGAUGUGCAUCCUCAA	UUGAGGAUGCACGUCUAGACA	Cleavage	Ankyrin repeat family protein	1
miRNA160	PGSC0003DMT400075333	0.5	15.206	1	21	2599	2619	UGUCUAGAUGUGCAUCCUCAA	UUGAGGAUGCACAUCUAGGCA	Cleavage	Abscisic insensitive 1B	1
miRNA160	PGSC0003DMT400075332	0.5	15.206	1	21	3136	3156	UGUCUAGAUGUGCAUCCUCAA	UUGAGGAUGCACAUCUAGGCA	Cleavage	Abscisic insensitive 1B	1
miRNA160	PGSC0003DMT400048175	1	11.717	1	21	505	525	UGUCUAGAUGUGCAUCCUCAA	UUGAGCAUGCACAUCUAGACA	Cleavage	Carbonyl reductase	1
miRNA160	PGSC0003DMT400068767	1	14.434	1	21	1611	1631	UGUCUAGAUGUGCAUCCUCAA	UUGAGUAUGCACAUCUAGACA	Cleavage	Conserved gene of unknown function	1
miRNA160	PGSC0003DMT400059998	1	19.438	1	21	1617	1637	UGUCUAGAUGUGCAUCCUCAA	UUGAGUAUGCACAUCUAGACA	Cleavage	ARF domain class transcription factor	1
miRNA160	PGSC0003DMT400059997	1	19.438	1	21	1414	1434	UGUCUAGAUGUGCAUCCUCAA	UUGAGUAUGCACAUCUAGACA	Cleavage		1
miRNA160	PGSC0003DMT400055770	1	13.234	1	21	436	456	UGUCUAGAUGUGCAUCCUCAA	UUGAGAAUGCACAUCUAGACA	Cleavage	Polygalacturonase	1
miRNA160	PGSC0003DMT400059996	1	19.438	1	21	1931	1951	UGUCUAGAUGUGCAUCCUCAA	UUGAGUAUGCACAUCUAGACA	Cleavage	ARF domain class transcription factor	1
miRNA160	PGSC0003DMT400004456	1.5	13.267	1	21	440	460	UGUCUAGAUGUGCAUCCUCAA	UUGAGAGUGCACAUCUAGACA	Cleavage		1
miRNA160	PGSC0003DMT400069798	1.5	18.329	1	21	940	960	UGUCUAGAUGUGCAUCCUCAA	UUGAGAGUGCACAUCUAGACA	Cleavage	Dihydrolipoyl dehydrogenase	1
miRNA160	PGSC0003DMT400044707	1.5	20.475	1	21	1545	1565	UGUCUAGAUGUGCAUCCUCAA	UUGAGAGUGCACAUCUAGACA	Cleavage	Haloacid dehalogenase superfamily protein	1
miRNA160	PGSC0003DMT400007049	1.5	9.763	1	21	998	1018	UGUCUAGAUGUGCAUCCUCAA	UUGAGUAUGCACAUCUAGAUA	Cleavage		1
miRNA160	PGSC0003DMT400004455	1.5	13.267	1	21	908	928	UGUCUAGAUGUGCAUCCUCAA	UUGAGAGUGCACAUCUAGACA	Cleavage	Zinc finger family protein	1
miRNA160	PGSC0003DMT400004454	1.5	13.267	1	21	983	1003	UGUCUAGAUGUGCAUCCUCAA	UUGAGAGUGCACAUCUAGACA	Cleavage	Zinc finger family protein	1
miRNA160	PGSC0003DMT400075256	1.5	16	1	21	2923	2943	UGUCUAGAUGUGCAUCCUCAA	UUGAGAGUGCACAUCUAGACA	Cleavage	Ankyrin repeat-containing protein	1
miRNA160	PGSC0003DMT400075257	1.5	16	1	21	3912	3932	UGUCUAGAUGUGCAUCCUCAA	UUGAGAGUGCACAUCUAGACA	Cleavage	Ankyrin repeat-containing protein	1
miRNA160	PGSC0003DMT400030625	2	8.245	1	21	1120	1140	UGUCUAGAUGUGCAUCCUCAA	UUGAGUAUGCACAUCUAGACU	Cleavage	Fe-S metabolism associated domain-containing protein	1
miRNA160	PGSC0003DMT400054991	2	10.403	1	21	2319	2339	UGUCUAGAUGUGCAUCCUCAA	UUGAGUAUGCACAUCUAGACU	Cleavage	Calcium-dependent protein kinase 20	1
miRNA160	PGSC0003DMT400065572	2	10.206	1	21	1733	1753	UGUCUAGAUGUGCAUCCUCAA	UUGAGUAUGCACAUCUAGACU	Cleavage	Protein kinase	1
miRNA160	PGSC0003DMT400065571	2	10.206	1	21	2516	2536	UGUCUAGAUGUGCAUCCUCAA	UUGAGUAUGCACAUCUAGACU	Cleavage	Protein kinase	1
miRNA160	PGSC0003DMT400075593	2	21.735	1	21	138	158	UGUCUAGAUGUGCAUCCUCAA	UUGAGAGUGCAUAUCUAGACA	Cleavage	Auxin efflux carrier family protein	1
miRNA160	PGSC0003DMT400012869	2	22.525	1	21	896	916	UGUCUAGAUGUGCAUCCUCAA	UUGAGAGUGCACAUCUAGAUA	Cleavage	Peptidase C45, acyl-coenzyme A/6-aminopenicillanic acid acyl-transferase	1
miRNA161	PGSC0003DMT400072534	1.5	24.304	1	21	896	916	AGGGACACGUGGCAUAAUCUU	AAGAUUACGCCAUGUGUCCCU	Cleavage	Tropinone reductase I	1
miRNA161	PGSC0003DMT400000501	1.5	14.188	1	21	1884	1904	AGGGACACGUGGCAUAAUCUU	AAGAUUGCGCCACGUGUCCCU	Cleavage	Conserved gene of unknown function	1
miRNA161	PGSC0003DMT400000502	1.5	14.188	1	21	1995	2015	AGGGACACGUGGCAUAAUCUU	AAGAUUGCGCCACGUGUCCCU	Cleavage	Conserved gene of unknown function	1
miRNA161	PGSC0003DMT400051802	3	18.02	1	21	900	920	AGGGACACGUGGCAUAAUCUU	AAGAUUAUAUCAUGUGUUCUU	Cleavage	GTP cyclohydrolase I	1
miRNA161	PGSC0003DMT400052264	2.5	20.072	1	20	1620	1639	AGGGACACGUGGCAUAAUCU	AGAUGAUGCCACGUGUCCAU	Cleavage	Triacylglycerol lipase	1
miRNA161	PGSC0003DMT400037438	3	22.17	1	21	675	695	AGGGACACGUGGCAUAAUCUU	GGGAUUAAGCCAUGUGUUUCU	Cleavage	LeOPT1	1
miRNA163	PGSC0003DMT400081911	1.5	23.055	1	21	1549	1569	UAGGAUGCCACAUAGGACGCG	UGUGUCCUAUGUGGCGUCUUA	Cleavage	Lipoxygenase	1
miRNA163	PGSC0003DMT400033314	2	19.384	1	21	164	184	UAGGAUGCCACAUAGGACGCG	UGUGUCCUAUGUGACGUCCUA	Cleavage	Cytochrome P450	1
miRNA163	PGSC0003DMT400044988	2	13.999	1	21	1606	1626	UAGGAUGCCACAUAGGACGCG	UGUGUCCUAUGUAGCGUCCUA	Translation		1
miRNA163	PGSC0003DMT400044986	2	13.999	1	21	1606	1626	UAGGAUGCCACAUAGGACGCG	UGUGUCCUAUGUAGCGUCCUA	Translation		1
miRNA163	PGSC0003DMT400044989	2	13.999	1	21	1606	1626	UAGGAUGCCACAUAGGACGCG	UGUGUCCUAUGUAGCGUCCUA	Translation	Cdk10/11	1
miRNA163	PGSC0003DMT400044987	2	13.999	1	21	1606	1626	UAGGAUGCCACAUAGGACGCG	UGUGUCCUAUGUAGCGUCCUA	Translation	Cdk10/11	1
miRNA163	PGSC0003DMT400083854	2.5	21.006	1	21	645	665	UAGGAUGCCACAUAGGACGCG	UGUGUCUUAUGUGACAUCUUA	Cleavage	Conserved gene of unknown function	1
miRNA163	PGSC0003DMT400051426	2.5	21.325	1	21	2584	2604	UAGGAUGCCACAUAGGACGCG	UGUAUCCUAUGUGGUGUCCUA	Cleavage	Ankyrin repeat-containing protein	1
miRNA163	PGSC0003DMT400067357	3	20.889	1	21	491	511	UAGGAUGCCACAUAGGACGCG	CGCGCCCUUUGUAGCAUCCUA	Translation	Xyloglucan endotransglycosylase/hydrolase 16 protein	1
miRNA163	PGSC0003DMT400067358	3	20.889	1	21	659	679	UAGGAUGCCACAUAGGACGCG	CGCGCCCUUUGUAGCAUCCUA	Translation	Xyloglucan endotransglycosylase/hydrolase 16 protein	1
miRNA163	PGSC0003DMT400030295	3	18.171	1	21	1782	1802	UAGGAUGCCACAUAGGACGCG	UGUGUCUUACGUGACAUCCUA	Cleavage	Cyclin-like F-box; F-box protein interaction domain	1
miRNA163	PGSC0003DMT400033499	3	21.08	1	21	1599	1619	UAGGAUGCCACAUAGGACGCG	UGAGUCGUAUGAGGCAUCCUA	Translation	ATP binding protein	1
miRNA164	PGSC0003DMT400018045	3	13.129	1	21	583	603	UUUUGGACGGCAAGGACACCA	UGGUGUUCCUGCCGUACAAAA	Cleavage	Gene of unknown function	1
miRNA164	PGSC0003DMT400000501	2.5	11.89	1	21	1431	1451	UUUUGGACGGCAAGGACACCA	UGGUGCCCUUAUCGUCCAAAA	Translation	Conserved gene of unknown function	1
miRNA164	PGSC0003DMT400000502	2.5	11.89	1	21	1542	1562	UUUUGGACGGCAAGGACACCA	UGGUGCCCUUAUCGUCCAAAA	Translation	Conserved gene of unknown function	1
miRNA164	PGSC0003DMT400009492	3	8.909	1	21	80	100	UUUUGGACGGCAAGGACACCA	UGCUGUCUUUGCCUUCCAGAA	Cleavage	Mitogen-activated protein kinase 9	1
miRNA164	PGSC0003DMT400038664	3	17.507	1	21	1515	1535	UUUUGGACGGCAAGGACACCA	UGGUGCCUUUGCCCUCUAAAA	Cleavage	urease accesory protein D	1
miRNA164	PGSC0003DMT400060715	3	21.811	1	21	153	174	UUUUGGACGGCAAG-GACACCA	UGGUGUCACUUGCAGUCCAAAA	Translation	Conserved gene of unknown function	1
miRNA164	PGSC0003DMT400046304	3	12.889	1	21	2919	2939	UUUUGGACGGCAAGGACACCA	UGGUGCCCCUACCGUCCAAAA	Translation	gene of unknown function	1
miRNA165	PGSC0003DMT400020102	2.5	11.006	1	22	9	30	AACACUGUAGUUUUGCGUGAUA	UAUUGCACAAAACUAUAGUGUU	Cleavage	WRKY transcription factor	1
miRNA165	PGSC0003DMT400076588	3	11.933	1	21	128	148	AACACUGUAGUUUUGCGUGAU	AGCAUGUGAGACUACAGUGUU	Cleavage	Pinin/SDK/memA protein	1
miRNA166	PGSC0003DMT400030327	2.5	18.501	1	21	2273	2293	UAGCUGGUGAUCGUUCAGGUA	UACCUGAACUAUCACCAUCUA	Cleavage	Conserved gene of unknown function	1
miRNA166	PGSC0003DMT400030325	2.5	18.501	1	21	2356	2376	UAGCUGGUGAUCGUUCAGGUA	UACCUGAACUAUCACCAUCUA	Cleavage	Conserved gene of unknown function	1
miRNA166	PGSC0003DMT400030326	2.5	18.501	1	21	2520	2540	UAGCUGGUGAUCGUUCAGGUA	UACCUGAACUAUCACCAUCUA	Cleavage	Conserved gene of unknown function	1
miRNA166	PGSC0003DMT400045514	3	16.843	1	21	830	850	UAGCUGGUGAUCGUUCAGGUA	UACCUGGAGGAUCACUGGCUG	Cleavage	Kinase	1
miRNA166	PGSC0003DMT400078472	3	9.485	1	21	693	713	UAGCUGGUGAUCGUUCAGGUA	UAUCUGAACUAUCACCAACUA	Cleavage	E3 ubiquitin ligase PUB14	1
miRNA166	PGSC0003DMT400046991	3	16.946	1	21	168	188	UAGCUGGUGAUCGUUCAGGUA	UAACUGAACGAUCAAUAGCUA	Cleavage		1
miRNA166	PGSC0003DMT400046990	3	16.946	1	21	303	323	UAGCUGGUGAUCGUUCAGGUA	UAACUGAACGAUCAAUAGCUA	Cleavage		1
miRNA166	PGSC0003DMT400046988	3	16.946	1	21	303	323	UAGCUGGUGAUCGUUCAGGUA	UAACUGAACGAUCAAUAGCUA	Cleavage	Conserved gene of unknown function	1
miRNA166	PGSC0003DMT400046989	3	16.946	1	21	303	323	UAGCUGGUGAUCGUUCAGGUA	UAACUGAACGAUCAAUAGCUA	Cleavage	Conserved gene of unknown function	1
miRNA166	PGSC0003DMT400045511	3	16.843	1	21	2238	2258	UAGCUGGUGAUCGUUCAGGUA	UACCUGGAGGAUCACUGGCUG	Cleavage	Kinase	1
miRNA166	PGSC0003DMT400001888	3	16.377	1	21	423	443	UAGCUGGUGAUCGUUCAGGUA	UGCUUGAACGACAACCAGCUA	Translation	Basic helix-loop-helix protein BHLH7	1
miRNA166	PGSC0003DMT400001887	3	16.377	1	21	423	443	UAGCUGGUGAUCGUUCAGGUA	UGCUUGAACGACAACCAGCUA	Translation	Basic helix-loop-helix protein BHLH7	1
miRNA166	PGSC0003DMT400001886	3	16.377	1	21	423	443	UAGCUGGUGAUCGUUCAGGUA	UGCUUGAACGACAACCAGCUA	Translation	Basic helix-loop-helix protein BHLH7	1
miRNA166	PGSC0003DMT400079640	3	19.846	1	20	1660	1679	UAGCUGGUGAUCGUUCAGGU	CUCUGAACUAUCACCAGCUG	Cleavage	Dead box ATP-dependent RNA helicase	1
miRNA166	PGSC0003DMT400060941	3	13.349	1	20	1626	1645	UAGCUGGUGAUCGUUCAGGU	ACGUAAACGAUCACCAGCUC	Cleavage	Protein kinase 1	1
miRNA166	PGSC0003DMT400057115	3	19.334	1	20	808	827	UAGCUGGUGAUCGUUCAGGU	GCCUGCAGGAUCACCGGCUA	Cleavage	ATP binding protein	6
miRNA166	PGSC0003DMT400057115	3	20.092	1	20	876	895	UAGCUGGUGAUCGUUCAGGU	GCCUGCAGGAUCACCGGCUA	Cleavage	ATP binding protein	6
miRNA166	PGSC0003DMT400057115	3	20.182	1	20	944	963	UAGCUGGUGAUCGUUCAGGU	GCCUGCAGGAUCACCGGCUA	Cleavage	ATP binding protein	6
miRNA166	PGSC0003DMT400057115	3	20.182	1	20	1012	1031	UAGCUGGUGAUCGUUCAGGU	GCCUGCAGGAUCACCGGCUA	Cleavage	ATP binding protein	6
miRNA166	PGSC0003DMT400057115	3	20.182	1	20	1080	1099	UAGCUGGUGAUCGUUCAGGU	GCCUGCAGGAUCACCGGCUA	Cleavage	ATP binding protein	6
miRNA166	PGSC0003DMT400057115	3	20.099	1	20	1148	1167	UAGCUGGUGAUCGUUCAGGU	GCCUGCAGGAUCACCGGCUA	Cleavage	ATP binding protein	6
miRNA166	PGSC0003DMT400075821	3	24.676	1	20	1047	1066	UAGCUGGUGAUCGUUCAGGU	AGCUGAAAGAUCAUCGGCUA	Cleavage	Protein BCCIP homolog	1
miRNA170	PGSC0003DMT400015067	3	23.887	1	20	647	666	UCGCUGGUGGAAAUCUACGG	UUGGAGAUUUCUGCCAGCGA	Cleavage	UPF0497 membrane protein 1	1
miRNA170	PGSC0003DMT400071814	3	20.379	1	20	2147	2166	UCGCUGGUGGAAAUCUACGG	UCUUAGAUUUCAAUCAGCGA	Translation	ATP binding protein	1
miRNA172	PGSC0003DMT400065657	3	16.522	1	21	461	481	UUGCAUACUUAGAGGAUCAUU	AGUGAUUUUCUAAGAAUGCAA	Cleavage		1
miRNA172	PGSC0003DMT400065656	3	16.522	1	21	461	481	UUGCAUACUUAGAGGAUCAUU	AGUGAUUUUCUAAGAAUGCAA	Cleavage	gene of unknown function	1
miRNA172	PGSC0003DMT400002481	3	15.935	1	21	389	409	UUGCAUACUUAGAGGAUCAUU	AAUGAUCUUCUGAAUAUGCAU	Cleavage	PAC	1
miRNA172	PGSC0003DMT400002479	3	15.935	1	21	599	619	UUGCAUACUUAGAGGAUCAUU	AAUGAUCUUCUGAAUAUGCAU	Cleavage	PAC	1
miRNA172	PGSC0003DMT400002480	3	15.935	1	21	810	830	UUGCAUACUUAGAGGAUCAUU	AAUGAUCUUCUGAAUAUGCAU	Cleavage	PAC	1
miRNA172	PGSC0003DMT400018204	3	21.6	1	21	1410	1430	UUGCAUACUUAGAGGAUCAUU	AAUGGUCCUUAACGUAUGCAA	Translation	Gamma-glutamylhydrolase 1	1
miRNA172	PGSC0003DMT400072765	2.5	11.656	1	20	3816	3835	UUGCAUACUUAGAGGAUCAU	AUGAUCUGGUAAGUAUGCAA	Cleavage	Magnesium transporter	1
miRNA174	PGSC0003DMT400025134	3	16.013	1	20	631	650	UAAAUCACUGUAGAUCGGUC	UACCGGUUUACACUGAUUUA	Cleavage	Hydrolase, acting on ester bonds	1
miRNA174	PGSC0003DMT400037757	3	22.031	1	20	641	660	UAAAUCACUGUAGAUCGGUC	GAUUGAUCUCCAUUGAUUUA	Translation	3-ketoacyl-CoA synthase	1
miRNA174	PGSC0003DMT400097301	3	19.203	1	20	417	436	UAAAUCACUGUAGAUCGGUC	GACUCAGCUACAGUGGUUUA	Cleavage	RNase H family protein	1
miRNA175	PGSC0003DMT400088907	2.5	14.296	1	22	349	370	CUUGGUUCUGAGAUUGAGGUAU	ACACAUCAAUCUCAGAAACAAG	Cleavage	Conserved gene of unknown function	1
miRNA175	PGSC0003DMT400080689	3	10.149	1	22	375	396	CUUGGUUCUGAGAUUGAGGUAU	ACAUUUCAAUUUCGGAACUGAG	Cleavage	Cytochrome P450-dependent fatty acid hydroxylase	1
miRNA175	PGSC0003DMT400080690	3	10.149	1	22	790	811	CUUGGUUCUGAGAUUGAGGUAU	ACAUUUCAAUUUCGGAACUGAG	Cleavage	Cytochrome P450-dependent fatty acid hydroxylase	1
miRNA175	PGSC0003DMT400036826	3	11.561	1	22	2547	2568	CUUGGUUCUGAGAUUGAGGUAU	AAACCUCAAUCCCAGAAUCAGU	Translation	Conserved gene of unknown function	1
miRNA175	PGSC0003DMT400000461	2.5	12.148	1	20	2861	2881	CUUGGUUC-UGAGAUUGAGGU	ACCUUAAUCUCAUGAACCAAG	Translation	Conserved gene of unknown function	1
miRNA175	PGSC0003DMT400036827	3	11.561	1	22	2803	2824	CUUGGUUCUGAGAUUGAGGUAU	AAACCUCAAUCCCAGAAUCAGU	Translation	Conserved gene of unknown function	1
miRNA175	PGSC0003DMT400000460	2.5	12.148	1	20	3069	3089	CUUGGUUC-UGAGAUUGAGGU	ACCUUAAUCUCAUGAACCAAG	Translation	Conserved gene of unknown function	1
miRNA177	PGSC0003DMT400022876	1	19.677	1	22	31	52	AUGAUAUGGUGUCGUGAGAUGG	CCAUCUCAUGACACCAUAUCGU	Cleavage	Conserved gene of unknown function	1
miRNA177	PGSC0003DMT400012438	2	16.598	1	21	1	21	AUGAUAUGGUGUCGUGAGAUG	CAUCUCAUGAUUCCAUAUCAU	Translation	Ubiquitin conjugating enzyme 2	1
miRNA177	PGSC0003DMT400052947	3	22.899	1	22	1018	1039	AUGAUAUGGUGUCGUGAGAUGG	CUAUCUCACAAUUCCAUAUCGU	Translation	Ubiquitin family protein	1
miRNA177	PGSC0003DMT400014823	3	13.344	1	22	1201	1222	AUGAUAUGGUGUCGUGAGAUGG	UUAUUACGCGAUACUAUAUCAU	Cleavage	Conserved gene of unknown function	1
miRNA177	PGSC0003DMT400095673	3	14.132	1	22	82	103	AUGAUAUGGUGUCGUGAGAUGG	UUAGGUCACGAUGCCAUAUCAU	Cleavage	SWIb domain-containing protein	1
miRNA178	PGSC0003DMT400051360	2.5	15.798	1	20	667	686	CAGAUCGAUGGAUAAGAUUG	CAAUCUUAUUUAUUGAUCUU	Cleavage	Gene of unknown function	1
miRNA178	PGSC0003DMT400079179	3	6.293	1	20	898	917	CAGAUCGAUGGAUAAGAUUG	CAAUUUUAUGCAUCGAUUUC	Translation	Cytochrome C oxidase polypeptide vib	1
miRNA179	PGSC0003DMT400073404	3	14.233	1	21	398	418	UCUCUCUAUUGACGGACUCAA	UUGGAUCUGGCAAUAGAGAGA	Cleavage	Gene of unknown function	1
miRNA179	PGSC0003DMT400022456	3	12.487	1	21	181	201	UCUCUCUAUUGACGGACUCAA	UUCACUCUGUUAAUAGAGAGA	Cleavage	Aspartic proteinase nepenthesin-1	1
miRNA179	PGSC0003DMT400022457	3	12.487	1	21	181	201	UCUCUCUAUUGACGGACUCAA	UUCACUCUGUUAAUAGAGAGA	Cleavage	Aspartic proteinase nepenthesin-1	1
miRNA179	PGSC0003DMT400022458	3	12.487	1	21	181	201	UCUCUCUAUUGACGGACUCAA	UUCACUCUGUUAAUAGAGAGA	Cleavage	Aspartic proteinase nepenthesin-1	1
miRNA179	PGSC0003DMT400022459	3	12.487	1	21	181	201	UCUCUCUAUUGACGGACUCAA	UUCACUCUGUUAAUAGAGAGA	Cleavage	Aspartic proteinase nepenthesin-1	1
miRNA179	PGSC0003DMT400049753	3	20.354	1	20	585	604	UCUCUCUAUUGACGGACUCA	UGAAUCCGUCGGUGGAGAGG	Cleavage	LEA protein	1
miRNA181	PGSC0003DMT400044988	0.5	20.973	1	21	1649	1669	AUUGAACAAGUAGACACACGU	AUGUGUGUCUACUUGUUCAAU	Cleavage		1
miRNA181	PGSC0003DMT400044986	0.5	20.973	1	21	1649	1669	AUUGAACAAGUAGACACACGU	AUGUGUGUCUACUUGUUCAAU	Cleavage		1
miRNA181	PGSC0003DMT400044989	0.5	20.973	1	21	1649	1669	AUUGAACAAGUAGACACACGU	AUGUGUGUCUACUUGUUCAAU	Cleavage	Cdk10/11	1
miRNA181	PGSC0003DMT400044987	0.5	20.973	1	21	1649	1669	AUUGAACAAGUAGACACACGU	AUGUGUGUCUACUUGUUCAAU	Cleavage	Cdk10/11	1
miRNA181	PGSC0003DMT400046344	1.5	18.27	1	21	592	612	AUUGAACAAGUAGACACACGU	AUGUGUGUCUACUUGUUCAAC	Cleavage	Cyclic nucleotide-gated ion channel 1	1
miRNA181	PGSC0003DMT400047888	1.5	22.865	1	21	2688	2708	AUUGAACAAGUAGACACACGU	AUGUGUGUCUACUUGUUCAAC	Cleavage		1
miRNA181	PGSC0003DMT400071641	2	13.947	1	22	560	581	AUUGAACAAGUAGACACACGUA	UGCGUGUGUUUGCUUGUUCAAC	Cleavage	UPF0497 membrane protein 16	1
miRNA181	PGSC0003DMT400015388	2	23.526	1	21	191	211	AUUGAACAAGUAGACACACGU	AUGUGUGUCUAUUUGUUCAAC	Cleavage	Receptor kinase	1
miRNA181	PGSC0003DMT400075460	1.5	15.112	1	21	874	894	AUUGAACAAGUAGACACACGU	ACAUGUGUCUAUUUGUUCAAU	Cleavage	Glycosyltransferase	1
miRNA181	PGSC0003DMT400075461	1.5	15.112	1	21	1598	1618	AUUGAACAAGUAGACACACGU	ACAUGUGUCUAUUUGUUCAAU	Cleavage	Glycosyltransferase	1
miRNA181	PGSC0003DMT400027030	2.5	16.372	1	22	2356	2377	AUUGAACAAGUAGACACACGUA	UGUGUGUGUCUGUUUGUUCAAC	Cleavage	Kinase	1
miRNA181	PGSC0003DMT400064588	1	14.031	1	21	5382	5402	AUUGAACAAGUAGACACACGU	GCGUGUAUCUACUUGUUCAAU	Cleavage	PRF	1
miRNA181	PGSC0003DMT400064589	1	14.031	1	21	5638	5658	AUUGAACAAGUAGACACACGU	GCGUGUAUCUACUUGUUCAAU	Cleavage		1
miRNA181	PGSC0003DMT400064587	1	14.031	1	21	5824	5844	AUUGAACAAGUAGACACACGU	GCGUGUAUCUACUUGUUCAAU	Cleavage	PRF	1
miRNA181	PGSC0003DMT400023038	2	15.427	1	21	704	724	AUUGAACAAGUAGACACACGU	GUGUGUGUCUCCUUGUUUAAU	Translation	RING-H2 finger protein ATL2J	1
miRNA181	PGSC0003DMT400075660	2	20.154	1	22	450	471	AUUGAACAAGUAGACACACGUA	UUCAUGUGUCUACUUGUUCAAC	Cleavage	Gene of unknown function	1
miRNA182	PGSC0003DMT400018732	1.5	15.973	1	21	801	821	UUGGAUGUACACAACUAGGCA	UGUCUAUUUGUGUACAUCCAA	Cleavage	conserved gene of unknown function	1
miRNA182	PGSC0003DMT400018733	1.5	15.973	1	21	879	899	UUGGAUGUACACAACUAGGCA	UGUCUAUUUGUGUACAUCCAA	Cleavage	conserved gene of unknown function	1
miRNA182	PGSC0003DMT400081769	1.5	15.042	1	20	521	540	UUGGAUGUACACAACUAGGC	GCUUAGUAGUGUACAUCCAA	Cleavage	Histone H3.2	1
miRNA182	PGSC0003DMT400068798	2.5	11.379	1	21	169	189	UUGGAUGUACACAACUAGGCA	UGCCUACUUGUGCAUAUCCAA	Translation	Myb-like DNA binding protein	1
miRNA182	PGSC0003DMT400074794	2.5	15.515	1	21	1285	1305	UUGGAUGUACACAACUAGGCA	UGUCUACUUGUGCACAUCCAA	Translation	LATD/NIP	1
miRNA182	PGSC0003DMT400068797	2.5	11.379	1	21	169	189	UUGGAUGUACACAACUAGGCA	UGCCUACUUGUGCAUAUCCAA	Translation	Myb-like DNA binding protein	1
miRNA182	PGSC0003DMT400096844	2.5	16.217	1	20	140	159	UUGGAUGUACACAACUAGGC	GUCUGCUUGUGUACAUUCAA	Cleavage	Non-LTR retroelement reverse transcriptase	1
miRNA182	PGSC0003DMT400071547	2.5	13.526	1	20	421	440	UUGGAUGUACACAACUAGGC	GCUUAGUAGUGUACAUUUAA	Cleavage	Gene of unknown function	1
miRNA185	PGSC0003DMT400008760	3	17.049	1	22	803	824	AGGUUCACCAACUUGUGGGACA	UGUUCUAUGAGAUGGUGAACCU	Translation	PPR1 protein	1
miRNA185	PGSC0003DMT400053185	3	16.457	1	22	828	849	AGGUUCACCAACUUGUGGGACA	UGUUCUAUGAGAUGGUGAACCU	Translation	PPR1 protein	1
miRNA185	PGSC0003DMT400058968	1.5	16.997	1	20	234	253	AGGUUCACCAACUUGUGGGA	UCCCACAAAUUGGUGAACUU	Cleavage	Pre-mRNA-splicing factor cwc-22	1
miRNA185	PGSC0003DMT400066866	3	21.447	1	22	1974	1995	AGGUUCACCAACUUGUGGGACA	UGUCCCACAGCUUGUUGAACUU	Cleavage	BZIP domain class transcription factor	1
miRNA185	PGSC0003DMT400066867	3	22.132	1	22	1974	1995	AGGUUCACCAACUUGUGGGACA	UGUCCCACAGCUUGUUGAACUU	Cleavage	BZIP domain class transcription factor	1
miRNA185	PGSC0003DMT400071478	2.5	19.184	1	20	680	699	AGGUUCACCAACUUGUGGGA	UUCCAUAGUUUGGUGAACCU	Cleavage	Receptor-kinase	1
miRNA185	PGSC0003DMT400071477	2.5	19.184	1	20	813	832	AGGUUCACCAACUUGUGGGA	UUCCAUAGUUUGGUGAACCU	Cleavage	Receptor-kinase	1
miRNA185	PGSC0003DMT400088869	2.5	17.441	1	20	23	42	AGGUUCACCAACUUGUGGGA	UUCCAAGAGUUGGUGAACUU	Cleavage	Tospovirus resistance protein D	1
miRNA185	PGSC0003DMT400036712	3	23.122	1	20	1307	1326	AGGUUCACCAACUUGUGGGA	UCUUACAGGUUGGUCAACCU	Cleavage	Membrane protein PB1A10.07c	1
miRNA185	PGSC0003DMT400036715	3	23.122	1	20	1307	1326	AGGUUCACCAACUUGUGGGA	UCUUACAGGUUGGUCAACCU	Cleavage		1
miRNA185	PGSC0003DMT400036713	3	23.122	1	20	1307	1326	AGGUUCACCAACUUGUGGGA	UCUUACAGGUUGGUCAACCU	Cleavage		1
miRNA185	PGSC0003DMT400036711	3	23.122	1	20	1307	1326	AGGUUCACCAACUUGUGGGA	UCUUACAGGUUGGUCAACCU	Cleavage		1
miRNA185	PGSC0003DMT400036714	3	23.122	1	20	1313	1332	AGGUUCACCAACUUGUGGGA	UCUUACAGGUUGGUCAACCU	Cleavage	Membrane protein PB1A10.07c	1
miRNA185	PGSC0003DMT400097164	3	21.699	1	20	374	393	AGGUUCACCAACUUGUGGGA	ACAUACAAGUUGGUGAAUCU	Cleavage	Gene of unknown function	1
miRNA185	PGSC0003DMT400087898	3	13.109	1	20	401	420	AGGUUCACCAACUUGUGGGA	ACAUACAAGUUGGUGAAUCU	Cleavage	Gene of unknown function	2
miRNA185	PGSC0003DMT400087898	3	17.881	1	20	431	450	AGGUUCACCAACUUGUGGGA	ACAUACAAGUUGGUGAAUCU	Cleavage	Gene of unknown function	2
miRNA185	PGSC0003DMT400029326	2.5	17.565	1	22	714	735	AGGUUCACCAACUUGUGGGACA	UCUCCCAUCAGAUGGUGAACCU	Translation	conserved gene of unknown function	1
miRNA186	PGSC0003DMT400074794	0.5	15.598	1	21	1287	1307	UUUUGGAUGUGCACAAGUAGA	UCUACUUGUGCACAUCCAAAG	Cleavage	LATD/NIP	1
miRNA186	PGSC0003DMT400053350	0.5	23.87	1	21	2602	2622	UUUUGGAUGUGCACAAGUAGA	UCUACUUGUGCACAUCCAAAG	Cleavage	ADP-ribosylation factor	1
miRNA186	PGSC0003DMT400007611	0.5	17.583	1	20	518	537	UUUUGGAUGUGCACAAGUAG	CUACUUGUGCACAUCCAAAG	Cleavage	Gene of unknown function	1
miRNA186	PGSC0003DMT400018732	1.5	16.688	1	21	803	823	UUUUGGAUGUGCACAAGUAGA	UCUAUUUGUGUACAUCCAAAG	Cleavage	conserved gene of unknown function	1
miRNA186	PGSC0003DMT400018733	1.5	16.688	1	21	881	901	UUUUGGAUGUGCACAAGUAGA	UCUAUUUGUGUACAUCCAAAG	Cleavage	conserved gene of unknown function	1
miRNA186	PGSC0003DMT400096844	2	16.191	1	21	141	161	UUUUGGAUGUGCACAAGUAGA	UCUGCUUGUGUACAUUCAAGA	Cleavage	Non-LTR retroelement reverse transcriptase	1
miRNA186	PGSC0003DMT400045801	2	13.129	1	21	833	853	UUUUGGAUGUGCACAAGUAGA	UUUAUUUGUGCAUGUCCAAAA	Cleavage	MADS-box protein 15	1
miRNA186	PGSC0003DMT400045803	2	13.129	1	21	1189	1209	UUUUGGAUGUGCACAAGUAGA	UUUAUUUGUGCAUGUCCAAAA	Cleavage	MADS-box protein 15	1
miRNA186	PGSC0003DMT400045805	2	13.129	1	21	1345	1365	UUUUGGAUGUGCACAAGUAGA	UUUAUUUGUGCAUGUCCAAAA	Cleavage	MADS-box protein 15	1
miRNA186	PGSC0003DMT400045804	2	13.129	1	21	1557	1577	UUUUGGAUGUGCACAAGUAGA	UUUAUUUGUGCAUGUCCAAAA	Cleavage		1
miRNA186	PGSC0003DMT400027283	2	18.51	1	21	1195	1215	UUUUGGAUGUGCACAAGUAGA	UCUGCUUGUGCACACCCAAAA	Cleavage	Conserved gene of unknown function	1
miRNA186	PGSC0003DMT400002779	1.5	16.681	1	21	2158	2178	UUUUGGAUGUGCACAAGUAGA	UCUACUUAUGCACAUCCAAAG	Cleavage	Fatty acid hydroperoxide lyase	1
miRNA186	PGSC0003DMT400058441	2	15.755	1	21	1470	1490	UUUUGGAUGUGCACAAGUAGA	UCUACUUGUGCACACCCAAAG	Cleavage	Phytochromobilin synthase	1
miRNA186	PGSC0003DMT400053108	2.5	12.489	1	21	759	779	UUUUGGAUGUGCACAAGUAGA	UUUACUUGUGCACACUCAAAA	Cleavage	alpha-amylase	1
miRNA186	PGSC0003DMT400053112	2.5	12.41	1	21	1425	1445	UUUUGGAUGUGCACAAGUAGA	UUUACUUGUGCACACUCAAAA	Cleavage	alpha-amylase	1
miRNA186	PGSC0003DMT400053110	2.5	12.489	1	21	1553	1573	UUUUGGAUGUGCACAAGUAGA	UUUACUUGUGCACACUCAAAA	Cleavage	alpha-amylase	1
miRNA186	PGSC0003DMT400053109	2.5	12.489	1	21	2079	2099	UUUUGGAUGUGCACAAGUAGA	UUUACUUGUGCACACUCAAAA	Cleavage	alpha-amylase	1
miRNA186	PGSC0003DMT400046413	2.5	14.804	1	21	2100	2120	UUUUGGAUGUGCACAAGUAGA	UCUACUUGUGCACAACUAAAG	Cleavage	conserved gene of unknown function	1
miRNA186	PGSC0003DMT400003884	2.5	7.102	1	21	1515	1535	UUUUGGAUGUGCACAAGUAGA	UCUACUUGUACACACCCAAAA	Cleavage	conserved gene of unknown function	1
miRNA186	PGSC0003DMT400003883	2.5	7.102	1	21	1692	1712	UUUUGGAUGUGCACAAGUAGA	UCUACUUGUACACACCCAAAA	Cleavage	conserved gene of unknown function	1
miRNA186	PGSC0003DMT400032358	3	11.85	1	21	1882	1902	UUUUGGAUGUGCACAAGUAGA	UCUGUUUGUGCACACCCAAAG	Cleavage	MurA transferase	1
miRNA186	PGSC0003DMT400068798	3	11.266	1	20	172	191	UUUUGGAUGUGCACAAGUAG	CUACUUGUGCAUAUCCAAUG	Cleavage	Myb-like DNA binding protein	1
miRNA186	PGSC0003DMT400068797	3	11.266	1	20	172	191	UUUUGGAUGUGCACAAGUAG	CUACUUGUGCAUAUCCAAUG	Cleavage	Myb-like DNA binding protein	1
miRNA186	PGSC0003DMT400017259	3	18.707	1	21	2413	2433	UUUUGGAUGUGCACAAGUAGA	UCUACUUGUGUAUACCCAAAG	Cleavage	Cyclic nucleotide-gated ion channel 15	1
miRNA191	PGSC0003DMT400015318	2.5	19.514	1	21	903	923	UUCAAUUAGUUAGACAUGGAU	AUCUAUGUAUAACUAAUUGAU	Cleavage	Conserved gene of unknown function	1
miRNA191	PGSC0003DMT400015316	2.5	19.829	1	21	1939	1959	UUCAAUUAGUUAGACAUGGAU	AUCUAUGUAUAACUAAUUGAU	Cleavage	Conserved gene of unknown function	1
miRNA191	PGSC0003DMT400015317	2.5	19.829	1	21	2015	2035	UUCAAUUAGUUAGACAUGGAU	AUCUAUGUAUAACUAAUUGAU	Cleavage	Conserved gene of unknown function	1
miRNA191	PGSC0003DMT400018643	2.5	16.564	1	20	1395	1414	UUCAAUUAGUUAGACAUGGA	UCCAUGUCUAACUGAUUUGA	Cleavage	Global transcription factor group	1
miRNA191	PGSC0003DMT400018644	2.5	16.564	1	20	1477	1496	UUCAAUUAGUUAGACAUGGA	UCCAUGUCUAACUGAUUUGA	Cleavage	Global transcription factor group	1
miRNA191	PGSC0003DMT400012196	3	13.842	1	21	1111	1131	UUCAAUUAGUUAGACAUGGAU	AUCCAUUUCUAAUUAAUUCAA	Cleavage	Cytochrome P450	1
miRNA191	PGSC0003DMT400012197	3	13.842	1	21	2218	2238	UUCAAUUAGUUAGACAUGGAU	AUCCAUUUCUAAUUAAUUCAA	Cleavage	Cytochrome P450	1
miRNA191	PGSC0003DMT400012195	3	13.842	1	21	2218	2238	UUCAAUUAGUUAGACAUGGAU	AUCCAUUUCUAAUUAAUUCAA	Cleavage	Cytochrome P450	1
miRNA191	PGSC0003DMT400083884	3	9.929	1	21	4565	4585	UUCAAUUAGUUAGACAUGGAU	AUCUUUGUUUAGCUAAUUGAG	Cleavage	Multidrug resistance-associated protein 1, 3 (Mrp1, 3), abc-transoprter	1
miRNA191	PGSC0003DMT400083882	3	9.929	1	21	4743	4763	UUCAAUUAGUUAGACAUGGAU	AUCUUUGUUUAGCUAAUUGAG	Cleavage	Multidrug resistance-associated protein 1, 3 (Mrp1, 3), abc-transoprter	1
miRNA191	PGSC0003DMT400083883	3	9.929	1	21	4814	4834	UUCAAUUAGUUAGACAUGGAU	AUCUUUGUUUAGCUAAUUGAG	Cleavage	Multidrug resistance-associated protein 1, 3 (Mrp1, 3), abc-transoprter	1
miRNA191	PGSC0003DMT400081378	2.5	18.383	1	20	1321	1340	UUCAAUUAGUUAGACAUGGA	UCCAUGUUUGAUGAAUUGAA	Cleavage	DNA photolyase	1
miRNA191	PGSC0003DMT400014750	3	11.728	1	20	213	232	UUCAAUUAGUUAGACAUGGA	UUCACGUCUAACUGAUUGAU	Cleavage	Phosphoethanolamine N-methyltransferase	1
miRNA191	PGSC0003DMT400014749	3	11.728	1	20	213	232	UUCAAUUAGUUAGACAUGGA	UUCACGUCUAACUGAUUGAU	Cleavage	Phosphoethanolamine N-methyltransferase	1
miRNA191	PGSC0003DMT400001153	3	14.353	1	20	1088	1107	UUCAAUUAGUUAGACAUGGA	UUGGUGUCUAAUUAAUUGAG	Cleavage	Non-phototropic hypocotyl 3	1
miRNA191	PGSC0003DMT400001154	3	14.353	1	20	1088	1107	UUCAAUUAGUUAGACAUGGA	UUGGUGUCUAAUUAAUUGAG	Cleavage	Non-phototropic hypocotyl 3	1
miRNA192	PGSC0003DMT400013670	2	13.269	1	21	373	393	UUUUUGAACGACAGGGGCACC	GGUGCCUCUGUCGUACAAAAA	Cleavage	Gene of unknown function	1
miRNA192	PGSC0003DMT400072534	2	15.183	1	21	783	803	UUUUUGAACGACAGGGGCACC	GGUACUCUUGUCGUUCAAAAA	Cleavage	Tropinone reductase I	1
miRNA192	PGSC0003DMT400000501	2	17.304	1	21	1603	1623	UUUUUGAACGACAGGGGCACC	GAUGCCCAUGUCGUUCAAAAA	Cleavage	Conserved gene of unknown function	1
miRNA192	PGSC0003DMT400060445	2.5	12.63	1	21	1686	1706	UUUUUGAACGACAGGGGCACC	GGUGCCCCUGCCGUUAAAAAA	Translation	Ankyrin repeat-containing protein	1
miRNA192	PGSC0003DMT400000502	2	17.304	1	21	1714	1734	UUUUUGAACGACAGGGGCACC	GAUGCCCAUGUCGUUCAAAAA	Cleavage	Conserved gene of unknown function	1
miRNA192	PGSC0003DMT400060446	2.5	12.63	1	21	2185	2205	UUUUUGAACGACAGGGGCACC	GGUGCCCCUGCCGUUAAAAAA	Translation	Ankyrin repeat-containing protein	1
miRNA192	PGSC0003DMT400060447	2.5	12.63	1	21	2287	2307	UUUUUGAACGACAGGGGCACC	GGUGCCCCUGCCGUUAAAAAA	Translation	Ankyrin repeat-containing protein	1
miRNA192	PGSC0003DMT400084503	3	13.343	1	20	543	562	UUUUUGAACGACAGGGGCAC	CUGUCCCUGUGGUUCAAAGA	Translation	OTU domain-containing protein	1
miRNA192	PGSC0003DMT400015395	3	5.946	1	20	96	115	UUUUUGAACGACAGGGGCAC	GUUCCCCUGUUUUUCAGAAA	Translation	Conserved gene of unknown function	1
miRNA193	PGSC0003DMT400072534	1.5	12.492	1	21	795	815	UAUAUGCUCUAGAUUUUGGAC	GUUCAAAAACUAGAGCAUAUA	Cleavage	Tropinone reductase I	1
miRNA193	PGSC0003DMT400000501	1.5	13.865	1	21	1444	1464	UAUAUGCUCUAGAUUUUGGAC	GUCCAAAAAUUAGAGCAUAUA	Cleavage	Conserved gene of unknown function	1
miRNA193	PGSC0003DMT400000502	1.5	13.865	1	21	1555	1575	UAUAUGCUCUAGAUUUUGGAC	GUCCAAAAAUUAGAGCAUAUA	Cleavage	Conserved gene of unknown function	1
miRNA193	PGSC0003DMT400013670	2	10.814	1	21	385	405	UAUAUGCUCUAGAUUUUGGAC	GUACAAAAACUAGAGCAUAUA	Cleavage	Gene of unknown function	1
miRNA193	PGSC0003DMT400072448	2.5	19.657	1	21	713	733	UAUAUGCUCUAGAUUUUGGAC	GUUUAAAAAUUAGAGCAUAUA	Cleavage	Metal ion binding protein	1
miRNA193	PGSC0003DMT400002127	2.5	23.597	1	21	2334	2354	UAUAUGCUCUAGAUUUUGGAC	GUCCAAAUUUUGGAGCGUAUA	Cleavage		1
miRNA193	PGSC0003DMT400046304	2	10.968	1	21	2932	2952	UAUAUGCUCUAGAUUUUGGAC	GUCCAAAAACUAAAGCAUAUA	Translation	gene of unknown function	1
miRNA193	PGSC0003DMT400065426	2.5	12.345	1	21	221	241	UAUAUGCUCUAGAUUUUGGAC	GUCCAAUAUUUCGAGCAUAUA	Translation	Desacetoxyvindoline 4-hydroxylase	1
miRNA193	PGSC0003DMT400075424	3	15.188	1	21	1049	1069	UAUAUGCUCUAGAUUUUGGAC	GACCAAAAUUUAGAGCAUACA	Cleavage	Conserved gene of unknown function	1
miRNA193	PGSC0003DMT400054788	2.5	15.606	1	20	38	57	UAUAUGCUCUAGAUUUUGGA	UCCAAAAUCUACAGUAUAUU	Translation	Peptide N-glycanase	1
miRNA193	PGSC0003DMT400089630	3	15.085	1	20	101	120	UAUAUGCUCUAGAUUUUGGA	UUCAAAAUCUGGAGUCUAUA	Cleavage	Gene of unknown function	1
miRNA193	PGSC0003DMT400095961	3	16.075	1	20	197	216	UAUAUGCUCUAGAUUUUGGA	UUCAAAAUCUAGAGUCUGUA	Cleavage	Gene of unknown function	1
miRNA193	PGSC0003DMT400086069	3	18.865	1	20	38	57	UAUAUGCUCUAGAUUUUGGA	UUCAAAAUCUAGAGUCUGUA	Cleavage	Gene of unknown function	1
miRNA193	PGSC0003DMT400039911	2.5	12.457	1	20	67	86	UAUAUGCUCUAGAUUUUGGA	UUCAAAUUUUGGAGCAUAUA	Cleavage	Nucleolar GTP-binding protein 2	1
miRNA193	PGSC0003DMT400067688	2	13.325	1	20	3177	3196	UAUAUGCUCUAGAUUUUGGA	UCCAAAAACUAAAGCAUAUA	Translation		1
miRNA193	PGSC0003DMT400021688	3	19.15	1	21	785	805	UAUAUGCUCUAGAUUUUGGAC	GUCAAAAAAUUAGAGCGUAUA	Cleavage	Endo-1,4-beta-D-glucanase	1
miRNA193	PGSC0003DMT400021686	3	19.15	1	21	956	976	UAUAUGCUCUAGAUUUUGGAC	GUCAAAAAAUUAGAGCGUAUA	Cleavage	Endo-1,4-beta-D-glucanase	1
miRNA193	PGSC0003DMT400052220	3	13.32	1	21	1507	1527	UAUAUGCUCUAGAUUUUGGAC	GUCUAAACUCUAAAGCAUGUA	Translation	Sua5	1
miRNA193	PGSC0003DMT400052221	3	13.32	1	21	1511	1531	UAUAUGCUCUAGAUUUUGGAC	GUCUAAACUCUAAAGCAUGUA	Translation		1
miRNA193	PGSC0003DMT400060445	3	12.222	1	21	1698	1718	UAUAUGCUCUAGAUUUUGGAC	GUUAAAAAACUGGAGCAUAUA	Cleavage	Ankyrin repeat-containing protein	1
miRNA193	PGSC0003DMT400052219	3	13.32	1	21	2025	2045	UAUAUGCUCUAGAUUUUGGAC	GUCUAAACUCUAAAGCAUGUA	Translation	Sua5	1
miRNA193	PGSC0003DMT400060446	3	12.222	1	21	2197	2217	UAUAUGCUCUAGAUUUUGGAC	GUUAAAAAACUGGAGCAUAUA	Cleavage	Ankyrin repeat-containing protein	1
miRNA193	PGSC0003DMT400060447	3	12.222	1	21	2299	2319	UAUAUGCUCUAGAUUUUGGAC	GUUAAAAAACUGGAGCAUAUA	Cleavage	Ankyrin repeat-containing protein	1
miRNA193	PGSC0003DMT400000924	3	14.147	1	21	1888	1908	UAUAUGCUCUAGAUUUUGGAC	GUACAAAACUUGGAGCAUAUA	Cleavage	Chloroplast processing enzyme	1
miRNA193	PGSC0003DMT400055416	3	13.262	1	20	3246	3265	UAUAUGCUCUAGAUUUUGGA	ACUGAAAUCUAGUGCAUAUA	Cleavage		1
miRNA194	PGSC0003DMT400013670	3	14.605	1	22	370	391	UUUGGACGACAGGGGCACGAAU	AUUGGUGCCUCUGUCGUACAAA	Cleavage	Gene of unknown function	1
miRNA194	PGSC0003DMT400000501	2.5	11.95	1	22	1429	1450	UUUGGACGACAGGGGCACGAAU	AUUGGUGCCCUUAUCGUCCAAA	Translation	Conserved gene of unknown function	1
miRNA194	PGSC0003DMT400000502	2.5	11.95	1	22	1540	1561	UUUGGACGACAGGGGCACGAAU	AUUGGUGCCCUUAUCGUCCAAA	Translation	Conserved gene of unknown function	1
miRNA194	PGSC0003DMT400046304	3	12.997	1	22	2917	2938	UUUGGACGACAGGGGCACGAAU	AUUGGUGCCCCUACCGUCCAAA	Translation	gene of unknown function	1
miRNA195	PGSC0003DMT400017259	3	22.13	1	21	2409	2429	GGGGAUGUACAAGUAGGCACU	AGUGUCUACUUGUGUAUACCC	Cleavage	Cyclic nucleotide-gated ion channel 15	1
miRNA195	PGSC0003DMT400027786	2.5	10.786	1	21	887	907	GGGGAUGUACAAGUAGGCACU	GGUGUCUGCUUGUCCAUCCUC	Cleavage	Adrenodoxin	1
miRNA195	PGSC0003DMT400075703	3	17.574	1	20	1040	1059	GGGGAUGUACAAGUAGGCAC	UUGUUUACUUGUAUAUCCCU	Cleavage		1
miRNA195	PGSC0003DMT400075704	3	17.574	1	20	1957	1976	GGGGAUGUACAAGUAGGCAC	UUGUUUACUUGUAUAUCCCU	Cleavage	GAGA-binding transcriptional activator BBR/BPC1	1
miRNA195	PGSC0003DMT400020650	3	14.561	1	20	1261	1280	GGGGAUGUACAAGUAGGCAC	AUGCUCACUUGUACAUCUCC	Cleavage	DCL protein	1
miRNA196	PGSC0003DMT400094780	1.5	22.525	1	22	10	31	CGUGGAUCGAUCUACGGACCGU	AUGGUCCGUAGAUCAAUCUACG	Cleavage	Integrase core domain containing protein	1
miRNA196	PGSC0003DMT400092323	1.5	22.297	1	22	1	22	CGUGGAUCGAUCUACGGACCGU	AUGGACCGUAGAUCGAUCUACG	Cleavage	Gene of unknown function	1
miRNA198	PGSC0003DMT400030206	1	14.243	1	22	376	397	UAUUUGGAGAGUCCGAGCUAUA	UAUUGCUCGGACUCUCCAAAUA	Cleavage	Transcription factor LIM	1
miRNA198	PGSC0003DMT400030201	1	12.403	1	22	1170	1191	UAUUUGGAGAGUCCGAGCUAUA	UGUUGCUCGGACUCUCCAAAUA	Cleavage	Conserved gene of unknown function	1
miRNA198	PGSC0003DMT400047001	1	23.332	1	21	3881	3901	UAUUUGGAGAGUCCGAGCUAU	GUUGCUCGGACUCUCCAAAUA	Cleavage	TMV resistance protein N	1
miRNA198	PGSC0003DMT400047000	1	23.332	1	21	3988	4008	UAUUUGGAGAGUCCGAGCUAU	GUUGCUCGGACUCUCCAAAUA	Cleavage	TMV resistance protein N	1
miRNA198	PGSC0003DMT400012003	2.5	19.962	1	22	2484	2505	UAUUUGGAGAGUCCGAGCUAUA	UAUUGCUCGGGCUCUUUAAAUA	Cleavage	Pentatricopeptide repeat-containing protein, mitochondrial	1
miRNA198	PGSC0003DMT400064184	1.5	10.889	1	21	1809	1829	UAUUUGGAGAGUCCGAGCUAU	GUUGCUUGGACUCUCCAAAUA	Cleavage	Conserved gene of unknown function	1
miRNA198	PGSC0003DMT400041834	2.5	17.057	1	22	567	588	UAUUUGGAGAGUCCGAGCUAUA	UGUUGCUCGGACUCUCCAAAAA	Cleavage	Gene of unknown function	1
miRNA198	PGSC0003DMT400068267	2.5	13.833	1	22	905	926	UAUUUGGAGAGUCCGAGCUAUA	UGUUGCUCGGACUCUCCAAAAA	Cleavage	Conserved gene of unknown function	1
miRNA198	PGSC0003DMT400012002	3	13.483	1	22	1253	1274	UAUUUGGAGAGUCCGAGCUAUA	UAUUGCUCGGAUUCUCCAAAAA	Cleavage	Protein arginine n-methyltransferase	1
miRNA198	PGSC0003DMT400019937	3	14.877	1	22	235	256	UAUUUGGAGAGUCCGAGCUAUA	UAUUGUUCGGACUCUCCAAAAA	Cleavage	PEThy; ZPT4-2	1
miRNA198	PGSC0003DMT400012001	3	13.483	1	22	1987	2008	UAUUUGGAGAGUCCGAGCUAUA	UAUUGCUCGGAUUCUCCAAAAA	Cleavage	Protein arginine n-methyltransferase	1
miRNA199	PGSC0003DMT400072448	2	16.509	1	21	839	859	AAAAAGUAGAGCAUAUAUACC	GGUAUAUAUGUUCUAGUUUUU	Cleavage	Metal ion binding protein	1
miRNA199	PGSC0003DMT400038664	2	19.406	1	21	1673	1693	AAAAAGUAGAGCAUAUAUACC	GGUAUAUAUGCUUUAGUUUUU	Cleavage	urease accesory protein D	1
miRNA199	PGSC0003DMT400021688	2.5	17.644	1	21	931	951	AAAAAGUAGAGCAUAUAUACC	GGUAUAUAUGCUCUAGUUUUA	Cleavage	Endo-1,4-beta-D-glucanase	1
miRNA199	PGSC0003DMT400021686	2.5	16.187	1	21	1102	1122	AAAAAGUAGAGCAUAUAUACC	GGUAUAUAUGCUCUAGUUUUA	Cleavage	Endo-1,4-beta-D-glucanase	1
miRNA199	PGSC0003DMT400060445	2.5	19.987	1	21	1844	1864	AAAAAGUAGAGCAUAUAUACC	GGUAUAUAUGUUUUAAUUUUU	Cleavage	Ankyrin repeat-containing protein	1
miRNA199	PGSC0003DMT400060446	2.5	19.987	1	21	2343	2363	AAAAAGUAGAGCAUAUAUACC	GGUAUAUAUGUUUUAAUUUUU	Cleavage	Ankyrin repeat-containing protein	1
miRNA199	PGSC0003DMT400060447	2.5	19.987	1	21	2445	2465	AAAAAGUAGAGCAUAUAUACC	GGUAUAUAUGUUUUAAUUUUU	Cleavage	Ankyrin repeat-containing protein	1
miRNA199	PGSC0003DMT400058607	3	17.034	1	21	814	834	AAAAAGUAGAGCAUAUAUACC	GGUGUGUAUGUUCUAUUUUUG	Cleavage	UPF0497 membrane protein PIMP1	1
miRNA199	PGSC0003DMT400072534	2.5	22.937	1	21	941	961	AAAAAGUAGAGCAUAUAUACC	GGCAUAUAUGCUCUAGUUUUU	Cleavage	Tropinone reductase I	1
miRNA199	PGSC0003DMT400061862	2.5	20.92	1	21	1396	1416	AAAAAGUAGAGCAUAUAUACC	GGUAUACGUGCUUUAUUUUUU	Cleavage	Conserved gene of unknown function	1
miRNA199	PGSC0003DMT400067688	2.5	18.719	1	20	3323	3342	AAAAAGUAGAGCAUAUAUAC	GUAUAUAUGCUCUAGUUUUG	Cleavage		1
miRNA199	PGSC0003DMT400067124	3	21.644	1	21	239	259	AAAAAGUAGAGCAUAUAUACC	GGUGUUUGUGCUUUAUUUUUU	Cleavage	Conserved gene of unknown function	1
miRNA199	PGSC0003DMT400017493	2.5	14.371	1	21	503	523	AAAAAGUAGAGCAUAUAUACC	GGUGUAGAUUCUCUACUUUUU	Cleavage	PHD finger family protein	1
miRNA199	PGSC0003DMT400026503	3	19.197	1	21	622	642	AAAAAGUAGAGCAUAUAUACC	GGUGUAUUUGCUCUCCUUUUU	Cleavage	Receptor protein kinase	1
miRNA199	PGSC0003DMT400080165	3	23.536	1	21	3409	3429	AAAAAGUAGAGCAUAUAUACC	GGUAUUUGUGUUCUGUUUUUU	Cleavage	Chloroplast lumen common family protein	1
miRNA199	PGSC0003DMT400016703	2	10.561	1	20	8	27	AAAAAGUAGAGCAUAUAUAC	GUAUAUAUGCACAACUUUUU	Translation	Conserved gene of unknown function	1
miRNA199	PGSC0003DMT400047811	2	20.093	1	20	480	499	AAAAAGUAGAGCAUAUAUAC	GUAUAUAUGCACCACUUUUU	Translation	Beta-1,3-glucuronyltransferase	1
miRNA199	PGSC0003DMT400047812	2	20.093	1	20	480	499	AAAAAGUAGAGCAUAUAUAC	GUAUAUAUGCACCACUUUUU	Translation	Beta-1,3-glucuronyltransferase	1
miRNA199	PGSC0003DMT400009998	3	16.441	1	21	1428	1448	AAAAAGUAGAGCAUAUAUACC	GGUUUAUGUGCUAUGCUUUUU	Translation	Triose phosphate/phosphate translocator, chloroplast	1
miRNA199	PGSC0003DMT400072980	3	12.557	1	21	867	887	AAAAAGUAGAGCAUAUAUACC	GGUCAAUAUGUUUUACUUUUU	Cleavage	Conserved gene of unknown function	1
miRNA199	PGSC0003DMT400058477	3	9.698	1	21	478	498	AAAAAGUAGAGCAUAUAUACC	GGUACUUAUGCUCUGUUUUUU	Cleavage	GRAS family transcription factor	1
miRNA200	PGSC0003DMT400000501	2.5	18.633	1	22	1600	1621	UUUGGACGACAGGGACAUCAAU	AUUGAUGCCCAUGUCGUUCAAA	Cleavage	Conserved gene of unknown function	1
miRNA200	PGSC0003DMT400000502	2.5	18.633	1	22	1711	1732	UUUGGACGACAGGGACAUCAAU	AUUGAUGCCCAUGUCGUUCAAA	Cleavage	Conserved gene of unknown function	1
miRNA200	PGSC0003DMT400048225	3	20.369	1	21	1416	1436	UUUGGACGACAGGGACAUCAA	UUUAUGUUCCUGUCGUCCGGG	Cleavage	Dihydrolipoamide acetyltransferase component of pyruvate dehydrogenase	1
miRNA200	PGSC0003DMT400021528	3	12.02	1	22	1243	1264	UUUGGACGACAGGGACAUCAAU	GUUGAUAUCGCUGUUGUCCAGA	Cleavage	Calmodulin binding protein	1
miRNA200	PGSC0003DMT400021529	3	12.153	1	22	1247	1268	UUUGGACGACAGGGACAUCAAU	GUUGAUAUCGCUGUUGUCCAGA	Cleavage	Calmodulin binding protein	1
miRNA201	PGSC0003DMT400004466	3	18.666	1	22	533	554	UUUCUCUCUAUUGACGGACUCA	UGGGUUCGUCAAUUGGGGGAAA	Translation	Aspartic proteinase nepenthesin-1	1
miRNA201	PGSC0003DMT400022456	2.5	13.764	1	22	182	203	UUUCUCUCUAUUGACGGACUCA	UCACUCUGUUAAUAGAGAGAGA	Cleavage	Aspartic proteinase nepenthesin-1	1
miRNA201	PGSC0003DMT400061626	2.5	15.326	1	22	542	563	UUUCUCUCUAUUGACGGACUCA	UUAAUUCGUCAAUGGAGAGGAA	Cleavage	Conserved gene of unknown function	1
miRNA201	PGSC0003DMT400022457	2.5	13.764	1	22	182	203	UUUCUCUCUAUUGACGGACUCA	UCACUCUGUUAAUAGAGAGAGA	Cleavage	Aspartic proteinase nepenthesin-1	1
miRNA201	PGSC0003DMT400022458	2.5	13.764	1	22	182	203	UUUCUCUCUAUUGACGGACUCA	UCACUCUGUUAAUAGAGAGAGA	Cleavage	Aspartic proteinase nepenthesin-1	1
miRNA201	PGSC0003DMT400022459	2.5	13.764	1	22	182	203	UUUCUCUCUAUUGACGGACUCA	UCACUCUGUUAAUAGAGAGAGA	Cleavage	Aspartic proteinase nepenthesin-1	1
miRNA201	PGSC0003DMT400051127	3	18.315	1	21	1858	1878	UUUCUCUCUAUUGACGGACUC	GAGUUCAUCACUAGAGAGGAA	Translation	Nuclear transcription factor, X-box binding	1
miRNA201	PGSC0003DMT400063715	3	16.242	1	22	256	277	UUUCUCUCUAUUGACGGACUCA	UUAGUUCGUCAAUAUAGUGAAA	Cleavage	MtN3/saliva family protein	1
miRNA201	PGSC0003DMT400063716	3	16.242	1	22	754	775	UUUCUCUCUAUUGACGGACUCA	UUAGUUCGUCAAUAUAGUGAAA	Cleavage	MtN3/saliva family protein	1
miRNA201	PGSC0003DMT400063717	3	16.242	1	22	1122	1143	UUUCUCUCUAUUGACGGACUCA	UUAGUUCGUCAAUAUAGUGAAA	Cleavage	MtN3/saliva family protein	1
miRNA201	PGSC0003DMT400019417	2.5	14.34	1	20	654	673	UUUCUCUCUAUUGACGGACU	AGCCUGUCAAUACAGAGAAA	Cleavage	3'-5'-exoribonuclease/RNA binding	1
miRNA201	PGSC0003DMT400019418	2.5	14.34	1	20	714	733	UUUCUCUCUAUUGACGGACU	AGCCUGUCAAUACAGAGAAA	Cleavage	3'-5'-exoribonuclease/RNA binding	1
miRNA203	PGSC0003DMT400055461	3	18.679	1	20	585	604	CUGCAAAGCAAUGUAGAGGA	UCUUUUAAAUUGCUUUGCAA	Cleavage	Heat shock protein 70 (HSP70)-interacting protein	1
miRNA203	PGSC0003DMT400028972	3	18.943	1	22	632	653	CUGCAAAGCAAUGUAGAGGACC	GAUCCUUUACAGUGCUUAGCAG	Translation	DNA-directed RNA polymerase 3A, chloroplastic	1
miRNA203	PGSC0003DMT400062644	3	16.014	1	20	970	989	CUGCAAAGCAAUGUAGAGGA	UCUUUUAUAUUUCUUUGCGG	Translation	Conserved gene of unknown function	1
miRNA203	PGSC0003DMT400050401	3	16.014	1	20	970	989	CUGCAAAGCAAUGUAGAGGA	UCUUUUAUAUUUCUUUGCGG	Translation	Conserved gene of unknown function	1
miRNA203	PGSC0003DMT400062642	3	16.014	1	20	1168	1187	CUGCAAAGCAAUGUAGAGGA	UCUUUUAUAUUUCUUUGCGG	Translation	Conserved gene of unknown function	1
miRNA203	PGSC0003DMT400050402	3	16.014	1	20	1168	1187	CUGCAAAGCAAUGUAGAGGA	UCUUUUAUAUUUCUUUGCGG	Translation	Conserved gene of unknown function	1
miRNA203	PGSC0003DMT400062643	3	16.014	1	20	1337	1356	CUGCAAAGCAAUGUAGAGGA	UCUUUUAUAUUUCUUUGCGG	Translation	Conserved gene of unknown function	1
miRNA203	PGSC0003DMT400050400	3	16.014	1	20	1337	1356	CUGCAAAGCAAUGUAGAGGA	UCUUUUAUAUUUCUUUGCGG	Translation	Conserved gene of unknown function	1
miRNA204	PGSC0003DMT400048175	1	11.717	1	21	505	525	UGUCUAGAUAUGCAUGCUCAA	UUGAGCAUGCACAUCUAGACA	Translation	Carbonyl reductase	1
miRNA204	PGSC0003DMT400075593	1.5	21.735	1	21	138	158	UGUCUAGAUAUGCAUGCUCAA	UUGAGAGUGCAUAUCUAGACA	Cleavage	Auxin efflux carrier family protein	1
miRNA204	PGSC0003DMT400068767	1.5	14.434	1	21	1611	1631	UGUCUAGAUAUGCAUGCUCAA	UUGAGUAUGCACAUCUAGACA	Translation	Conserved gene of unknown function	1
miRNA204	PGSC0003DMT400059998	1.5	19.438	1	21	1617	1637	UGUCUAGAUAUGCAUGCUCAA	UUGAGUAUGCACAUCUAGACA	Translation	ARF domain class transcription factor	1
miRNA204	PGSC0003DMT400059997	1.5	19.438	1	21	1414	1434	UGUCUAGAUAUGCAUGCUCAA	UUGAGUAUGCACAUCUAGACA	Translation		1
miRNA204	PGSC0003DMT400059996	1.5	19.438	1	21	1931	1951	UGUCUAGAUAUGCAUGCUCAA	UUGAGUAUGCACAUCUAGACA	Translation	ARF domain class transcription factor	1
miRNA204	PGSC0003DMT400007049	2	9.763	1	21	998	1018	UGUCUAGAUAUGCAUGCUCAA	UUGAGUAUGCACAUCUAGAUA	Translation		1
miRNA204	PGSC0003DMT400030625	2.5	8.245	1	21	1120	1140	UGUCUAGAUAUGCAUGCUCAA	UUGAGUAUGCACAUCUAGACU	Translation	Fe-S metabolism associated domain-containing protein	1
miRNA204	PGSC0003DMT400054991	2.5	10.403	1	21	2319	2339	UGUCUAGAUAUGCAUGCUCAA	UUGAGUAUGCACAUCUAGACU	Translation	Calcium-dependent protein kinase 20	1
miRNA204	PGSC0003DMT400065572	2.5	10.206	1	21	1733	1753	UGUCUAGAUAUGCAUGCUCAA	UUGAGUAUGCACAUCUAGACU	Translation	Protein kinase	1
miRNA204	PGSC0003DMT400065571	2.5	10.206	1	21	2516	2536	UGUCUAGAUAUGCAUGCUCAA	UUGAGUAUGCACAUCUAGACU	Translation	Protein kinase	1
miRNA204	PGSC0003DMT400072124	2.5	17.57	1	21	2341	2361	UGUCUAGAUAUGCAUGCUCAA	UUGGGUGUGCAUAACUAGACA	Cleavage	Coatomer	1
miRNA204	PGSC0003DMT400072125	2.5	17.57	1	21	2483	2503	UGUCUAGAUAUGCAUGCUCAA	UUGGGUGUGCAUAACUAGACA	Cleavage	Coatomer	1
miRNA204	PGSC0003DMT400055770	2	13.234	1	21	436	456	UGUCUAGAUAUGCAUGCUCAA	UUGAGAAUGCACAUCUAGACA	Translation	Polygalacturonase	1
miRNA204	PGSC0003DMT400012871	2.5	17.21	1	21	572	592	UGUCUAGAUAUGCAUGCUCAA	UUGAGUAUACACAUCUAGACA	Translation	Peptidase C45, acyl-coenzyme A/6-aminopenicillanic acid acyl-transferase	1
miRNA204	PGSC0003DMT400028006	3	10.665	1	21	624	644	UGUCUAGAUAUGCAUGCUCAA	UUGAGUAUGCAUAAAUAGACA	Cleavage	Staygreen protein	1
miRNA204	PGSC0003DMT400020592	2.5	6.735	1	21	131	151	UGUCUAGAUAUGCAUGCUCAA	UUGAGUAUGCACUUCUAGACA	Translation	Alpha-amylase	1
miRNA204	PGSC0003DMT400028004	3	10.665	1	21	796	816	UGUCUAGAUAUGCAUGCUCAA	UUGAGUAUGCAUAAAUAGACA	Cleavage	Staygreen protein	1
miRNA204	PGSC0003DMT400004456	2.5	13.267	1	21	440	460	UGUCUAGAUAUGCAUGCUCAA	UUGAGAGUGCACAUCUAGACA	Translation		1
miRNA204	PGSC0003DMT400069798	2.5	18.329	1	21	940	960	UGUCUAGAUAUGCAUGCUCAA	UUGAGAGUGCACAUCUAGACA	Translation	Dihydrolipoyl dehydrogenase	1
miRNA204	PGSC0003DMT400044707	2.5	20.475	1	21	1545	1565	UGUCUAGAUAUGCAUGCUCAA	UUGAGAGUGCACAUCUAGACA	Translation	Haloacid dehalogenase superfamily protein	1
miRNA204	PGSC0003DMT400016455	2.5	14.686	1	21	607	627	UGUCUAGAUAUGCAUGCUCAA	UUGAGGAUGCACGUCUAGACA	Translation	Ankyrin repeat family protein	1
miRNA204	PGSC0003DMT400053109	2.5	9.211	1	21	1334	1354	UGUCUAGAUAUGCAUGCUCAA	UUAAGUAUGCACAUCUAGACA	Translation	Alpha amylase	1
miRNA204	PGSC0003DMT400004455	2.5	13.267	1	21	908	928	UGUCUAGAUAUGCAUGCUCAA	UUGAGAGUGCACAUCUAGACA	Translation	Zinc finger family protein	1
miRNA204	PGSC0003DMT400020829	2.5	16.476	1	21	870	890	UGUCUAGAUAUGCAUGCUCAA	UUGAGUAUGCACACCUAGACA	Translation	Pyridoxine biosynthesis protein	1
miRNA205	PGSC0003DMT400007611	2	14.949	1	21	483	503	AUAAAGUGGAACAAGAAGACA	UGUCUACUUGUUCAACUUUAU	Cleavage	Gene of unknown function	1
miRNA205	PGSC0003DMT400075660	2	19.527	1	21	456	476	AUAAAGUGGAACAAGAAGACA	UGUCUACUUGUUCAACUUUAU	Cleavage	Gene of unknown function	1
miRNA205	PGSC0003DMT400046344	2	19.109	1	21	597	617	AUAAAGUGGAACAAGAAGACA	UGUCUACUUGUUCAACUUUAU	Cleavage	Cyclic nucleotide-gated ion channel 1	1
miRNA205	PGSC0003DMT400047888	2	23.375	1	21	2693	2713	AUAAAGUGGAACAAGAAGACA	UGUCUACUUGUUCAACUUUAU	Cleavage		1
miRNA205	PGSC0003DMT400015388	2.5	19.952	1	21	196	216	AUAAAGUGGAACAAGAAGACA	UGUCUAUUUGUUCAACUUUAU	Cleavage	Receptor kinase	1
miRNA205	PGSC0003DMT400063552	2.5	12.402	1	21	355	375	AUAAAGUGGAACAAGAAGACA	UGCCUUCUUCUUCCACUUUGU	Cleavage	Taz protein	1
miRNA205	PGSC0003DMT400063554	2.5	12.402	1	21	355	375	AUAAAGUGGAACAAGAAGACA	UGCCUUCUUCUUCCACUUUGU	Cleavage	Taz protein	1
miRNA205	PGSC0003DMT400063553	2.5	12.402	1	21	355	375	AUAAAGUGGAACAAGAAGACA	UGCCUUCUUCUUCCACUUUGU	Cleavage	Taz protein	1
miRNA205	PGSC0003DMT400056050	3	10.102	1	21	1921	1941	AUAAAGUGGAACAAGAAGACA	UAUUUUCUUGUUCUACUUUAA	Cleavage	Endonuclease/exonuclease/phosphatase	1
miRNA205	PGSC0003DMT400050157	3	11.889	1	20	494	513	AUAAAGUGGAACAAGAAGAC	UUCUUCUUGUUCUACUUUUU	Cleavage	ABC transporter G family member 34	1
miRNA205	PGSC0003DMT400057242	3	11.412	1	21	502	522	AUAAAGUGGAACAAGAAGACA	UGUUUUUUUAUUUCAUUUUAU	Cleavage	Conserved gene of unknown function	1
miRNA205	PGSC0003DMT400029693	3	10.184	1	21	261	281	AUAAAGUGGAACAAGAAGACA	UAUCUUUUUGUUUUACUUUGU	Cleavage	Rnf5	1
miRNA205	PGSC0003DMT400054505	2.5	11.368	1	21	2417	2437	AUAAAGUGGAACAAGAAGACA	UGUGUUCUUGUACUACUUUAU	Translation	Pentatricopeptide repeat-containing protein	1
miRNA205	PGSC0003DMT400005749	2.5	16.622	1	20	2594	2613	AUAAAGUGGAACAAGAAGAC	CUCUUAUUGUUCCAUUUUAU	Cleavage	AML1	1
miRNA205	PGSC0003DMT400008727	3	12.949	1	21	640	660	AUAAAGUGGAACAAGAAGACA	UGUAUUCUUGUUCGAUUUUGU	Cleavage	TCP transcription factor	1
miRNA205	PGSC0003DMT400075460	3	11.839	1	21	879	899	AUAAAGUGGAACAAGAAGACA	UGUCUAUUUGUUCAAUUUUAU	Cleavage	Glycosyltransferase	1
miRNA206	PGSC0003DMT400072534	0.5	12.907	1	22	791	812	AUGCUCUAGUUUUUGAACGGUA	UGUCGUUCAAAAACUAGAGCAU	Cleavage	Tropinone reductase I	1
miRNA206	PGSC0003DMT400072448	1	20.341	1	22	709	730	AUGCUCUAGUUUUUGAACGGUA	UGCCGUUUAAAAAUUAGAGCAU	Cleavage	Metal ion binding protein	1
miRNA206	PGSC0003DMT400000501	1	18.977	1	22	1611	1632	AUGCUCUAGUUUUUGAACGGUA	UGUCGUUCAAAAAUUAGAGCAU	Cleavage	Conserved gene of unknown function	1
miRNA206	PGSC0003DMT400000502	1	18.977	1	22	1722	1743	AUGCUCUAGUUUUUGAACGGUA	UGUCGUUCAAAAAUUAGAGCAU	Cleavage	Conserved gene of unknown function	1
miRNA206	PGSC0003DMT400013670	1.5	12.405	1	22	381	402	AUGCUCUAGUUUUUGAACGGUA	UGUCGUACAAAAACUAGAGCAU	Cleavage	Gene of unknown function	1
miRNA206	PGSC0003DMT400060445	1.5	11.168	1	22	1694	1715	AUGCUCUAGUUUUUGAACGGUA	UGCCGUUAAAAAACUGGAGCAU	Cleavage	Ankyrin repeat-containing protein	1
miRNA206	PGSC0003DMT400060446	1.5	11.168	1	22	2193	2214	AUGCUCUAGUUUUUGAACGGUA	UGCCGUUAAAAAACUGGAGCAU	Cleavage	Ankyrin repeat-containing protein	1
miRNA206	PGSC0003DMT400060447	1.5	11.168	1	22	2295	2316	AUGCUCUAGUUUUUGAACGGUA	UGCCGUUAAAAAACUGGAGCAU	Cleavage	Ankyrin repeat-containing protein	1
miRNA206	PGSC0003DMT400046304	2.5	11.954	1	22	2928	2949	AUGCUCUAGUUUUUGAACGGUA	UACCGUCCAAAAACUAAAGCAU	Cleavage	gene of unknown function	1
miRNA206	PGSC0003DMT400021688	3	18.537	1	22	781	802	AUGCUCUAGUUUUUGAACGGUA	UGCCGUCAAAAAAUUAGAGCGU	Cleavage	Endo-1,4-beta-D-glucanase	1
miRNA206	PGSC0003DMT400021686	3	18.537	1	22	952	973	AUGCUCUAGUUUUUGAACGGUA	UGCCGUCAAAAAAUUAGAGCGU	Cleavage	Endo-1,4-beta-D-glucanase	1
miRNA206	PGSC0003DMT400063602	2.5	20.048	1	20	310	329	AUGCUCUAGUUUUUGAACGG	CCGUUCACAAGCUAGAGCAA	Cleavage	WD-repeat protein	1
miRNA206	PGSC0003DMT400063603	2.5	20.048	1	20	310	329	AUGCUCUAGUUUUUGAACGG	CCGUUCACAAGCUAGAGCAA	Cleavage	WD-repeat protein	1
miRNA206	PGSC0003DMT400096339	3	18.572	1	21	637	657	AUGCUCUAGUUUUUGAACGGU	GUUGUUGAGAGACUAGAGCAU	Cleavage	Conserved gene of unknown function	1
miRNA207	PGSC0003DMT400064275	2	16.205	1	21	1291	1311	UUAUGACUUAUCGGAAAGGUU	GAUCUUUCCGAUAAUUCAUAA	Cleavage	Subtilisin-like protease	1
miRNA207	PGSC0003DMT400070725	3	12.321	1	20	212	231	UUAUGACUUAUCGGAAAGGU	UCCUUUCUGAUAAGUCACAA	Cleavage	Vacuolar protein sorting protein	1
miRNA207	PGSC0003DMT400043606	2.5	17.493	1	20	1426	1445	UUAUGACUUAUCGGAAAGGU	AUCUUUAUGGUAAGUCAUAA	Cleavage	Disease resistance protein; Calcium-binding EF-hand; AAA ATPase	1
miRNA207	PGSC0003DMT400043609	2.5	17.493	1	20	1492	1511	UUAUGACUUAUCGGAAAGGU	AUCUUUAUGGUAAGUCAUAA	Cleavage	Disease resistance protein; Calcium-binding EF-hand; AAA ATPase	1
miRNA207	PGSC0003DMT400043611	2.5	17.493	1	20	1492	1511	UUAUGACUUAUCGGAAAGGU	AUCUUUAUGGUAAGUCAUAA	Cleavage	Disease resistance protein; Calcium-binding EF-hand; AAA ATPase	1
miRNA208	PGSC0003DMT400041833	2.5	18.115	1	20	1248	1267	GUAACUUCUCGGACAGGUCA	UGGCUUUUCCGAGAAGUUGC	Cleavage	Membrane-associated 30 kDa protein, chloroplastic	1
miRNA209	PGSC0003DMT400046864	3	22.283	1	21	337	356	GACGGACUAAAAGACGACGUC	GACGU-GUCUUUUAGUCCGUA	Cleavage	Cytochrome P450 71A4	1
miRNA209	PGSC0003DMT400046722	3	22.567	1	21	454	473	GACGGACUAAAAGACGACGUC	GACGU-GUCUUUUAGUCCGUA	Cleavage	Cytochrome P450 71A4	1
miRNA210	PGSC0003DMT400054998	0.5	12.682	1	20	1189	1208	AGGUAUGUUGCUCGGAUUCU	AGAAUCCGAGCAACAUACUU	Cleavage	White-brown-complex ABC transporter family	1
miRNA210	PGSC0003DMT400000077	1.5	19.023	1	20	551	570	AGGUAUGUUGCUCGGAUUCU	AGAGUUUGAGCAACAUACCU	Cleavage	Carbonyl reductase	1
miRNA210	PGSC0003DMT400055794	1.5	24.148	1	20	1617	1636	AGGUAUGUUGCUCGGAUUCU	AGAAUCCGAGCAACAUAGCU	Cleavage	External rotenone-insensitive NADPH dehydrogenase	1
miRNA210	PGSC0003DMT400081845	2	20.735	1	20	133	152	AGGUAUGUUGCUCGGAUUCU	AGAGUCCGAGCAGCAUACCA	Cleavage		1
miRNA210	PGSC0003DMT400079891	2	13.528	1	20	1166	1185	AGGUAUGUUGCUCGGAUUCU	AGAAUCCGAGCAACAUAUUG	Cleavage	Conserved gene of unknown function	1
miRNA210	PGSC0003DMT400080148	2	21.312	1	20	903	922	AGGUAUGUUGCUCGGAUUCU	AGAGUCCGAGCAACAUACUC	Cleavage	Gene of unknown function	2
miRNA210	PGSC0003DMT400080148	2	22.521	1	20	1568	1587	AGGUAUGUUGCUCGGAUUCU	AGAGUCCGAGCAACAUACUC	Cleavage	Gene of unknown function	2
miRNA210	PGSC0003DMT400039552	2	13.611	1	20	271	290	AGGUAUGUUGCUCGGAUUCU	AGAGUCCGAGCAACAUAGCU	Cleavage	NAD(P)H-quinone oxidoreductase subunit 2 A, chloroplastic	1
miRNA210	PGSC0003DMT400026391	2	15.427	1	20	611	630	AGGUAUGUUGCUCGGAUUCU	AGAGUCCGAGCAACAUAGCU	Cleavage	TPR domain containing protein	1
miRNA210	PGSC0003DMT400058187	2	17.179	1	20	1176	1195	AGGUAUGUUGCUCGGAUUCU	AGAGUCCGAGCAACAUAGCU	Cleavage	Ocs element-binding factor	1
miRNA210	PGSC0003DMT400081848	2	15.011	1	20	913	932	AGGUAUGUUGCUCGGAUUCU	AGAGUCCGAGCAACAUAGCU	Cleavage	Conserved gene of unknown function	1
miRNA210	PGSC0003DMT400058230	2	20.6	1	20	1544	1563	AGGUAUGUUGCUCGGAUUCU	AGAAUCCGAGCAACAUAAUU	Cleavage	Vitellogenic carboxypeptidase	1
miRNA210	PGSC0003DMT400030580	2	14.821	1	20	1097	1116	AGGUAUGUUGCUCGGAUUCU	AGAGUCCGAGCAACAUAGCU	Cleavage		1
miRNA210	PGSC0003DMT400030580	2	16.845	1	20	530	549	AGGUAUGUUGCUCGGAUUCU	AGAGUCCGAGCAACAUAGCU	Cleavage		1
miRNA210	PGSC0003DMT400030579	2	13.374	1	20	1222	1241	AGGUAUGUUGCUCGGAUUCU	AGAGUCCGAGCAACAUAGCU	Cleavage		1
miRNA210	PGSC0003DMT400044306	2	16.589	1	20	2091	2110	AGGUAUGUUGCUCGGAUUCU	AGAAUCCGAGCAAUAUAGCU	Cleavage	Oligopeptide transporter	1
miRNA210	PGSC0003DMT400009587	2.5	15.452	1	20	452	471	AGGUAUGUUGCUCGGAUUCU	AGGAUCCGAGCAACAUAGUU	Cleavage	Conserved gene of unknown function	1
miRNA210	PGSC0003DMT400060461	2.5	20.559	1	20	787	806	AGGUAUGUUGCUCGGAUUCU	AGAGUCCGAGCAAUAUAGCU	Cleavage	tic20	1
miRNA210	PGSC0003DMT400022896	2.5	18.853	1	20	835	854	AGGUAUGUUGCUCGGAUUCU	AGAGUCCGAGCAGCAUAGCU	Cleavage	ABC transporter family, retinal flippase subfamily	1
miRNA212	PGSC0003DMT400069060	3	13.208	1	21	3880	3900	ACGUUUUUGUAGGCGAGCGGA	UCCACUUGUCUACAAAGAUGU	Cleavage	SET domain protein	1
miRNA212	PGSC0003DMT400069059	3	13.208	1	21	3907	3927	ACGUUUUUGUAGGCGAGCGGA	UCCACUUGUCUACAAAGAUGU	Cleavage	SET domain protein	1
miRNA212	PGSC0003DMT400033585	2.5	16.719	1	21	302	321	ACGUUUUUGUAGGCGAGCGGA	UCCG-UCGCUUACAAAAACGU	Cleavage	14-3-3 protein	1
miRNA212	PGSC0003DMT400045782	3	22.3	1	21	287	306	ACGUUUUUGUAGGCGAGCGGA	UCCG-UUGCUUACAAAAACGU	Cleavage	14-3-3 protein	1
miRNA213	PGSC0003DMT400038060	2	21.721	1	21	1986	2006	CUUUAAGGGAUCACUGAUGGG	CCCAUUGGUGACCCCUUAAAG	Translation	Gene of unknown function	1
miRNA213	PGSC0003DMT400027147	3	17.65	1	21	940	960	CUUUAAGGGAUCACUGAUGGG	CCCAUCGGUGGCCCCUUAAAU	Translation	40S ribosomal protein S23	1
miRNA213	PGSC0003DMT400061371	3	21.816	1	20	1084	1103	CUUUAAGGGAUCACUGAUGG	CUACUAGUGAUCUCUUGAAG	Cleavage	GTP-binding Rop/Rac GTPase	1
miRNA213	PGSC0003DMT400023790	3	12.798	1	21	211	231	CUUUAAGGGAUCACUGAUGGG	UCUAUUACUGAUACCUUAAAG	Translation	Conserved gene of unknown function	1
miRNA220	PGSC0003DMT400057397	1	16.299	1	21	775	795	AGUGACUGUUUCCACGCGGCU	AGCUGUGUGGAAACAGUCACU	Cleavage	Conserved gene of unknown function	1
miRNA223	PGSC0003DMT400072448	2	16.509	1	21	839	859	AAAAAGUAGAGCAUAUAUACC	GGUAUAUAUGUUCUAGUUUUU	Cleavage	Metal ion binding protein	1
miRNA223	PGSC0003DMT400038664	2	19.406	1	21	1673	1693	AAAAAGUAGAGCAUAUAUACC	GGUAUAUAUGCUUUAGUUUUU	Cleavage	urease accesory protein D	1
miRNA223	PGSC0003DMT400021688	2.5	17.644	1	21	931	951	AAAAAGUAGAGCAUAUAUACC	GGUAUAUAUGCUCUAGUUUUA	Cleavage	Endo-1,4-beta-D-glucanase	1
miRNA223	PGSC0003DMT400021686	2.5	16.187	1	21	1102	1122	AAAAAGUAGAGCAUAUAUACC	GGUAUAUAUGCUCUAGUUUUA	Cleavage	Endo-1,4-beta-D-glucanase	1
miRNA223	PGSC0003DMT400060445	2.5	19.987	1	21	1844	1864	AAAAAGUAGAGCAUAUAUACC	GGUAUAUAUGUUUUAAUUUUU	Cleavage	Ankyrin repeat-containing protein	1
miRNA223	PGSC0003DMT400060446	2.5	19.987	1	21	2343	2363	AAAAAGUAGAGCAUAUAUACC	GGUAUAUAUGUUUUAAUUUUU	Cleavage	Ankyrin repeat-containing protein	1
miRNA223	PGSC0003DMT400060447	2.5	19.987	1	21	2445	2465	AAAAAGUAGAGCAUAUAUACC	GGUAUAUAUGUUUUAAUUUUU	Cleavage	Ankyrin repeat-containing protein	1
miRNA223	PGSC0003DMT400058607	3	17.034	1	21	814	834	AAAAAGUAGAGCAUAUAUACC	GGUGUGUAUGUUCUAUUUUUG	Cleavage	UPF0497 membrane protein PIMP1	1
miRNA223	PGSC0003DMT400072534	2.5	22.937	1	21	941	961	AAAAAGUAGAGCAUAUAUACC	GGCAUAUAUGCUCUAGUUUUU	Cleavage	Tropinone reductase I	1
miRNA223	PGSC0003DMT400061862	2.5	20.92	1	21	1396	1416	AAAAAGUAGAGCAUAUAUACC	GGUAUACGUGCUUUAUUUUUU	Cleavage	Conserved gene of unknown function	1
miRNA223	PGSC0003DMT400067688	2.5	18.719	1	20	3323	3342	AAAAAGUAGAGCAUAUAUAC	GUAUAUAUGCUCUAGUUUUG	Cleavage		1
miRNA223	PGSC0003DMT400067124	3	21.644	1	21	239	259	AAAAAGUAGAGCAUAUAUACC	GGUGUUUGUGCUUUAUUUUUU	Cleavage	Conserved gene of unknown function	1
miRNA223	PGSC0003DMT400017493	2.5	14.371	1	21	503	523	AAAAAGUAGAGCAUAUAUACC	GGUGUAGAUUCUCUACUUUUU	Cleavage	PHD finger family protein	1
miRNA223	PGSC0003DMT400026503	3	19.197	1	21	622	642	AAAAAGUAGAGCAUAUAUACC	GGUGUAUUUGCUCUCCUUUUU	Cleavage	Receptor protein kinase	1
miRNA223	PGSC0003DMT400080165	3	23.536	1	21	3409	3429	AAAAAGUAGAGCAUAUAUACC	GGUAUUUGUGUUCUGUUUUUU	Cleavage	Chloroplast lumen common family protein	1
miRNA223	PGSC0003DMT400016703	2	10.561	1	20	8	27	AAAAAGUAGAGCAUAUAUAC	GUAUAUAUGCACAACUUUUU	Translation	Conserved gene of unknown function	1
miRNA223	PGSC0003DMT400047811	2	20.093	1	20	480	499	AAAAAGUAGAGCAUAUAUAC	GUAUAUAUGCACCACUUUUU	Translation	Beta-1,3-glucuronyltransferase	1
miRNA223	PGSC0003DMT400047812	2	20.093	1	20	480	499	AAAAAGUAGAGCAUAUAUAC	GUAUAUAUGCACCACUUUUU	Translation	Beta-1,3-glucuronyltransferase	1
miRNA223	PGSC0003DMT400009998	3	16.441	1	21	1428	1448	AAAAAGUAGAGCAUAUAUACC	GGUUUAUGUGCUAUGCUUUUU	Translation	Triose phosphate/phosphate translocator, chloroplast	1
miRNA223	PGSC0003DMT400072980	3	12.557	1	21	867	887	AAAAAGUAGAGCAUAUAUACC	GGUCAAUAUGUUUUACUUUUU	Cleavage	Conserved gene of unknown function	1
miRNA223	PGSC0003DMT400058477	3	9.698	1	21	478	498	AAAAAGUAGAGCAUAUAUACC	GGUACUUAUGCUCUGUUUUUU	Cleavage	GRAS family transcription factor	1
miRNA224	PGSC0003DMT400020005	2	11.648	1	21	1785	1805	AGGCUUAGAUAUGACAUAGGG	UUUUAUUUCAUAUCUAAGCCU	Cleavage	Tir-nbs-lrr resistance protein	1
miRNA224	PGSC0003DMT400073724	3	18.227	1	22	873	894	AGGCUUAGAUAUGACAUAGGGC	GUUCUAUGUCAUGGCUGAGCUU	Translation	Plastidic ATP/ADP-transporter	1
miRNA224	PGSC0003DMT400052242	3	20.981	1	21	317	337	AGGCUUAGAUAUGACAUAGGG	CCUUAUGCCAUGUCUGAGCUU	Cleavage	Amino acid transporter	1
miRNA224	PGSC0003DMT400028841	3	15.402	1	21	259	279	AGGCUUAGAUAUGACAUAGGG	UUUUGUGACAUAUCUGAGCCU	Cleavage	Gene of unknown function	1
miRNA224	PGSC0003DMT400049699	3	11.674	1	21	1657	1677	AGGCUUAGAUAUGACAUAGGG	UCUUAUGUUACAUUUGAGCCU	Translation	Gene of unknown function	1
miRNA224	PGSC0003DMT400057212	3	18.325	1	22	306	327	AGGCUUAGAUAUGACAUAGGGC	GUCCUAUCUCAAAGCUAAGCCU	Translation	Cytochrome P450	1
miRNA224	PGSC0003DMT400057210	3	9.811	1	22	513	534	AGGCUUAGAUAUGACAUAGGGC	GUCCUAUAUCAAAGCUAAGCCU	Translation	Cytochrome P450	1
miRNA224	PGSC0003DMT400057211	3	9.811	1	22	513	534	AGGCUUAGAUAUGACAUAGGGC	GUCCUAUAUCAAAGCUAAGCCU	Translation	Cytochrome P450	1
miRNA224	PGSC0003DMT400048175	3	12.284	1	21	394	414	AGGCUUAGAUAUGACAUAGGG	UUCGAUCUCAUAUCUAAGCUU	Cleavage	Carbonyl reductase	1
miRNA224	PGSC0003DMT400013447	3	15.311	1	21	197	217	AGGCUUAGAUAUGACAUAGGG	UCAUGAGUCAUGUCUAAGCCU	Cleavage	Superoxide dismutase
miRNA5	no target found
miRNA107	no target found
miRNA214	no target found
miRNA216	no target found
miRNA217	no target found
