# Supplementary material for: Identification and characterization of miRNAome in root, stem, leaf and tuber developmental stages of potato (Solanum tuberosum L.) by high-throughput sequencing
Source: BMC Plant Biol. 2014 Jan 7;14:6. doi: 10.1186/1471-2229-14-6 (PMC3913621; doi:10.1186/1471-2229-14-6)
Supplement: Additional file 7 — GO annotation and classification of predicted target genes of potato-specific miRNAs (on the first and second sheet). The first sheet shows the number of genes in biological, metabolic and cellular processes. The second sheet shows the GO annotation of individual target gene. [file 1471-2229-14-6-S7.xlsx]

## Sheet: go annotation
Category	GO annotation	No of genes
biological_process	GO:0055114 oxidation-reduction process	70
biological_process	GO:0006468 protein phosphorylation	58
biological_process	GO:0009069 serine family amino acid metabolic process	46
biological_process	GO:0006355 regulation of transcription, DNA-dependent	36
biological_process	GO:0006118 electron transport	34
biological_process	GO:0007165 signal transduction	26
biological_process	GO:0006952 defense response	25
biological_process	GO:0007178 transmembrane receptor protein serine/threonine kinase signaling pathway	19
biological_process	GO:0008152 metabolic process	19
biological_process	GO:0006470 protein dephosphorylation	16
biological_process	GO:0005985 sucrose metabolic process	15
biological_process	GO:0005982 starch metabolic process	15
biological_process	GO:0055085 transmembrane transport	13
biological_process	GO:0009416 response to light stimulus	12
biological_process	GO:0006810 transport	11
biological_process	GO:0006200 ATP catabolic process	11
biological_process	GO:0006508 proteolysis	10
biological_process	GO:0006570 tyrosine metabolic process	10
biological_process	GO:0007169 transmembrane receptor protein tyrosine kinase signaling pathway	9
biological_process	GO:0006506 GPI anchor biosynthetic process	8
biological_process	GO:0006950 response to stress	8
biological_process	GO:0007047 cellular cell wall organization	8
biological_process	GO:0006568 tryptophan metabolic process	8
biological_process	GO:0006855 drug transmembrane transport	8
biological_process	GO:0042967 acyl-carrier-protein biosynthetic process	8
biological_process	GO:0006144 purine base metabolic process	8
biological_process	GO:0009651 response to salt stress	8
biological_process	GO:0016567 protein ubiquitination	7
biological_process	GO:0032259 methylation	7
biological_process	GO:0006979 response to oxidative stress	7
biological_process	GO:0009611 response to wounding	7
biological_process	GO:0030244 cellulose biosynthetic process	7
biological_process	GO:0006352 transcription initiation, DNA-dependent	7
biological_process	GO:0016310 phosphorylation	7
biological_process	GO:0035556 intracellular signal transduction	6
biological_process	GO:0046686 response to cadmium ion	6
biological_process	GO:0009414 response to water deprivation	6
biological_process	GO:0006206 pyrimidine base metabolic process	6
biological_process	GO:0009737 response to abscisic acid stimulus	6
biological_process	GO:0030154 cell differentiation	6
biological_process	GO:0009851 auxin biosynthetic process	6
biological_process	GO:0005975 carbohydrate metabolic process	6
biological_process	GO:0006281 DNA repair	5
biological_process	GO:0010541 acropetal auxin transport	5
biological_process	GO:0051301 cell division	5
biological_process	GO:0046497 nicotinate nucleotide metabolic process	5
biological_process	GO:0010315 auxin efflux	5
biological_process	GO:0010431 seed maturation	5
biological_process	GO:0009832 plant-type cell wall biogenesis	5
biological_process	GO:0010540 basipetal auxin transport	5
biological_process	GO:0007264 small GTPase mediated signal transduction	5
biological_process	GO:0080167 response to karrikin	5
biological_process	GO:0009826 unidimensional cell growth	5
biological_process	GO:0042742 defense response to bacterium	5
biological_process	GO:0006096 glycolysis	5
biological_process	GO:0006769 nicotinamide metabolic process	4
biological_process	GO:0006396 RNA processing	4
biological_process	GO:0006804 peroxidase reaction	4
biological_process	GO:0009790 embryo development	4
biological_process	GO:0009738 abscisic acid mediated signaling pathway	4
biological_process	GO:0016570 histone modification	4
biological_process	GO:0016192 vesicle-mediated transport	4
biological_process	GO:0006552 leucine catabolic process	4
biological_process	GO:0000160 two-component signal transduction system (phosphorelay)	4
biological_process	GO:0060918 auxin transport	4
biological_process	GO:0015994 chlorophyll metabolic process	4
biological_process	GO:0009723 response to ethylene stimulus	4
biological_process	GO:0006184 GTP catabolic process	4
biological_process	GO:0006550 isoleucine catabolic process	4
biological_process	GO:0009753 response to jasmonic acid stimulus	4
biological_process	GO:0018106 peptidyl-histidine phosphorylation	4
biological_process	GO:0042254 ribosome biogenesis	4
biological_process	GO:0006574 valine catabolic process	4
biological_process	GO:0006970 response to osmotic stress	4
biological_process	GO:0042432 indole biosynthetic process	4
biological_process	GO:0006886 intracellular protein transport	4
biological_process	GO:0006505 GPI anchor metabolic process	4
biological_process	GO:0001522 pseudouridine synthesis	4
biological_process	GO:0048544 recognition of pollen	4
biological_process	GO:0006554 lysine catabolic process	4
biological_process	GO:0042816 vitamin B6 metabolic process	4
biological_process	GO:0006457 protein folding	3
biological_process	GO:0006099 tricarboxylic acid cycle	3
biological_process	GO:0006511 ubiquitin-dependent protein catabolic process	3
biological_process	GO:0006744 ubiquinone biosynthetic process	3
biological_process	GO:0010239 chloroplast mRNA processing	3
biological_process	GO:0006351 transcription, DNA-dependent	3
biological_process	GO:0006817 phosphate ion transport	3
biological_process	GO:0006563 L-serine metabolic process	3
biological_process	GO:0006571 tyrosine biosynthetic process	3
biological_process	GO:0009733 response to auxin stimulus	3
biological_process	GO:0009965 leaf morphogenesis	3
biological_process	GO:0009817 defense response to fungus, incompatible interaction	3
biological_process	GO:0006414 translational elongation	3
biological_process	GO:0022900 electron transport chain	3
biological_process	GO:0030206 chondroitin sulfate biosynthetic process	3
biological_process	GO:0009395 phospholipid catabolic process	3
biological_process	GO:0009725 response to hormone stimulus	3
biological_process	GO:0006541 glutamine metabolic process	3
biological_process	GO:0008643 carbohydrate transport	3
biological_process	GO:0006310 DNA recombination	3
biological_process	GO:0006629 lipid metabolic process	3
biological_process	GO:0009624 response to nematode	3
biological_process	GO:0051252 regulation of RNA metabolic process	3
biological_process	GO:0046486 glycerolipid metabolic process	3
biological_process	GO:0009409 response to cold	3
biological_process	GO:0009696 salicylic acid metabolic process	3
biological_process	GO:0009094 L-phenylalanine biosynthetic process	3
biological_process	GO:0006633 fatty acid biosynthetic process	3
biological_process	GO:0006807 nitrogen compound metabolic process	3
biological_process	GO:0000162 tryptophan biosynthetic process	3
biological_process	GO:0090305 nucleic acid phosphodiester bond hydrolysis	3
biological_process	GO:0009117 nucleotide metabolic process	3
biological_process	GO:0009960 endosperm development	3
biological_process	GO:0009734 auxin mediated signaling pathway	3
biological_process	GO:0006878 cellular copper ion homeostasis	3
biological_process	GO:0006882 cellular zinc ion homeostasis	3
biological_process	GO:0048366 leaf development	3
biological_process	GO:0009630 gravitropism	3
biological_process	GO:0009695 jasmonic acid biosynthetic process	3
biological_process	GO:0000398 nuclear mRNA splicing, via spliceosome	3
biological_process	GO:0016117 carotenoid biosynthetic process	3
biological_process	GO:0009637 response to blue light	3
biological_process	GO:0006094 gluconeogenesis	3
biological_process	GO:0010114 response to red light	3
biological_process	GO:0009408 response to heat	3
biological_process	GO:0043086 negative regulation of catalytic activity	3
biological_process	GO:0009751 response to salicylic acid stimulus	3
biological_process	GO:0016131 brassinosteroid metabolic process	3
biological_process	GO:0009627 systemic acquired resistance	3
biological_process	GO:0019261 1,4-dichlorobenzene catabolic process	3
biological_process	GO:0015992 proton transport	3
biological_process	GO:0009058 biosynthetic process	3
biological_process	GO:0015031 protein transport	3
biological_process	GO:0042545 cell wall modification	3
biological_process	GO:0006544 glycine metabolic process	3
biological_process	GO:0007275 multicellular organismal development	3
biological_process	GO:0016102 diterpenoid biosynthetic process	3
biological_process	GO:0009658 chloroplast organization	3
biological_process	GO:0010269 response to selenium ion	2
biological_process	GO:0042938 dipeptide transport	2
biological_process	GO:0006560 proline metabolic process	2
biological_process	GO:0010268 brassinosteroid homeostasis	2
biological_process	GO:0046777 protein autophosphorylation	2
biological_process	GO:0006566 threonine metabolic process	2
biological_process	GO:0040007 growth	2
biological_process	GO:0033528 S-methylmethionine cycle	2
biological_process	GO:0006693 prostaglandin metabolic process	2
biological_process	GO:0007062 sister chromatid cohesion	2
biological_process	GO:0034970 histone H3-R2 methylation	2
biological_process	GO:0009744 response to sucrose stimulus	2
biological_process	GO:0009086 methionine biosynthetic process	2
biological_process	GO:0006813 potassium ion transport	2
biological_process	GO:0034971 histone H3-R17 methylation	2
biological_process	GO:0010099 regulation of photomorphogenesis	2
biological_process	GO:0015706 nitrate transport	2
biological_process	GO:0006412 translation	2
biological_process	GO:0009693 ethylene biosynthetic process	2
biological_process	GO:0006691 leukotriene metabolic process	2
biological_process	GO:0009749 response to glucose stimulus	2
biological_process	GO:0046339 diacylglycerol metabolic process	2
biological_process	GO:0048767 root hair elongation	2
biological_process	GO:0009626 plant-type hypersensitive response	2
biological_process	GO:0034972 histone H3-R26 methylation	2
biological_process	GO:0006446 regulation of translational initiation	2
biological_process	GO:0009620 response to fungus	2
biological_process	GO:0006098 pentose-phosphate shunt	2
biological_process	GO:0009735 response to cytokinin stimulus	2
biological_process	GO:0010150 leaf senescence	2
biological_process	GO:0080026 response to indolebutyric acid stimulus	2
biological_process	GO:0010386 lateral root primordium development	2
biological_process	GO:0015940 pantothenate biosynthetic process	2
biological_process	GO:0009793 embryo development ending in seed dormancy	2
biological_process	GO:0042538 hyperosmotic salinity response	2
biological_process	GO:0009926 auxin polar transport	2
biological_process	GO:0007018 microtubule-based movement	2
biological_process	GO:0009640 photomorphogenesis	2
biological_process	GO:0045770 positive regulation of asymmetric cell division	2
biological_process	GO:0016070 RNA metabolic process	2
biological_process	GO:0009617 response to bacterium	2
biological_process	GO:0009909 regulation of flower development	2
biological_process	GO:0048255 mRNA stabilization	2
biological_process	GO:0016573 histone acetylation	2
biological_process	GO:0015743 malate transport	2
biological_process	GO:0048103 somatic stem cell division	2
biological_process	GO:0009739 response to gibberellin stimulus	2
biological_process	GO:0006783 heme biosynthetic process	2
biological_process	GO:0006120 mitochondrial electron transport, NADH to ubiquinone	2
biological_process	GO:0042318 penicillin biosynthetic process	2
biological_process	GO:0010304 PSII associated light-harvesting complex II catabolic process	2
biological_process	GO:0015804 neutral amino acid transport	2
biological_process	GO:0010228 vegetative to reproductive phase transition of meristem	2
biological_process	GO:0006687 glycosphingolipid metabolic process	2
biological_process	GO:0009750 response to fructose stimulus	2
biological_process	GO:0050832 defense response to fungus	2
biological_process	GO:0016998 cell wall macromolecule catabolic process	2
biological_process	GO:0009062 fatty acid catabolic process	2
biological_process	GO:0006525 arginine metabolic process	2
biological_process	GO:0006011 UDP-glucose metabolic process	2
biological_process	GO:0015996 chlorophyll catabolic process	2
biological_process	GO:0051258 protein polymerization	2
biological_process	GO:0009585 red, far-red light phototransduction	2
biological_process	GO:0019919 peptidyl-arginine methylation, to asymmetrical-dimethyl arginine	2
biological_process	GO:0009741 response to brassinosteroid stimulus	2
biological_process	GO:0034968 histone lysine methylation	2
biological_process	GO:0006486 protein glycosylation	2
biological_process	GO:0009555 pollen development	2
biological_process	GO:0010039 response to iron ion	2
biological_process	GO:0043090 amino acid import	2
biological_process	GO:0080024 indolebutyric acid metabolic process	2
biological_process	GO:0042939 tripeptide transport	2
biological_process	GO:0006656 phosphatidylcholine biosynthetic process	2
biological_process	GO:0048573 photoperiodism, flowering	2
biological_process	GO:0010555 response to mannitol stimulus	2
biological_process	GO:0008219 cell death	2
biological_process	GO:0015800 acidic amino acid transport	2
biological_process	GO:0010044 response to aluminum ion	2
biological_process	GO:0009834 secondary cell wall biogenesis	2
biological_process	GO:0007188 G-protein signaling, coupled to cAMP nucleotide second messenger	2
biological_process	GO:0010161 red light signaling pathway	2
biological_process	GO:0006814 sodium ion transport	2
biological_process	GO:0048829 root cap development	2
biological_process	GO:0009644 response to high light intensity	2
biological_process	GO:0006073 cellular glucan metabolic process	2
biological_process	GO:0030261 chromosome condensation	2
biological_process	GO:2000067 regulation of root morphogenesis	2
biological_process	GO:0009652 thigmotropism	2
biological_process	GO:0006820 anion transport	2
biological_process	GO:0010208 pollen wall assembly	1
biological_process	GO:0015936 coenzyme A metabolic process	1
biological_process	GO:0009553 embryo sac development	1
biological_process	GO:0015979 photosynthesis	1
biological_process	GO:0051131 chaperone-mediated protein complex assembly	1
biological_process	GO:0010027 thylakoid membrane organization	1
biological_process	GO:0045493 xylan catabolic process	1
biological_process	GO:0006801 superoxide metabolic process	1
biological_process	GO:0042127 regulation of cell proliferation	1
biological_process	GO:0015074 DNA integration	1
biological_process	GO:0006914 autophagy	1
biological_process	GO:0008360 regulation of cell shape	1
biological_process	GO:0009835 ripening	1
biological_process	GO:0016099 monoterpenoid biosynthetic process	1
biological_process	GO:0008272 sulfate transport	1
biological_process	GO:0043335 protein unfolding	1
biological_process	GO:0009992 cellular water homeostasis	1
biological_process	GO:0000103 sulfate assimilation	1
biological_process	GO:0009825 multidimensional cell growth	1
biological_process	GO:0007155 cell adhesion	1
biological_process	GO:0042542 response to hydrogen peroxide	1
biological_process	GO:0030041 actin filament polymerization	1
biological_process	GO:0043201 response to leucine	1
biological_process	GO:0000038 very long chain fatty acid metabolic process	1
biological_process	GO:0048283 indeterminate inflorescence morphogenesis	1
biological_process	GO:0042548 regulation of photosynthesis, light reaction	1
biological_process	GO:0007021 tubulin complex assembly	1
biological_process	GO:0015693 magnesium ion transport	1
biological_process	GO:0048477 oogenesis	1
biological_process	GO:0019277 UDP-N-acetylgalactosamine biosynthetic process	1
biological_process	GO:0019722 calcium-mediated signaling	1
biological_process	GO:0048193 Golgi vesicle transport	1
biological_process	GO:0007172 signal complex assembly	1
biological_process	GO:0046654 tetrahydrofolate biosynthetic process	1
biological_process	GO:0009742 brassinosteroid mediated signaling pathway	1
biological_process	GO:0006499 N-terminal protein myristoylation	1
biological_process	GO:0006721 terpenoid metabolic process	1
biological_process	GO:0006915 apoptotic process	1
biological_process	GO:0006090 pyruvate metabolic process	1
biological_process	GO:0019482 beta-alanine metabolic process	1
biological_process	GO:0046656 folic acid biosynthetic process	1
biological_process	GO:0080001 mucilage extrusion from seed coat	1
biological_process	GO:0080053 response to phenylalanine	1
biological_process	GO:0009816 defense response to bacterium, incompatible interaction	1
biological_process	GO:0009252 peptidoglycan biosynthetic process	1
biological_process	GO:0045892 negative regulation of transcription, DNA-dependent	1
biological_process	GO:0019384 caprolactam catabolic process	1
biological_process	GO:0016226 iron-sulfur cluster assembly	1
biological_process	GO:0030833 regulation of actin filament polymerization	1
biological_process	GO:0018874 benzoate metabolic process	1
biological_process	GO:0003333 amino acid transmembrane transport	1
biological_process	GO:0048527 lateral root development	1
biological_process	GO:0019872 streptomycin biosynthetic process	1
biological_process	GO:0016050 vesicle organization	1
biological_process	GO:0006954 inflammatory response	1
biological_process	GO:0009813 flavonoid biosynthetic process	1
biological_process	GO:0006222 UMP biosynthetic process	1
biological_process	GO:0042026 protein refolding	1
biological_process	GO:0010337 regulation of salicylic acid metabolic process	1
biological_process	GO:0019852 L-ascorbic acid metabolic process	1
biological_process	GO:0010359 regulation of anion channel activity	1
biological_process	GO:0009845 seed germination	1
biological_process	GO:0010193 response to ozone	1
biological_process	GO:0006944 cellular membrane fusion	1
biological_process	GO:0006558 L-phenylalanine metabolic process	1
biological_process	GO:0042335 cuticle development	1
biological_process	GO:0007276 gamete generation	1
biological_process	GO:0045927 positive regulation of growth	1
biological_process	GO:0006432 phenylalanyl-tRNA aminoacylation	1
biological_process	GO:0048359 mucilage metabolic process involved seed coat development	1
biological_process	GO:0015711 organic anion transport	1
biological_process	GO:0006869 lipid transport	1
biological_process	GO:0080173 male-female gamete recognition during double fertilization	1
biological_process	GO:0030639 polyketide biosynthetic process	1
biological_process	GO:0006879 cellular iron ion homeostasis	1
biological_process	GO:0010214 seed coat development	1
biological_process	GO:0017157 regulation of exocytosis	1
biological_process	GO:0009828 plant-type cell wall loosening	1
biological_process	GO:0015716 organic phosphonate transport	1
biological_process	GO:0010082 regulation of root meristem growth	1
biological_process	GO:0009558 embryo sac cellularization	1
biological_process	GO:0009785 blue light signaling pathway	1
biological_process	GO:0010417 glucuronoxylan biosynthetic process	1
biological_process	GO:0051246 regulation of protein metabolic process	1
biological_process	GO:0008295 spermidine biosynthetic process	1
biological_process	GO:0032875 regulation of DNA endoreduplication	1
biological_process	GO:0000226 microtubule cytoskeleton organization	1
biological_process	GO:0015689 molybdate ion transport	1
biological_process	GO:0045454 cell redox homeostasis	1
biological_process	GO:0009308 amine metabolic process	1
biological_process	GO:0007049 cell cycle	1
biological_process	GO:0009970 cellular response to sulfate starvation	1
biological_process	GO:0015986 ATP synthesis coupled proton transport	1
biological_process	GO:0071732 cellular response to nitric oxide	1
biological_process	GO:0009934 regulation of meristem structural organization	1
biological_process	GO:0045836 positive regulation of meiosis	1
biological_process	GO:0009312 oligosaccharide biosynthetic process	1
biological_process	GO:0016045 detection of bacterium	1
biological_process	GO:0071281 cellular response to iron ion	1
biological_process	GO:0015748 organophosphate ester transport	1
biological_process	GO:0010310 regulation of hydrogen peroxide metabolic process	1
biological_process	GO:0000165 MAPKKK cascade	1
biological_process	GO:0080086 stamen filament development	1
biological_process	GO:0010200 response to chitin	1
biological_process	GO:0048015 phosphatidylinositol-mediated signaling	1
biological_process	GO:0009556 microsporogenesis	1
biological_process	GO:0009831 plant-type cell wall modification involved in multidimensional cell growth	1
biological_process	GO:0071369 cellular response to ethylene stimulus	1
biological_process	GO:0010025 wax biosynthetic process	1
biological_process	GO:0006334 nucleosome assembly	1
biological_process	GO:0051176 positive regulation of sulfur metabolic process	1
biological_process	GO:0008299 isoprenoid biosynthetic process	1
biological_process	GO:0009860 pollen tube growth	1
biological_process	GO:0006123 mitochondrial electron transport, cytochrome c to oxygen	1
biological_process	GO:0080052 response to histidine	1
biological_process	GO:0052544 defense response by callose deposition in cell wall	1
biological_process	GO:0051555 flavonol biosynthetic process	1
biological_process	GO:0006826 iron ion transport	1
biological_process	GO:0042594 response to starvation	1
biological_process	GO:0032851 positive regulation of Rab GTPase activity	1
biological_process	GO:0051650 establishment of vesicle localization	1
biological_process	GO:0048868 pollen tube development	1
biological_process	GO:0071805 potassium ion transmembrane transport	1
biological_process	GO:0030397 membrane disassembly	1
biological_process	GO:0007205 activation of protein kinase C activity by G-protein coupled receptor protein signaling pathway	1
biological_process	GO:0019305 dTDP-rhamnose biosynthetic process	1
biological_process	GO:0010072 primary shoot apical meristem specification	1
biological_process	GO:0010152 pollen maturation	1
biological_process	GO:0008654 phospholipid biosynthetic process	1
biological_process	GO:0000105 histidine biosynthetic process	1
biological_process	GO:0045010 actin nucleation	1
biological_process	GO:0006812 cation transport	1
biological_process	GO:0007043 cell-cell junction assembly	1
biological_process	GO:0010234 tapetal cell fate specification	1
biological_process	GO:0000413 protein peptidyl-prolyl isomerization	1
biological_process	GO:0010584 pollen exine formation	1
biological_process	GO:0009435 NAD biosynthetic process	1
biological_process	GO:0070301 cellular response to hydrogen peroxide	1
biological_process	GO:0009567 double fertilization forming a zygote and endosperm	1
biological_process	GO:0030834 regulation of actin filament depolymerization	1
biological_process	GO:0010024 phytochromobilin biosynthetic process	1
biological_process	GO:0035335 peptidyl-tyrosine dephosphorylation	1
biological_process	GO:0048507 meristem development	1
biological_process	GO:0031408 oxylipin biosynthetic process	1
biological_process	GO:0015969 guanosine tetraphosphate metabolic process	1
biological_process	GO:0009245 lipid A biosynthetic process	1
biological_process	GO:0007005 mitochondrion organization	1
biological_process	GO:0033356 UDP-L-arabinose metabolic process	1
biological_process	GO:0048317 seed morphogenesis	1
biological_process	GO:0010148 transpiration	1
biological_process	GO:0042207 styrene catabolic process	1
biological_process	GO:0031640 killing of cells of other organism	1
biological_process	GO:0002100 tRNA wobble adenosine to inosine editing	1
biological_process	GO:0010043 response to zinc ion	1
biological_process	GO:0009901 anther dehiscence	1
biological_process	GO:0010311 lateral root formation	1
biological_process	GO:0006555 methionine metabolic process	1
biological_process	GO:0009411 response to UV	1
biological_process	GO:0046900 tetrahydrofolylpolyglutamate metabolic process	1
biological_process	GO:0048367 shoot development	1
biological_process	GO:0032312 regulation of ARF GTPase activity	1
biological_process	GO:0030418 nicotianamine biosynthetic process	1
biological_process	GO:0043687 post-translational protein modification	1
biological_process	GO:0033473 indoleacetic acid conjugate metabolic process	1
biological_process	GO:0007623 circadian rhythm	1
biological_process	GO:0006431 methionyl-tRNA aminoacylation	1
biological_process	GO:0009821 alkaloid biosynthetic process	1
biological_process	GO:0042732 D-xylose metabolic process	1
biological_process	GO:0006694 steroid biosynthetic process	1
biological_process	GO:0016477 cell migration	1
biological_process	GO:0006816 calcium ion transport	1
biological_process	GO:0038032 termination of G-protein coupled receptor signaling pathway	1
biological_process	GO:0051302 regulation of cell division	1
biological_process	GO:0009311 oligosaccharide metabolic process	1
biological_process	GO:0009887 organ morphogenesis	1
cellular_component	GO:0016021 integral to membrane	69
cellular_component	GO:0005886 plasma membrane	55
cellular_component	GO:0005634 nucleus	43
cellular_component	GO:0016020 membrane	37
cellular_component	GO:0005739 mitochondrion	33
cellular_component	GO:0016023 cytoplasmic membrane-bounded vesicle	33
cellular_component	GO:0005829 cytosol	31
cellular_component	GO:0009507 chloroplast	29
cellular_component	GO:0009506 plasmodesma	25
cellular_component	GO:0005667 transcription factor complex	24
cellular_component	GO:0009536 plastid	24
cellular_component	GO:0005622 intracellular	21
cellular_component	GO:0009941 chloroplast envelope	14
cellular_component	GO:0005737 cytoplasm	13
cellular_component	GO:0005774 vacuolar membrane	13
cellular_component	GO:0009570 chloroplast stroma	12
cellular_component	GO:0048046 apoplast	11
cellular_component	GO:0005789 endoplasmic reticulum membrane	9
cellular_component	GO:0005730 nucleolus	9
cellular_component	GO:0005618 cell wall	8
cellular_component	GO:0009505 plant-type cell wall	8
cellular_component	GO:0009535 chloroplast thylakoid membrane	8
cellular_component	GO:0005794 Golgi apparatus	8
cellular_component	GO:0005576 extracellular region	7
cellular_component	GO:0005840 ribosome	5
cellular_component	GO:0008287 protein serine/threonine phosphatase complex	5
cellular_component	GO:0005773 vacuole	4
cellular_component	GO:0009534 chloroplast thylakoid	4
cellular_component	GO:0046658 anchored to plasma membrane	4
cellular_component	GO:0005783 endoplasmic reticulum	4
cellular_component	GO:0009365 protein histidine kinase complex	4
cellular_component	GO:0090406 pollen tube	4
cellular_component	GO:0009509 chromoplast	3
cellular_component	GO:0009537 proplastid	3
cellular_component	GO:0009501 amyloplast	3
cellular_component	GO:0009524 phragmoplast	3
cellular_component	GO:0031969 chloroplast membrane	3
cellular_component	GO:0042170 plastid membrane	3
cellular_component	GO:0005792 microsome	3
cellular_component	GO:0031225 anchored to membrane	3
cellular_component	GO:0009513 etioplast	3
cellular_component	GO:0005777 peroxisome	3
cellular_component	GO:0031526 brush border membrane	2
cellular_component	GO:0030529 ribonucleoprotein complex	2
cellular_component	GO:0000123 histone acetyltransferase complex	2
cellular_component	GO:0008385 IkappaB kinase complex	2
cellular_component	GO:0022626 cytosolic ribosome	2
cellular_component	GO:0045252 oxoglutarate dehydrogenase complex	2
cellular_component	GO:0008278 cohesin complex	2
cellular_component	GO:0005874 microtubule	2
cellular_component	GO:0009706 chloroplast inner membrane	2
cellular_component	GO:0005681 spliceosomal complex	2
cellular_component	GO:0005834 heterotrimeric G-protein complex	2
cellular_component	GO:0009705 plant-type vacuole membrane	2
cellular_component	GO:0031965 nuclear membrane	1
cellular_component	GO:0070825 micropyle	1
cellular_component	GO:0016459 myosin complex	1
cellular_component	GO:0045177 apical part of cell	1
cellular_component	GO:0005819 spindle	1
cellular_component	GO:0031966 mitochondrial membrane	1
cellular_component	GO:0005887 integral to plasma membrane	1
cellular_component	GO:0016607 nuclear speck	1
cellular_component	GO:0015935 small ribosomal subunit	1
cellular_component	GO:0000325 plant-type vacuole	1
cellular_component	GO:0009295 nucleoid	1
cellular_component	GO:0044459 plasma membrane part	1
cellular_component	GO:0005950 anthranilate synthase complex	1
cellular_component	GO:0005759 mitochondrial matrix	1
cellular_component	GO:0000786 nucleosome	1
cellular_component	GO:0045254 pyruvate dehydrogenase complex	1
cellular_component	GO:0005768 endosome	1
cellular_component	GO:0000785 chromatin	1
cellular_component	GO:0017071 intracellular cyclic nucleotide activated cation channel complex	1
cellular_component	GO:0045263 proton-transporting ATP synthase complex, coupling factor F(o)	1
cellular_component	GO:0009325 nitrate reductase complex	1
cellular_component	GO:0000151 ubiquitin ligase complex	1
cellular_component	GO:0009923 fatty acid elongase complex	1
cellular_component	GO:0008076 voltage-gated potassium channel complex	1
cellular_component	GO:0009328 phenylalanine-tRNA ligase complex	1
cellular_component	GO:0048226 Casparian strip	1
cellular_component	GO:0031314 extrinsic to mitochondrial inner membrane	1
cellular_component	GO:0009897 external side of plasma membrane	1
cellular_component	GO:0005835 fatty acid synthase complex	1
cellular_component	GO:0009533 chloroplast stromal thylakoid	1
cellular_component	GO:0000138 Golgi trans cisterna	1
cellular_component	GO:0005795 Golgi stack	1
cellular_component	GO:0000159 protein phosphatase type 2A complex	1
cellular_component	GO:0016602 CCAAT-binding factor complex	1
cellular_component	GO:0009579 thylakoid	1
cellular_component	GO:0080008 CUL4 RING ubiquitin ligase complex	1
cellular_component	GO:0000139 Golgi membrane	1
cellular_component	GO:0030095 chloroplast photosystem II	1
cellular_component	GO:0045298 tubulin complex	1
cellular_component	GO:0000814 ESCRT II complex	1
cellular_component	GO:0009382 imidazoleglycerol-phosphate synthase complex	1
cellular_component	GO:0009508 plastid chromosome	1
cellular_component	GO:0045277 respiratory chain complex IV	1
cellular_component	GO:0032580 Golgi cisterna membrane	1
cellular_component	GO:0008540 proteasome regulatory particle, base subcomplex	1
molecular_function	GO:0005524 ATP binding	105
molecular_function	GO:0008270 zinc ion binding	45
molecular_function	GO:0003677 DNA binding	31
molecular_function	GO:0009055 electron carrier activity	31
molecular_function	GO:0020037 heme binding	30
molecular_function	GO:0005515 protein binding	29
molecular_function	GO:0003700 sequence-specific DNA binding transcription factor activity	25
molecular_function	GO:0043531 ADP binding	21
molecular_function	GO:0032440 2-alkenal reductase [NAD(P)] activity	20
molecular_function	GO:0000166 nucleotide binding	18
molecular_function	GO:0003723 RNA binding	18
molecular_function	GO:0004674 protein serine/threonine kinase activity	17
molecular_function	GO:0004709 MAP kinase kinase kinase activity	16
molecular_function	GO:0005488 binding	15
molecular_function	GO:0017111 nucleoside-triphosphatase activity	13
molecular_function	GO:0004871 signal transducer activity	12
molecular_function	GO:0005509 calcium ion binding	11
molecular_function	GO:0004713 protein tyrosine kinase activity	11
molecular_function	GO:0004721 phosphoprotein phosphatase activity	11
molecular_function	GO:0016787 hydrolase activity	10
molecular_function	GO:0019825 oxygen binding	9
molecular_function	GO:0005525 GTP binding	9
molecular_function	GO:0005506 iron ion binding	9
molecular_function	GO:0046872 metal ion binding	8
molecular_function	GO:0004872 receptor activity	7
molecular_function	GO:0016740 transferase activity	7
molecular_function	GO:0016705 oxidoreductase activity, acting on paired donors, with incorporation or reduction of molecular oxygen	7
molecular_function	GO:0004715 non-membrane spanning protein tyrosine kinase activity	7
molecular_function	GO:0004842 ubiquitin-protein ligase activity	7
molecular_function	GO:0042626 ATPase activity, coupled to transmembrane movement of substances	6
molecular_function	GO:0005507 copper ion binding	6
molecular_function	GO:0005215 transporter activity	6
molecular_function	GO:0003676 nucleic acid binding	6
molecular_function	GO:0003924 GTPase activity	6
molecular_function	GO:0050660 flavin adenine dinucleotide binding	6
molecular_function	GO:0015297 antiporter activity	5
molecular_function	GO:0004553 hydrolase activity, hydrolyzing O-glycosyl compounds	5
molecular_function	GO:0016788 hydrolase activity, acting on ester bonds	5
molecular_function	GO:0047085 hydroxyphenylacetonitrile 2-monooxygenase activity	5
molecular_function	GO:0003824 catalytic activity	5
molecular_function	GO:0010329 auxin efflux transmembrane transporter activity	5
molecular_function	GO:0051537 2 iron, 2 sulfur cluster binding	5
molecular_function	GO:0004190 aspartic-type endopeptidase activity	5
molecular_function	GO:0008353 RNA polymerase II carboxy-terminal domain kinase activity	5
molecular_function	GO:0016301 kinase activity	5
molecular_function	GO:0050592 4-hydroxyphenylacetaldehyde oxime monooxygenase activity	5
molecular_function	GO:0003899 DNA-directed RNA polymerase activity	5
molecular_function	GO:0015238 drug transmembrane transporter activity	5
molecular_function	GO:0004722 protein serine/threonine phosphatase activity	5
molecular_function	GO:0004497 monooxygenase activity	5
molecular_function	GO:0000155 two-component sensor activity	4
molecular_function	GO:0005034 osmosensor activity	4
molecular_function	GO:0005529 sugar binding	4
molecular_function	GO:0004601 peroxidase activity	4
molecular_function	GO:0009927 histidine phosphotransfer kinase activity	4
molecular_function	GO:0016614 oxidoreductase activity, acting on CH-OH group of donors	4
molecular_function	GO:0003735 structural constituent of ribosome	4
molecular_function	GO:0000156 two-component response regulator activity	4
molecular_function	GO:0033772 flavonoid 3',5'-hydroxylase activity	4
molecular_function	GO:0070330 aromatase activity	4
molecular_function	GO:0004714 transmembrane receptor protein tyrosine kinase activity	4
molecular_function	GO:0004031 aldehyde oxidase activity	4
molecular_function	GO:0043565 sequence-specific DNA binding	4
molecular_function	GO:0051751 alpha-1,4-mannosyltransferase activity	4
molecular_function	GO:0009982 pseudouridine synthase activity	4
molecular_function	GO:0005516 calmodulin binding	4
molecular_function	GO:0016746 transferase activity, transferring acyl groups	3
molecular_function	GO:0008375 acetylglucosaminyltransferase activity	3
molecular_function	GO:0080031 methyl salicylate esterase activity	3
molecular_function	GO:0030599 pectinesterase activity	3
molecular_function	GO:0042803 protein homodimerization activity	3
molecular_function	GO:0052848 inositol-3,5-bisdiphosphate-2,3,4,6-tetrakisphosphate 5-diphosphatase activity	3
molecular_function	GO:0050616 secologanin synthase activity	3
molecular_function	GO:0008806 carboxymethylenebutenolidase activity	3
molecular_function	GO:0052847 inositol-1,5-bisdiphosphate-2,3,4,6-tetrakisphosphate 5-diphosphatase activity	3
molecular_function	GO:0004650 polygalacturonase activity	3
molecular_function	GO:0004672 protein kinase activity	3
molecular_function	GO:0004556 alpha-amylase activity	3
molecular_function	GO:0016887 ATPase activity	3
molecular_function	GO:0008486 diphosphoinositol-polyphosphate diphosphatase activity	3
molecular_function	GO:0019901 protein kinase binding	3
molecular_function	GO:0016987 sigma factor activity	3
molecular_function	GO:0052845 inositol-5-diphosphate-1,2,3,4,6-pentakisphosphate diphosphatase activity	3
molecular_function	GO:0050598 taxane 13-alpha-hydroxylase activity	3
molecular_function	GO:0080032 methyl jasmonate esterase activity	3
molecular_function	GO:0052844 inositol-3-diphosphate-1,2,4,5,6-pentakisphosphate diphosphatase activity	3
molecular_function	GO:0050897 cobalt ion binding	3
molecular_function	GO:0008559 xenobiotic-transporting ATPase activity	3
molecular_function	GO:0052846 inositol-1,5-bisdiphosphate-2,3,4,6-tetrakisphosphate 1-diphosphatase activity	3
molecular_function	GO:0052843 inositol-1-diphosphate-2,3,4,5,6-pentakisphosphate diphosphatase activity	3
molecular_function	GO:0015415 phosphate ion transmembrane-transporting ATPase activity	3
molecular_function	GO:0016165 lipoxygenase activity	3
molecular_function	GO:0052840 inositol diphosphate tetrakisphosphate diphosphatase activity	3
molecular_function	GO:0080030 methyl indole-3-acetate esterase activity	3
molecular_function	GO:0042937 tripeptide transporter activity	2
molecular_function	GO:0031683 G-protein beta/gamma-subunit complex binding	2
molecular_function	GO:0016762 xyloglucan:xyloglucosyl transferase activity	2
molecular_function	GO:0046983 protein dimerization activity	2
molecular_function	GO:0005200 structural constituent of cytoskeleton	2
molecular_function	GO:0047215 indole-3-acetate beta-glucosyltransferase activity	2
molecular_function	GO:0016773 phosphotransferase activity, alcohol group as acceptor	2
molecular_function	GO:0005253 anion channel activity	2
molecular_function	GO:0030976 thiamine pyrophosphate binding	2
molecular_function	GO:0008137 NADH dehydrogenase (ubiquinone) activity	2
molecular_function	GO:0046982 protein heterodimerization activity	2
molecular_function	GO:0003779 actin binding	2
molecular_function	GO:0004168 dolichol kinase activity	2
molecular_function	GO:0045431 flavonol synthase activity	2
molecular_function	GO:0008898 homocysteine S-methyltransferase activity	2
molecular_function	GO:0015018 galactosylgalactosylxylosylprotein 3-beta-glucuronosyltransferase activity	2
molecular_function	GO:0048040 UDP-glucuronate decarboxylase activity	2
molecular_function	GO:0042936 dipeptide transporter activity	2
molecular_function	GO:0033910 glucan 1,4-alpha-maltotetraohydrolase activity	2
molecular_function	GO:0015112 nitrate transmembrane transporter activity	2
molecular_function	GO:0016747 transferase activity, transferring acyl groups other than amino-acyl groups	2
molecular_function	GO:0004435 phosphatidylinositol phospholipase C activity	2
molecular_function	GO:0000175 3'-5'-exoribonuclease activity	2
molecular_function	GO:0008810 cellulase activity	2
molecular_function	GO:0035242 protein-arginine omega-N asymmetric methyltransferase activity	2
molecular_function	GO:0004325 ferrochelatase activity	2
molecular_function	GO:0034256 chlorophyll(ide) b reductase activity	2
molecular_function	GO:0016760 cellulose synthase (UDP-forming) activity	2
molecular_function	GO:0016205 selenocysteine methyltransferase activity	2
molecular_function	GO:0017091 AU-rich element binding	2
molecular_function	GO:0047936 glucose 1-dehydrogenase [NAD(P)] activity	2
molecular_function	GO:0052667 phosphomethylethanolamine N-methyltransferase activity	2
molecular_function	GO:0017176 phosphatidylinositol N-acetylglucosaminyltransferase activity	2
molecular_function	GO:0000293 ferric-chelate reductase activity	2
molecular_function	GO:0003743 translation initiation factor activity	2
molecular_function	GO:0004857 enzyme inhibitor activity	2
molecular_function	GO:0015172 acidic amino acid transmembrane transporter activity	2
molecular_function	GO:0004697 protein kinase C activity	2
molecular_function	GO:0005198 structural molecule activity	2
molecular_function	GO:0016757 transferase activity, transferring glycosyl groups	2
molecular_function	GO:0005471 ATP:ADP antiporter activity	2
molecular_function	GO:0048038 quinone binding	2
molecular_function	GO:0008026 ATP-dependent helicase activity	2
molecular_function	GO:0008469 histone-arginine N-methyltransferase activity	2
molecular_function	GO:0016277 [myelin basic protein]-arginine N-methyltransferase activity	2
molecular_function	GO:0019904 protein domain specific binding	2
molecular_function	GO:0043169 cation binding	2
molecular_function	GO:0033773 isoflavone 2'-hydroxylase activity	2
molecular_function	GO:0015175 neutral amino acid transmembrane transporter activity	2
molecular_function	GO:0003904 deoxyribodipyrimidine photo-lyase activity	2
molecular_function	GO:0008384 IkappaB kinase activity	2
molecular_function	GO:0033903 endo-1,3(4)-beta-glucanase activity	2
molecular_function	GO:0004402 histone acetyltransferase activity	2
molecular_function	GO:0004165 dodecenoyl-CoA delta-isomerase activity	2
molecular_function	GO:0045330 aspartyl esterase activity	2
molecular_function	GO:0035241 protein-arginine omega-N monomethyltransferase activity	2
molecular_function	GO:0018024 histone-lysine N-methyltransferase activity	2
molecular_function	GO:0050662 coenzyme binding	2
molecular_function	GO:0000049 tRNA binding	2
molecular_function	GO:0004591 oxoglutarate dehydrogenase (succinyl-transferring) activity	2
molecular_function	GO:0051082 unfolded protein binding	2
molecular_function	GO:0000234 phosphoethanolamine N-methyltransferase activity	2
molecular_function	GO:0016884 carbon-nitrogen ligase activity, with glutamine as amido-N-donor	2
molecular_function	GO:0004712 protein serine/threonine/tyrosine kinase activity	2
molecular_function	GO:0050221 prostaglandin-E2 9-reductase activity	2
molecular_function	GO:0001664 G-protein coupled receptor binding	2
molecular_function	GO:0030551 cyclic nucleotide binding	2
molecular_function	GO:0008395 steroid hydroxylase activity	2
molecular_function	GO:0003796 lysozyme activity	2
molecular_function	GO:0030158 protein xylosyltransferase activity	1
molecular_function	GO:0004040 amidase activity	1
molecular_function	GO:0008728 GTP diphosphokinase activity	1
molecular_function	GO:0000224 peptide-N4-(N-acetyl-beta-glucosaminyl)asparagine amidase activity	1
molecular_function	GO:0051920 peroxiredoxin activity	1
molecular_function	GO:0016491 oxidoreductase activity	1
molecular_function	GO:0042802 identical protein binding	1
molecular_function	GO:0004420 hydroxymethylglutaryl-CoA reductase (NADPH) activity	1
molecular_function	GO:0010181 FMN binding	1
molecular_function	GO:0003934 GTP cyclohydrolase I activity	1
molecular_function	GO:0008047 enzyme activator activity	1
molecular_function	GO:0046556 alpha-N-arabinofuranosidase activity	1
molecular_function	GO:0004129 cytochrome-c oxidase activity	1
molecular_function	GO:0008455 alpha-1,6-mannosylglycoprotein 2-beta-N-acetylglucosaminyltransferase activity	1
molecular_function	GO:0008199 ferric iron binding	1
molecular_function	GO:0005221 intracellular cyclic nucleotide activated cation channel activity	1
molecular_function	GO:0008805 carbon-monoxide oxygenase activity	1
molecular_function	GO:0004143 diacylglycerol kinase activity	1
molecular_function	GO:0008601 protein phosphatase type 2A regulator activity	1
molecular_function	GO:0015078 hydrogen ion transmembrane transporter activity	1
molecular_function	GO:0080101 phosphatidyl-N-dimethylethanolamine N-methyltransferase activity	1
molecular_function	GO:0035064 methylated histone residue binding	1
molecular_function	GO:0016829 lyase activity	1
molecular_function	GO:0008780 acyl-[acyl-carrier-protein]-UDP-N-acetylglucosamine O-acyltransferase activity	1
molecular_function	GO:0016702 oxidoreductase activity, acting on single donors with incorporation of molecular oxygen, incorporation of two atoms of oxygen	1
molecular_function	GO:0046538 2,3-bisphosphoglycerate-dependent phosphoglycerate mutase activity	1
molecular_function	GO:0008809 carnitine racemase activity	1
molecular_function	GO:0004725 protein tyrosine phosphatase activity	1
molecular_function	GO:0043522 leucine zipper domain binding	1
molecular_function	GO:0004144 diacylglycerol O-acyltransferase activity	1
molecular_function	GO:0050661 NADP binding	1
molecular_function	GO:0019199 transmembrane receptor protein kinase activity	1
molecular_function	GO:0015171 amino acid transmembrane transporter activity	1
molecular_function	GO:0030247 polysaccharide binding	1
molecular_function	GO:0003913 DNA photolyase activity	1
molecular_function	GO:0015095 magnesium ion transmembrane transporter activity	1
molecular_function	GO:0004523 ribonuclease H activity	1
molecular_function	GO:0016833 oxo-acid-lyase activity	1
molecular_function	GO:0015412 molybdate transmembrane-transporting ATPase activity	1
molecular_function	GO:0017048 Rho GTPase binding	1
molecular_function	GO:0004379 glycylpeptide N-tetradecanoyltransferase activity	1
molecular_function	GO:0004854 xanthine dehydrogenase activity	1
molecular_function	GO:0050590 desacetoxyvindoline 4-hydroxylase activity	1
molecular_function	GO:0016629 12-oxophytodienoate reductase activity	1
molecular_function	GO:0004826 phenylalanine-tRNA ligase activity	1
molecular_function	GO:0008422 beta-glucosidase activity	1
molecular_function	GO:0043754 dihydrolipoyllysine-residue (2-methylpropanoyl)transferase activity	1
molecular_function	GO:0004197 cysteine-type endopeptidase activity	1
molecular_function	GO:0005351 sugar:hydrogen symporter activity	1
molecular_function	GO:0016208 AMP binding	1
molecular_function	GO:0004849 uridine kinase activity	1
molecular_function	GO:0008466 glycogenin glucosyltransferase activity	1
molecular_function	GO:0031072 heat shock protein binding	1
molecular_function	GO:0004687 myosin light chain kinase activity	1
molecular_function	GO:0000107 imidazoleglycerol-phosphate synthase activity	1
molecular_function	GO:0015334 high affinity oligopeptide transporter activity	1
molecular_function	GO:0008131 primary amine oxidase activity	1
molecular_function	GO:0004252 serine-type endopeptidase activity	1
molecular_function	GO:0000773 phosphatidyl-N-methylethanolamine N-methyltransferase activity	1
molecular_function	GO:0047911 galacturan 1,4-alpha-galacturonidase activity	1
molecular_function	GO:0030750 putrescine N-methyltransferase activity	1
molecular_function	GO:0008251 tRNA-specific adenosine deaminase activity	1
molecular_function	GO:0004707 MAP kinase activity	1
molecular_function	GO:0009703 nitrate reductase (NADH) activity	1
molecular_function	GO:0008568 microtubule-severing ATPase activity	1
molecular_function	GO:0031176 endo-1,4-beta-xylanase activity	1
molecular_function	GO:0047501 (+)-neomenthol dehydrogenase activity	1
molecular_function	GO:0004048 anthranilate phosphoribosyltransferase activity	1
molecular_function	GO:0030145 manganese ion binding	1
molecular_function	GO:0008271 secondary active sulfate transmembrane transporter activity	1
molecular_function	GO:0052582 (+)-menthofuran synthase activity	1
molecular_function	GO:0005261 cation channel activity	1
molecular_function	GO:0003950 NAD+ ADP-ribosyltransferase activity	1
molecular_function	GO:0050593 N-methylcoclaurine 3'-monooxygenase activity	1
molecular_function	GO:0015036 disulfide oxidoreductase activity	1
molecular_function	GO:0042285 xylosyltransferase activity	1
molecular_function	GO:0008514 organic anion transmembrane transporter activity	1
molecular_function	GO:0004148 dihydrolipoyl dehydrogenase activity	1
molecular_function	GO:0004767 sphingomyelin phosphodiesterase activity	1
molecular_function	GO:0004185 serine-type carboxypeptidase activity	1
molecular_function	GO:0008060 ARF GTPase activator activity	1
molecular_function	GO:0003755 peptidyl-prolyl cis-trans isomerase activity	1
molecular_function	GO:0004702 receptor signaling protein serine/threonine kinase activity	1
molecular_function	GO:0050302 indole-3-acetaldehyde oxidase activity	1
molecular_function	GO:0016853 isomerase activity	1
molecular_function	GO:0033612 receptor serine/threonine kinase binding	1
molecular_function	GO:0004742 dihydrolipoyllysine-residue acetyltransferase activity	1
molecular_function	GO:0008756 o-succinylbenzoate-CoA ligase activity	1
molecular_function	GO:0004867 serine-type endopeptidase inhibitor activity	1
molecular_function	GO:0008168 methyltransferase activity	1
molecular_function	GO:0001729 ceramide kinase activity	1
molecular_function	GO:0043621 protein self-association	1
molecular_function	GO:0004527 exonuclease activity	1
molecular_function	GO:0004766 spermidine synthase activity	1
molecular_function	GO:0004514 nicotinate-nucleotide diphosphorylase (carboxylating) activity	1
molecular_function	GO:0030410 nicotianamine synthase activity	1
molecular_function	GO:0004049 anthranilate synthase activity	1
molecular_function	GO:0030170 pyridoxal phosphate binding	1
molecular_function	GO:0005484 SNAP receptor activity	1
molecular_function	GO:0008417 fucosyltransferase activity	1
molecular_function	GO:0016798 hydrolase activity, acting on glycosyl bonds	1
molecular_function	GO:0016758 transferase activity, transferring hexosyl groups	1
molecular_function	GO:0015079 potassium ion transmembrane transporter activity	1
molecular_function	GO:0004784 superoxide dismutase activity	1
molecular_function	GO:0017151 DEAD/H-box RNA helicase binding	1
molecular_function	GO:0004181 metallocarboxypeptidase activity	1
molecular_function	GO:0004322 ferroxidase activity	1
molecular_function	GO:0046914 transition metal ion binding	1
molecular_function	GO:0034722 gamma-glutamyl-peptidase activity	1
molecular_function	GO:0004467 long-chain fatty acid-CoA ligase activity	1
molecular_function	GO:0009922 fatty acid elongase activity	1
molecular_function	GO:0009672 auxin:hydrogen symporter activity	1
molecular_function	GO:0016874 ligase activity	1
molecular_function	GO:0005242 inward rectifier potassium channel activity	1
molecular_function	GO:0004683 calmodulin-dependent protein kinase activity	1
molecular_function	GO:0004090 carbonyl reductase (NADPH) activity	1
molecular_function	GO:0004781 sulfate adenylyltransferase (ATP) activity	1
molecular_function	GO:0008234 cysteine-type peptidase activity	1
molecular_function	GO:0032794 GTPase activating protein binding	1
molecular_function	GO:0008760 UDP-N-acetylglucosamine 1-carboxyvinyltransferase activity	1
molecular_function	GO:0051119 sugar transmembrane transporter activity	1
molecular_function	GO:0008106 alcohol dehydrogenase (NADP+) activity	1
molecular_function	GO:0045309 protein phosphorylated amino acid binding	1
molecular_function	GO:0004825 methionine-tRNA ligase activity	1
molecular_function	GO:0050619 phytochromobilin:ferredoxin oxidoreductase activity	1
molecular_function	GO:0047504 (-)-menthol dehydrogenase activity	1
molecular_function	GO:0004091 carboxylesterase activity	1
molecular_function	GO:0015416 organic phosphonate transmembrane-transporting ATPase activity	1
molecular_function	GO:0090411 brassinosteroid binding	1
molecular_function	GO:0004372 glycine hydroxymethyltransferase activity	1
molecular_function	GO:0052691 UDP-arabinopyranose mutase activity	1
molecular_function	GO:0008233 peptidase activity	1
molecular_function	GO:0004594 pantothenate kinase activity	1
molecular_function	GO:0008289 lipid binding	1
molecular_function	GO:0008460 dTDP-glucose 4,6-dehydratase activity	1
molecular_function	GO:0008447 L-ascorbate oxidase activity	1
molecular_function	GO:0004675 transmembrane receptor protein serine/threonine kinase activity	1
molecular_function	GO:0045300 acyl-[acyl-carrier-protein] desaturase activity	1
molecular_function	GO:0016151 nickel cation binding	1
molecular_function	GO:0004315 3-oxoacyl-[acyl-carrier-protein] synthase activity	1
molecular_function	GO:0005097 Rab GTPase activator activity	1
molecular_function	GO:0008138 protein tyrosine/serine/threonine phosphatase activity	1

## Sheet: GO of individual target gene
Sequence Name	sequence length	best hit to nr	hit length	E-value	Bit score	GO Biological Process	GO Cellular Component	GO Molecular Function	Enzyme	Domain	annotation type
PGSC0003DMT400023659	2612	gi|357443365|ref|XP_003591960.1| 26S protease regulatory subunit	76	5.64e-42	176.806	GO:0006511 ubiquitin-dependent protein catabolic process	GO:0008540 proteasome regulatory particle, base subcomplex | GO:0005886 plasma membrane | GO:0005634 nucleus | GO:0005829 cytosol	GO:0008233 peptidase activity | GO:0005524 ATP binding | GO:0008568 microtubule-severing ATPase activity	-	-	GO only
PGSC0003DMT400049718	1754	gi|224085515|ref|XP_002307602.1| homocysteine s-methyltransferase	327	2.09e-180	622.252	GO:0033528 S-methylmethionine cycle | GO:0010269 response to selenium ion | GO:0009086 methionine biosynthetic process | GO:0032259 methylation	-	GO:0046872 metal ion binding | GO:0016205 selenocysteine methyltransferase activity | GO:0008898 homocysteine S-methyltransferase activity	2.1.1.10	pfam02574 S-methyl_trans	GO & Enzyme & Domain
PGSC0003DMT400049719	1757	gi|224085515|ref|XP_002307602.1| homocysteine s-methyltransferase	328	1.08e-182	629.855	GO:0033528 S-methylmethionine cycle | GO:0010269 response to selenium ion | GO:0009086 methionine biosynthetic process | GO:0032259 methylation	-	GO:0046872 metal ion binding | GO:0016205 selenocysteine methyltransferase activity | GO:0008898 homocysteine S-methyltransferase activity	2.1.1.10	pfam02574 S-methyl_trans	GO & Enzyme & Domain
PGSC0003DMT400021424	1895	gi|255557353|ref|XP_002519707.1| 50 kDa ketoavyl-ACP synthase	466	7.24e-282	959.468	GO:0006633 fatty acid biosynthetic process | GO:0042967 acyl-carrier-protein biosynthetic process	GO:0005835 fatty acid synthase complex	GO:0004315 3-oxoacyl-[acyl-carrier-protein] synthase activity	2.3.1.41	pfam00109 ketoacyl-synt | pfam02801 Ketoacyl-synt_C	GO & Enzyme & Domain
PGSC0003DMT400010292	2053	gi|359475324|ref|XP_003631655.1| PREDICTED: probable phenylalanyl-tRNA synthetase alpha chain-like	486	4.48e-290	986.749	GO:0006432 phenylalanyl-tRNA aminoacylation | GO:0000162 tryptophan biosynthetic process | GO:0006571 tyrosine biosynthetic process | GO:0009094 L-phenylalanine biosynthetic process	GO:0009328 phenylalanine-tRNA ligase complex	GO:0004826 phenylalanine-tRNA ligase activity | GO:0005524 ATP binding | GO:0000049 tRNA binding	6.1.1.20	pfam01409 tRNA-synt_2d	GO & Enzyme & Domain
PGSC0003DMT400023269	806	gi|359479947|ref|XP_002270567.2| PREDICTED: uncharacterized protein LOC100260535	154	1.4e-82	297.112	GO:0030244 cellulose biosynthetic process	-	-	-	pfam13839 PC-Esterase	GO & Domain
PGSC0003DMT400023268	894	gi|359479947|ref|XP_002270567.2| PREDICTED: uncharacterized protein LOC100260535	102	9.4e-50	198.72	-	-	-	-	pfam13839 PC-Esterase	Domain only
PGSC0003DMT400010086	1131	gi|359474284|ref|XP_003631430.1| PREDICTED: ycf49-like protein-like	138	7.72e-64	241.208	-	GO:0009536 plastid | GO:0016020 membrane	-	-	pfam10693 DUF2499	GO & Domain
PGSC0003DMT400066975	1099	-	-	-	-	-	-	-	-	-
PGSC0003DMT400078714	1212	gi|224065228|ref|XP_002301727.1| predicted protein	373	1.86e-149	519.388	GO:0006855 drug transmembrane transport	GO:0016020 membrane	GO:0015297 antiporter activity | GO:0015238 drug transmembrane transporter activity	-	pfam01554 MatE	GO & Domain
PGSC0003DMT400045601	1693	gi|297805586|ref|XP_002870677.1| hypothetical protein ARALYDRAFT_916150	438	2.09e-231	791.754	GO:0043090 amino acid import | GO:0080167 response to karrikin | GO:0015804 neutral amino acid transport | GO:0015800 acidic amino acid transport	GO:0005886 plasma membrane | GO:0016021 integral to membrane	GO:0015175 neutral amino acid transmembrane transporter activity | GO:0015172 acidic amino acid transmembrane transporter activity	-	pfam01490 Aa_trans | pfam13520 AA_permease_2	GO & Domain
PGSC0003DMT400078371	1702	gi|225424132|ref|XP_002280212.1| PREDICTED: MATE efflux family protein 5	469	2.38e-225	771.629	GO:0006855 drug transmembrane transport	GO:0005774 vacuolar membrane | GO:0009507 chloroplast	GO:0015238 drug transmembrane transporter activity | GO:0015297 antiporter activity	-	pfam01554 MatE | pfam12730 ABC2_membrane_4 | pfam12794 MscS_TM | pfam01757 Acyl_transf_3	GO & Domain
PGSC0003DMT400078374	1844	gi|225424132|ref|XP_002280212.1| PREDICTED: MATE efflux family protein 5	475	5.3e-231	790.413	GO:0006855 drug transmembrane transport	GO:0005774 vacuolar membrane | GO:0009507 chloroplast	GO:0015238 drug transmembrane transporter activity | GO:0015297 antiporter activity	-	pfam01554 MatE	GO & Domain
PGSC0003DMT400078715	2372	gi|359488145|ref|XP_002265933.2| PREDICTED: MATE efflux family protein 5-like	449	7.62e-192	660.267	GO:0006855 drug transmembrane transport	GO:0005774 vacuolar membrane	GO:0015238 drug transmembrane transporter activity | GO:0015297 antiporter activity	-	pfam01554 MatE | pfam01757 Acyl_transf_3	GO & Domain
PGSC0003DMT400088797	741	gi|142942414|gb|ABO92989.1| F-box domain-containing protein	244	2.34e-109	386.112	-	-	-	-	pfam07734 FBA_1 | pfam08268 FBA_3	Domain only
PGSC0003DMT400053926	792	gi|142942416|gb|ABO92991.1| F-box domain-containing protein	191	3.8e-108	382.087	-	-	-	-	pfam08268 FBA_3	Domain only
PGSC0003DMT400041986	479	gi|225432999|ref|XP_002284541.1| PREDICTED: carnitinyl-CoA dehydratase-like	100	4.23e-33	145.946	GO:0048767 root hair elongation | GO:0009062 fatty acid catabolic process | GO:0080026 response to indolebutyric acid stimulus | GO:0080024 indolebutyric acid metabolic process	GO:0005777 peroxisome	GO:0004165 dodecenoyl-CoA delta-isomerase activity	-	-	GO only
PGSC0003DMT400096882	831	gi|113205268|gb|ABI34319.1| Putative F-box protein, identical	206	1.21e-118	416.971	-	-	-	-	pfam07734 FBA_1	Domain only
PGSC0003DMT400041985	991	gi|225433001|ref|XP_002284547.1| PREDICTED: carnitinyl-CoA dehydratase-like	238	3.17e-102	362.408	GO:0048767 root hair elongation | GO:0009062 fatty acid catabolic process | GO:0080026 response to indolebutyric acid stimulus | GO:0080024 indolebutyric acid metabolic process | GO:0080167 response to karrikin	GO:0005829 cytosol | GO:0005777 peroxisome | GO:0005634 nucleus	GO:0004165 dodecenoyl-CoA delta-isomerase activity | GO:0008809 carnitine racemase activity	-	pfam00378 ECH	GO & Domain
PGSC0003DMT400093810	843	gi|142942414|gb|ABO92989.1| F-box domain-containing protein	280	2.95e-171	591.84	-	GO:0005634 nucleus	-	-	pfam07734 FBA_1 | pfam08268 FBA_3	GO & Domain
PGSC0003DMT400017908	885	gi|147810158|emb|CAN71456.1| hypothetical protein VITISV_036419	289	6.15e-151	524.308	GO:0090305 nucleic acid phosphodiester bond hydrolysis	GO:0005622 intracellular	GO:0003676 nucleic acid binding | GO:0008270 zinc ion binding | GO:0004527 exonuclease activity	-	pfam00929 RNase_T	GO & Domain
PGSC0003DMT400044823	2081	gi|225447541|ref|XP_002268643.1| PREDICTED: alpha-1,6-mannosyl-glycoprotein 2-beta-N-acetylglucosaminyltransferase-like	419	9.32e-219	749.714	GO:0009312 oligosaccharide biosynthetic process	GO:0005795 Golgi stack | GO:0016021 integral to membrane	GO:0008455 alpha-1,6-mannosylglycoprotein 2-beta-N-acetylglucosaminyltransferase activity	-	pfam05060 MGAT2	GO & Domain
PGSC0003DMT400001998	891	gi|300193870|gb|ADJ68324.1| geraniol 10-hydroxylase	268	1.28e-130	456.775	GO:0055114 oxidation-reduction process | GO:0006118 electron transport	-	GO:0020037 heme binding | GO:0009055 electron carrier activity | GO:0050593 N-methylcoclaurine 3'-monooxygenase activity	-	pfam00067 p450 | pfam06705 SF-assemblin	GO & Domain
PGSC0003DMT400035521	1284	gi|356558221|ref|XP_003547406.1| PREDICTED: peroxidase 7-like	316	1.91e-133	466.167	GO:0009624 response to nematode | GO:0006979 response to oxidative stress | GO:0055114 oxidation-reduction process | GO:0006804 peroxidase reaction	GO:0016023 cytoplasmic membrane-bounded vesicle | GO:0005618 cell wall	GO:0020037 heme binding | GO:0004601 peroxidase activity	1.11.1.7	pfam00141 peroxidase	GO & Enzyme & Domain
PGSC0003DMT400077667	1485	gi|197253299|gb|ACH54085.1| putative chlorophyll b reductase	429	1e-251	859.287	GO:0015996 chlorophyll catabolic process | GO:0010304 PSII associated light-harvesting complex II catabolic process | GO:0006098 pentose-phosphate shunt	GO:0042170 plastid membrane | GO:0009507 chloroplast	GO:0047936 glucose 1-dehydrogenase [NAD(P)] activity | GO:0034256 chlorophyll(ide) b reductase activity | GO:0000166 nucleotide binding	1.1.1.294	pfam00106 adh_short | pfam13561 adh_short_C2	GO & Enzyme & Domain
PGSC0003DMT400077668	2149	gi|197253299|gb|ACH54085.1| putative chlorophyll b reductase	486	3.29e-290	987.196	GO:0015996 chlorophyll catabolic process | GO:0010304 PSII associated light-harvesting complex II catabolic process | GO:0006098 pentose-phosphate shunt	GO:0042170 plastid membrane | GO:0009507 chloroplast	GO:0047936 glucose 1-dehydrogenase [NAD(P)] activity | GO:0034256 chlorophyll(ide) b reductase activity | GO:0000166 nucleotide binding	1.1.1.294	pfam00106 adh_short | pfam13561 adh_short_C2	GO & Enzyme & Domain
PGSC0003DMT400092064	294	-	-	-	-	-	-	-	-	-
PGSC0003DMT400022896	1022	gi|225440860|ref|XP_002276489.1| PREDICTED: ABC transporter B family member 29, chloroplastic	169	9.04e-59	226.001	GO:0055085 transmembrane transport | GO:0010540 basipetal auxin transport | GO:0006200 ATP catabolic process | GO:0010541 acropetal auxin transport | GO:0010315 auxin efflux	GO:0016021 integral to membrane | GO:0009941 chloroplast envelope | GO:0005886 plasma membrane	GO:0042626 ATPase activity, coupled to transmembrane movement of substances | GO:0005524 ATP binding | GO:0010329 auxin efflux transmembrane transporter activity	-	-	GO only
PGSC0003DMT400022895	1244	gi|225440860|ref|XP_002276489.1| PREDICTED: ABC transporter B family member 29, chloroplastic	199	2.29e-75	275.197	GO:0055085 transmembrane transport | GO:0010540 basipetal auxin transport | GO:0006200 ATP catabolic process | GO:0010541 acropetal auxin transport | GO:0010315 auxin efflux	GO:0016021 integral to membrane | GO:0009941 chloroplast envelope | GO:0005886 plasma membrane	GO:0042626 ATPase activity, coupled to transmembrane movement of substances | GO:0005524 ATP binding | GO:0010329 auxin efflux transmembrane transporter activity	-	-	GO only
PGSC0003DMT400022893	2319	gi|225440860|ref|XP_002276489.1| PREDICTED: ABC transporter B family member 29, chloroplastic	606	4.37e-262	893.724	GO:0010540 basipetal auxin transport | GO:0006200 ATP catabolic process | GO:0010541 acropetal auxin transport | GO:0010315 auxin efflux | GO:0006855 drug transmembrane transport | GO:0006817 phosphate ion transport	GO:0016021 integral to membrane | GO:0009941 chloroplast envelope | GO:0005886 plasma membrane	GO:0008559 xenobiotic-transporting ATPase activity | GO:0015415 phosphate ion transmembrane-transporting ATPase activity | GO:0005524 ATP binding | GO:0010329 auxin efflux transmembrane transporter activity	-	pfam00005 ABC_tran | pfam00664 ABC_membrane | pfam07673 DUF1602	GO & Domain
PGSC0003DMT400022894	2415	gi|225440860|ref|XP_002276489.1| PREDICTED: ABC transporter B family member 29, chloroplastic	408	6.05e-181	624.041	GO:0010540 basipetal auxin transport | GO:0006200 ATP catabolic process | GO:0010541 acropetal auxin transport | GO:0010315 auxin efflux | GO:0006855 drug transmembrane transport | GO:0006817 phosphate ion transport	GO:0016021 integral to membrane | GO:0009941 chloroplast envelope | GO:0005886 plasma membrane	GO:0008559 xenobiotic-transporting ATPase activity | GO:0015415 phosphate ion transmembrane-transporting ATPase activity | GO:0005524 ATP binding | GO:0010329 auxin efflux transmembrane transporter activity	-	pfam00005 ABC_tran | pfam00664 ABC_membrane | pfam07673 DUF1602	GO & Domain
PGSC0003DMT400022892	3098	gi|225440860|ref|XP_002276489.1| PREDICTED: ABC transporter B family member 29, chloroplastic	361	3.19e-160	555.167	GO:0010540 basipetal auxin transport | GO:0006200 ATP catabolic process | GO:0010541 acropetal auxin transport | GO:0010315 auxin efflux | GO:0006855 drug transmembrane transport | GO:0006817 phosphate ion transport	GO:0016021 integral to membrane | GO:0009941 chloroplast envelope | GO:0005886 plasma membrane	GO:0008559 xenobiotic-transporting ATPase activity | GO:0015415 phosphate ion transmembrane-transporting ATPase activity | GO:0005524 ATP binding | GO:0010329 auxin efflux transmembrane transporter activity	-	pfam00005 ABC_tran | pfam00664 ABC_membrane | pfam07673 DUF1602	GO & Domain
PGSC0003DMT400000501	1944	gi|297828323|ref|XP_002882044.1| hypothetical protein ARALYDRAFT_904051	265	2.68e-71	264.017	-	-	-	-	-
PGSC0003DMT400000502	2055	gi|359489625|ref|XP_002275132.2| PREDICTED: uncharacterized protein LOC100244782	305	3.82e-115	405.343	-	-	-	-	-
PGSC0003DMT400071285	1807	gi|225448530|ref|XP_002273407.1| PREDICTED: ankyrin-3-like	455	2.83e-173	598.549	-	-	GO:0005198 structural molecule activity | GO:0003723 RNA binding	-	pfam12796 Ank_2 | pfam13637 Ank_4 | pfam00635 Motile_Sperm | pfam13857 Ank_5 | pfam00023 Ank | pfam13606 Ank_3	GO & Domain
PGSC0003DMT400072534	1030	gi|7619804|emb|CAB88214.1| putative tropinone reductase	205	2.61e-133	465.72	-	-	-	-	pfam00106 adh_short | pfam13561 adh_short_C2 | pfam08659 KR	Domain only
PGSC0003DMT400072534	1030	gi|7619804|emb|CAB88214.1| putative tropinone reductase	205	2.61e-133	465.72	-	-	-	-	pfam00106 adh_short | pfam13561 adh_short_C2 | pfam08659 KR	Domain only
PGSC0003DMT400072448	1838	gi|225440067|ref|XP_002282335.1| PREDICTED: uncharacterized protein LOC100244817	146	1.62e-36	159.363	-	-	-	-	pfam00403 HMA	Domain only
PGSC0003DMT400000501	1944	gi|297828323|ref|XP_002882044.1| hypothetical protein ARALYDRAFT_904051	265	2.68e-71	264.017	-	-	-	-	-
PGSC0003DMT400000502	2055	gi|359489625|ref|XP_002275132.2| PREDICTED: uncharacterized protein LOC100244782	305	3.82e-115	405.343	-	-	-	-	-
PGSC0003DMT400013670	672	-	-	-	-	-	-	-	-	-
PGSC0003DMT400056558	3167	gi|255559354|ref|XP_002520697.1| pax transcription activation domain interacting protein, putative	241	1.48e-94	336.916	-	GO:0005622 intracellular	-	-	pfam00533 BRCT	GO & Domain
PGSC0003DMT400072534	1030	gi|7619804|emb|CAB88214.1| putative tropinone reductase	205	2.61e-133	465.72	-	-	-	-	pfam00106 adh_short | pfam13561 adh_short_C2 | pfam08659 KR	Domain only
PGSC0003DMT400072448	1838	gi|225440067|ref|XP_002282335.1| PREDICTED: uncharacterized protein LOC100244817	146	1.62e-36	159.363	-	-	-	-	pfam00403 HMA	Domain only
PGSC0003DMT400000501	1944	gi|297828323|ref|XP_002882044.1| hypothetical protein ARALYDRAFT_904051	265	2.68e-71	264.017	-	-	-	-	-
PGSC0003DMT400000502	2055	gi|359489625|ref|XP_002275132.2| PREDICTED: uncharacterized protein LOC100244782	305	3.82e-115	405.343	-	-	-	-	-
PGSC0003DMT400013670	672	-	-	-	-	-	-	-	-	-
PGSC0003DMT400056558	3167	gi|255559354|ref|XP_002520697.1| pax transcription activation domain interacting protein, putative	241	1.48e-94	336.916	-	GO:0005622 intracellular	-	-	pfam00533 BRCT	GO & Domain
PGSC0003DMT400031926	3362	gi|359473962|ref|XP_002273163.2| PREDICTED: uncharacterized basic helix-loop-helix protein At1g64625-like	438	2.62e-89	319.474	-	GO:0005634 nucleus	-	-	pfam14215 bHLH-MYC_N	GO & Domain
PGSC0003DMT400041321	943	gi|78191426|gb|ABB29934.1| acidic ribosomal protein P1a-like	109	2.02e-56	218.846	GO:0006414 translational elongation | GO:0042254 ribosome biogenesis	GO:0005840 ribosome	GO:0003735 structural constituent of ribosome	-	pfam00428 Ribosomal_60s	GO & Domain
PGSC0003DMT400031926	3362	gi|359473962|ref|XP_002273163.2| PREDICTED: uncharacterized basic helix-loop-helix protein At1g64625-like	438	2.62e-89	319.474	-	GO:0005634 nucleus	-	-	pfam14215 bHLH-MYC_N	GO & Domain
PGSC0003DMT400041321	943	gi|78191426|gb|ABB29934.1| acidic ribosomal protein P1a-like	109	2.02e-56	218.846	GO:0006414 translational elongation | GO:0042254 ribosome biogenesis	GO:0005840 ribosome	GO:0003735 structural constituent of ribosome	-	pfam00428 Ribosomal_60s	GO & Domain
PGSC0003DMT400049106	2921	gi|356525700|ref|XP_003531461.1| PREDICTED: uncharacterized protein LOC100785001	30	1.35e-05	60.5244	-	-	-	-	pfam13966 zf-RVT	Domain only
PGSC0003DMT400061046	1616	gi|225448063|ref|XP_002273405.1| PREDICTED: probable plastid-lipid-associated protein 4, chloroplastic	121	1.46e-59	229.132	-	GO:0009507 chloroplast	GO:0005198 structural molecule activity	-	-	GO only
PGSC0003DMT400077727	2202	gi|149786536|gb|ABR29787.1| CC-NBS-LRR protein	548	0	1166.98	-	-	-	-	pfam00931 NB-ARC | pfam12799 LRR_4 | pfam13855 LRR_8	Domain only
PGSC0003DMT400081393	3581	gi|30268666|dbj|BAC76004.1| RelA-SpoT like protein RSH1	876	0	1865.12	GO:0006629 lipid metabolic process | GO:0009611 response to wounding | GO:0015969 guanosine tetraphosphate metabolic process | GO:0006144 purine base metabolic process	GO:0009507 chloroplast	GO:0005488 binding | GO:0008728 GTP diphosphokinase activity | GO:0016787 hydrolase activity	-	pfam13328 HD_4 | pfam04607 RelA_SpoT | pfam02824 TGS | pfam01966 HD | pfam13291 ACT_4	GO & Domain
PGSC0003DMT400037104	1542	gi|224134853|ref|XP_002321921.1| cytochrome P450	497	7.32e-245	836.478	GO:0016131 brassinosteroid metabolic process | GO:0009826 unidimensional cell growth | GO:0009416 response to light stimulus | GO:0055114 oxidation-reduction process | GO:0042432 indole biosynthetic process | GO:0006118 electron transport	GO:0016023 cytoplasmic membrane-bounded vesicle	GO:0050616 secologanin synthase activity | GO:0090411 brassinosteroid binding | GO:0009055 electron carrier activity | GO:0004497 monooxygenase activity | GO:0020037 heme binding | GO:0016705 oxidoreductase activity, acting on paired donors, with incorporation or reduction of molecular oxygen | GO:0019825 oxygen binding	-	pfam00067 p450	GO & Domain
PGSC0003DMT400030203	3019	gi|224129844|ref|XP_002320685.1| predicted protein	117	8.25e-07	64.5495	-	-	-	-	-
PGSC0003DMT400067911	766	-	-	-	-	-	-	-	-	-
PGSC0003DMT400077718	4287	gi|149786536|gb|ABR29787.1| CC-NBS-LRR protein	1127	0	2343.66	-	-	-	-	pfam00931 NB-ARC | pfam13191 AAA_16 | pfam13855 LRR_8	Domain only
PGSC0003DMT400077719	4587	gi|149786536|gb|ABR29787.1| CC-NBS-LRR protein	1127	0	2343.66	-	-	-	-	pfam00931 NB-ARC | pfam13191 AAA_16	Domain only
PGSC0003DMT400077720	4652	gi|149786536|gb|ABR29787.1| CC-NBS-LRR protein	1127	0	2343.66	-	-	-	-	pfam00931 NB-ARC | pfam13191 AAA_16	Domain only
PGSC0003DMT400077736	4690	gi|149786536|gb|ABR29787.1| CC-NBS-LRR protein	1002	0	1975.14	-	-	-	-	pfam00931 NB-ARC | pfam14244 UBN2_3 | pfam13191 AAA_16 | pfam03732 Retrotrans_gag | pfam13401 AAA_22 | pfam01637 Arch_ATPase | pfam13855 LRR_8 | pfam12799 LRR_4	Domain only
PGSC0003DMT400051941	1105	gi|225464234|ref|XP_002267063.1| PREDICTED: putative vesicle-associated membrane protein 726 isoform 1	219	2.86e-136	475.559	GO:0016192 vesicle-mediated transport	GO:0016021 integral to membrane | GO:0005768 endosome | GO:0009507 chloroplast | GO:0005886 plasma membrane	-	-	pfam00957 Synaptobrevin | pfam13774 Longin	GO & Domain
PGSC0003DMT400068786	1118	gi|147773168|emb|CAN71566.1| hypothetical protein VITISV_016304	210	1.81e-69	257.755	GO:0006468 protein phosphorylation | GO:0055114 oxidation-reduction process | GO:0009813 flavonoid biosynthetic process | GO:0042742 defense response to bacterium | GO:0010359 regulation of anion channel activity | GO:0007169 transmembrane receptor protein tyrosine kinase signaling pathway | GO:0052544 defense response by callose deposition in cell wall | GO:0016045 detection of bacterium | GO:00…	GO:0016021 integral to membrane | GO:0005886 plasma membrane	GO:0045431 flavonol synthase activity | GO:0005524 ATP binding | GO:0005515 protein binding | GO:0032440 2-alkenal reductase [NAD(P)] activity | GO:0004675 transmembrane receptor protein serine/threonine kinase activity	2.7.11.1	pfam08263 LRRNT_2 | pfam13855 LRR_8 | pfam12799 LRR_4	GO & Enzyme & Domain
PGSC0003DMT400010799	6243	gi|9927274|dbj|BAB08213.2| unnamed protein product	783	3.3e-246	840.95	GO:0015074 DNA integration | GO:0051252 regulation of RNA metabolic process	GO:0005739 mitochondrion	GO:0004523 ribonuclease H activity | GO:0003676 nucleic acid binding	-	pfam13456 RVT_3 | pfam00665 rve | pfam00078 RVT_1 | pfam00075 RNase_H	GO & Domain
PGSC0003DMT400078542	2703	gi|225424079|ref|XP_002282768.1| PREDICTED: probable inactive leucine-rich repeat receptor-like protein kinase At1g66830	704	0	1310.1	GO:0006468 protein phosphorylation | GO:0055114 oxidation-reduction process | GO:0007169 transmembrane receptor protein tyrosine kinase signaling pathway | GO:0009069 serine family amino acid metabolic process	GO:0016021 integral to membrane | GO:0009505 plant-type cell wall | GO:0016023 cytoplasmic membrane-bounded vesicle | GO:0009570 chloroplast stroma | GO:0005886 plasma membrane	GO:0004674 protein serine/threonine kinase activity | GO:0005524 ATP binding | GO:0032440 2-alkenal reductase [NAD(P)] activity	2.7.11.1	pfam00069 Pkinase | pfam07714 Pkinase_Tyr | pfam08263 LRRNT_2 | pfam13855 LRR_8 | pfam12799 LRR_4	GO & Enzyme & Domain
PGSC0003DMT400032298	3145	gi|225461520|ref|XP_002285142.1| PREDICTED: uncharacterized protein LOC100248740	574	4.64e-64	243.444	-	-	-	-	pfam10325 7TM_GPCR_Srz	Domain only
PGSC0003DMT400072534	1030	gi|7619804|emb|CAB88214.1| putative tropinone reductase	205	2.61e-133	465.72	-	-	-	-	pfam00106 adh_short | pfam13561 adh_short_C2 | pfam08659 KR	Domain only
PGSC0003DMT400072448	1838	gi|225440067|ref|XP_002282335.1| PREDICTED: uncharacterized protein LOC100244817	146	1.62e-36	159.363	-	-	-	-	pfam00403 HMA	Domain only
PGSC0003DMT400000501	1944	gi|297828323|ref|XP_002882044.1| hypothetical protein ARALYDRAFT_904051	265	2.68e-71	264.017	-	-	-	-	-
PGSC0003DMT400000502	2055	gi|359489625|ref|XP_002275132.2| PREDICTED: uncharacterized protein LOC100244782	305	3.82e-115	405.343	-	-	-	-	-
PGSC0003DMT400013670	672	-	-	-	-	-	-	-	-	-
PGSC0003DMT400056558	3167	gi|255559354|ref|XP_002520697.1| pax transcription activation domain interacting protein, putative	241	1.48e-94	336.916	-	GO:0005622 intracellular	-	-	pfam00533 BRCT	GO & Domain
PGSC0003DMT400046602	1558	gi|225434961|ref|XP_002283909.1| PREDICTED: fasciclin-like arabinogalactan protein 4	415	8.92e-170	586.921	GO:0009825 multidimensional cell growth | GO:0006950 response to stress | GO:0007155 cell adhesion	GO:0046658 anchored to plasma membrane | GO:0009897 external side of plasma membrane	GO:0030247 polysaccharide binding	-	pfam02469 Fasciclin	GO & Domain
PGSC0003DMT400043090	1396	gi|350538259|ref|NP_001234078.1| expansin A3 precursor	266	3.65e-161	558.297	GO:0009831 plant-type cell wall modification involved in multidimensional cell growth | GO:0009828 plant-type cell wall loosening | GO:0009826 unidimensional cell growth	GO:0005576 extracellular region | GO:0016020 membrane	-	-	pfam01357 Pollen_allerg_1 | pfam03330 DPBB_1	GO & Domain
PGSC0003DMT400033393	820	gi|224147287|ref|XP_002336447.1| predicted protein	87	1.46e-23	116.876	-	-	-	-	-
PGSC0003DMT400033392	1212	gi|224147287|ref|XP_002336447.1| predicted protein	93	1.65e-28	133.424	-	-	-	-	-
PGSC0003DMT400034437	1998	gi|302143098|emb|CBI20393.3| unnamed protein product	140	2.23e-11	78.861	-	-	-	-	pfam13968 DUF4220 | pfam04578 DUF594	Domain only
PGSC0003DMT400058432	3246	gi|82621124|gb|ABB86250.1| RNA-binding protein AKIP1-like	457	1.37e-302	1028.34	GO:0006952 defense response | GO:0009693 ethylene biosynthetic process | GO:0008219 cell death | GO:0048255 mRNA stabilization | GO:0010150 leaf senescence | GO:0009738 abscisic acid mediated signaling pathway	GO:0005829 cytosol | GO:0030529 ribonucleoprotein complex | GO:0005634 nucleus	GO:0017091 AU-rich element binding | GO:0005515 protein binding | GO:0000166 nucleotide binding	-	pfam00076 RRM_1 | pfam14259 RRM_6 | pfam13893 RRM_5	GO & Domain
PGSC0003DMT400058431	3479	gi|82621124|gb|ABB86250.1| RNA-binding protein AKIP1-like	457	1.37e-302	1028.34	GO:0006952 defense response | GO:0009693 ethylene biosynthetic process | GO:0008219 cell death | GO:0048255 mRNA stabilization | GO:0010150 leaf senescence | GO:0009738 abscisic acid mediated signaling pathway	GO:0005829 cytosol | GO:0030529 ribonucleoprotein complex | GO:0005634 nucleus	GO:0017091 AU-rich element binding | GO:0005515 protein binding | GO:0000166 nucleotide binding	-	pfam00076 RRM_1 | pfam14259 RRM_6 | pfam13893 RRM_5	GO & Domain
PGSC0003DMT400008313	871	-	-	-	-	-	-	-	-	-
PGSC0003DMT400006365	1335	gi|359482708|ref|XP_002276418.2| PREDICTED: PHD finger protein ALFIN-LIKE 5 isoform 2	238	9.23e-110	387.453	GO:0006355 regulation of transcription, DNA-dependent	-	GO:0003677 DNA binding | GO:0008270 zinc ion binding	-	pfam12165 DUF3594 | pfam00628 PHD	GO & Domain
PGSC0003DMT400006364	1649	gi|255546033|ref|XP_002514076.1| DNA binding protein, putative	157	4.44e-71	263.122	-	-	GO:0008270 zinc ion binding	-	pfam12165 DUF3594 | pfam00628 PHD	GO & Domain
PGSC0003DMT400056595	1851	gi|359485449|ref|XP_002276919.2| PREDICTED: LRR receptor-like serine/threonine-protein kinase GSO2-like	539	7.75e-162	560.534	GO:0006468 protein phosphorylation | GO:0055114 oxidation-reduction process | GO:0009069 serine family amino acid metabolic process	GO:0016023 cytoplasmic membrane-bounded vesicle | GO:0016021 integral to membrane	GO:0005524 ATP binding | GO:0032440 2-alkenal reductase [NAD(P)] activity | GO:0004674 protein serine/threonine kinase activity	2.7.11.1	pfam13855 LRR_8 | pfam08263 LRRNT_2 | pfam12799 LRR_4	GO & Enzyme & Domain
PGSC0003DMT400048083	1390	gi|225438454|ref|XP_002277336.1| PREDICTED: uncharacterized protein LOC100242269 isoform 2	331	6.6e-82	294.876	-	-	-	-	-
PGSC0003DMT400048082	1467	gi|225438454|ref|XP_002277336.1| PREDICTED: uncharacterized protein LOC100242269 isoform 2	331	6.6e-82	294.876	-	-	-	-	-
PGSC0003DMT400048081	1973	gi|225438454|ref|XP_002277336.1| PREDICTED: uncharacterized protein LOC100242269 isoform 2	331	7.02e-82	294.876	-	-	-	-	-
PGSC0003DMT400025014	2376	gi|6691123|gb|AAF24496.1|AF213695_1 FH protein NFH1	145	9.85e-52	206.323	-	-	-	-	-
PGSC0003DMT400064411	3653	gi|297733619|emb|CBI14866.3| unnamed protein product	646	5.86e-292	993.01	-	-	-	-	pfam10193 Telomere_reg-2	Domain only
PGSC0003DMT400064410	3959	gi|359491156|ref|XP_002262922.2| PREDICTED: telomere length regulation protein TEL2 homolog	999	0	1398.21	-	-	-	-	pfam10193 Telomere_reg-2	Domain only
PGSC0003DMT400026912	396	-	-	-	-	-	-	-	-	-
PGSC0003DMT400000098	2604	gi|297745254|emb|CBI40334.3| unnamed protein product	708	2.76e-291	990.774	-	-	-	-	pfam05686 Glyco_transf_90	Domain only
PGSC0003DMT400018303	544	-	-	-	-	-	-	-	-	-
PGSC0003DMT400051081	1151	gi|225433884|ref|XP_002265131.1| PREDICTED: uncharacterized protein LOC100268166	243	3.49e-112	395.504	-	-	-	-	pfam02620 DUF177	Domain only
PGSC0003DMT400002733	1569	gi|225445392|ref|XP_002284984.1| PREDICTED: uncharacterized protein LOC100264696	382	1.13e-187	646.403	-	GO:0009536 plastid	-	-	pfam04832 SOUL | pfam10184 DUF2358	GO & Domain
PGSC0003DMT400058441	4061	gi|350540104|ref|NP_001234133.1| phytochromobilin synthase	66	7.23e-31	142.816	GO:0010024 phytochromobilin biosynthetic process | GO:0055114 oxidation-reduction process | GO:0015994 chlorophyll metabolic process	-	GO:0050897 cobalt ion binding | GO:0050619 phytochromobilin:ferredoxin oxidoreductase activity	-	-	GO only
PGSC0003DMT400027283	1739	gi|225430926|ref|XP_002277168.1| PREDICTED: uncharacterized protein LOC100263239	119	1.57e-53	211.243	-	-	-	-	-
PGSC0003DMT400074794	3141	gi|225429973|ref|XP_002281412.1| PREDICTED: probable peptide transporter At1g52190	451	7.57e-185	637.011	-	-	-	-	pfam00854 PTR2	Domain only
PGSC0003DMT400053108	805	gi|1220451|gb|AAA91883.1| alpha-amylase	83	4.37e-44	181.278	-	-	-	-	pfam07821 Alpha-amyl_C2	Domain only
PGSC0003DMT400053112	1468	gi|1220451|gb|AAA91883.1| alpha-amylase	340	1.66e-220	755.528	-	-	-	3.2.1.1	pfam07821 Alpha-amyl_C2 | pfam00128 Alpha-amylase	Enzym & Domain
PGSC0003DMT400053110	1599	gi|458456|gb|AAA16513.1| alpha amylase precursor	417	2.02e-240	821.719	GO:0005982 starch metabolic process | GO:0005985 sucrose metabolic process	-	GO:0033910 glucan 1,4-alpha-maltotetraohydrolase activity | GO:0004556 alpha-amylase activity | GO:0005509 calcium ion binding	3.2.1.1	pfam07821 Alpha-amyl_C2 | pfam00128 Alpha-amylase	GO & Enzyme & Domain
PGSC0003DMT400053109	2125	gi|458456|gb|AAA16513.1| alpha amylase precursor	331	9.15e-198	679.945	GO:0005982 starch metabolic process | GO:0005985 sucrose metabolic process	-	GO:0033910 glucan 1,4-alpha-maltotetraohydrolase activity | GO:0004556 alpha-amylase activity | GO:0005509 calcium ion binding	3.2.1.1	pfam07821 Alpha-amyl_C2 | pfam00128 Alpha-amylase	GO & Enzyme & Domain
PGSC0003DMT400017259	4988	gi|225435347|ref|XP_002282455.1| PREDICTED: putative cyclic nucleotide-gated ion channel 15-like	710	0	1297.58	GO:0006813 potassium ion transport | GO:0055085 transmembrane transport	GO:0016020 membrane	GO:0030551 cyclic nucleotide binding | GO:0005516 calmodulin binding | GO:0005261 cation channel activity	-	pfam14244 UBN2_3 | pfam00520 Ion_trans | pfam00027 cNMP_binding | pfam12420 DUF3671	GO & Domain
PGSC0003DMT400018732	942	gi|224120130|ref|XP_002318251.1| predicted protein	72	4.03e-13	83.3334	-	-	-	-	-
PGSC0003DMT400018733	1020	gi|8810463|gb|AAF80124.1|AC024174_6 EST gb|AV534270 comes from this gene	60	3.18e-06	60.9716	-	-	-	-	-
PGSC0003DMT400010887	976	gi|53830845|gb|AAU95245.1| putative thaumatin-like protein	221	1.72e-160	556.061	GO:0050832 defense response to fungus | GO:0031640 killing of cells of other organism	GO:0005576 extracellular region	-	-	pfam00314 Thaumatin | pfam00095 WAP	GO & Domain
PGSC0003DMT400075920	1819	gi|255573728|ref|XP_002527785.1| Serine/threonine-protein kinase PBS1, putative	395	3.42e-186	641.483	GO:0006468 protein phosphorylation | GO:0007178 transmembrane receptor protein serine/threonine kinase signaling pathway | GO:0009069 serine family amino acid metabolic process	GO:0009506 plasmodesma | GO:0005886 plasma membrane	GO:0005524 ATP binding | GO:0004709 MAP kinase kinase kinase activity	2.7.11.1	pfam07714 Pkinase_Tyr | pfam00069 Pkinase	GO & Enzyme & Domain
PGSC0003DMT400075918	2738	gi|255573728|ref|XP_002527785.1| Serine/threonine-protein kinase PBS1, putative	214	1.21e-111	393.715	GO:0006468 protein phosphorylation | GO:0007178 transmembrane receptor protein serine/threonine kinase signaling pathway | GO:0009069 serine family amino acid metabolic process	GO:0009506 plasmodesma | GO:0005886 plasma membrane	GO:0005524 ATP binding | GO:0004709 MAP kinase kinase kinase activity	2.7.11.1	pfam07714 Pkinase_Tyr | pfam00069 Pkinase	GO & Enzyme & Domain
PGSC0003DMT400046413	2790	gi|306481011|emb|CBL51953.1| kip-related protein	56	1.42e-20	109.273	-	-	-	-	-
PGSC0003DMT400075919	3166	gi|255573728|ref|XP_002527785.1| Serine/threonine-protein kinase PBS1, putative	147	3.87e-70	261.333	GO:0006468 protein phosphorylation | GO:0007178 transmembrane receptor protein serine/threonine kinase signaling pathway | GO:0009069 serine family amino acid metabolic process	-	GO:0004715 non-membrane spanning protein tyrosine kinase activity | GO:0005524 ATP binding | GO:0004709 MAP kinase kinase kinase activity	2.7.11.1	-	GO & Enzyme
PGSC0003DMT400053350	3232	gi|356496769|ref|XP_003517238.1| PREDICTED: probable ADP-ribosylation factor At2g18390-like	48	1.54e-19	106.142	GO:0007264 small GTPase mediated signal transduction | GO:0009960 endosperm development | GO:0000226 microtubule cytoskeleton organization | GO:0007021 tubulin complex assembly | GO:0009630 gravitropism | GO:0009558 embryo sac cellularization | GO:0009793 embryo development ending in seed dormancy	GO:0005622 intracellular	GO:0003924 GTPase activity | GO:0005525 GTP binding	-	-	GO only
PGSC0003DMT400044988	8321	gi|359473713|ref|XP_002266306.2| PREDICTED: cyclin-dependent kinase G-2-like	735	0	1081.56	GO:0006468 protein phosphorylation | GO:0009069 serine family amino acid metabolic process	GO:0005829 cytosol	GO:0008353 RNA polymerase II carboxy-terminal domain kinase activity | GO:0005515 protein binding | GO:0005524 ATP binding	2.7.11.22 | 2.7.11.23 | 2.7.11.1	pfam00069 Pkinase | pfam07714 Pkinase_Tyr	GO & Enzyme & Domain
PGSC0003DMT400044986	8339	gi|359473713|ref|XP_002266306.2| PREDICTED: cyclin-dependent kinase G-2-like	735	0	1081.56	GO:0006468 protein phosphorylation | GO:0009069 serine family amino acid metabolic process	GO:0005829 cytosol	GO:0008353 RNA polymerase II carboxy-terminal domain kinase activity | GO:0005515 protein binding | GO:0005524 ATP binding	2.7.11.22 | 2.7.11.23 | 2.7.11.1	pfam00069 Pkinase | pfam07714 Pkinase_Tyr	GO & Enzyme & Domain
PGSC0003DMT400044989	8431	gi|359473713|ref|XP_002266306.2| PREDICTED: cyclin-dependent kinase G-2-like	630	4.76e-258	880.307	GO:0006468 protein phosphorylation | GO:0009069 serine family amino acid metabolic process	GO:0005829 cytosol	GO:0008353 RNA polymerase II carboxy-terminal domain kinase activity | GO:0005515 protein binding | GO:0005524 ATP binding	2.7.11.22 | 2.7.11.23 | 2.7.11.1	pfam00069 Pkinase | pfam07714 Pkinase_Tyr	GO & Enzyme & Domain
PGSC0003DMT400044987	8433	gi|359473713|ref|XP_002266306.2| PREDICTED: cyclin-dependent kinase G-2-like	735	0	1081.56	GO:0006468 protein phosphorylation | GO:0009069 serine family amino acid metabolic process	GO:0005829 cytosol	GO:0008353 RNA polymerase II carboxy-terminal domain kinase activity | GO:0005515 protein binding | GO:0005524 ATP binding	2.7.11.22 | 2.7.11.23 | 2.7.11.1	pfam00069 Pkinase | pfam07714 Pkinase_Tyr	GO & Enzyme & Domain
PGSC0003DMT400081786	1129	gi|4204267|gb|AAD10648.1| Unknown protein	269	6.77e-110	387.901	GO:0009611 response to wounding	GO:0009941 chloroplast envelope | GO:0009570 chloroplast stroma | GO:0009535 chloroplast thylakoid membrane	GO:0005488 binding	-	pfam13414 TPR_11 | pfam13432 TPR_16	GO & Domain
PGSC0003DMT400077054	1633	gi|85068600|gb|ABC69380.1| CYP81C6v2	209	1.46e-124	436.649	GO:0055114 oxidation-reduction process | GO:0006118 electron transport	-	GO:0020037 heme binding | GO:0033773 isoflavone 2'-hydroxylase activity | GO:0009055 electron carrier activity | GO:0019825 oxygen binding	-	-	GO only
PGSC0003DMT400077055	1922	gi|85068600|gb|ABC69380.1| CYP81C6v2	509	2.02e-291	991.221	GO:0055114 oxidation-reduction process | GO:0006118 electron transport	-	GO:0020037 heme binding | GO:0033773 isoflavone 2'-hydroxylase activity | GO:0009055 electron carrier activity	-	pfam00067 p450	GO & Domain
PGSC0003DMT400046304	3316	gi|255541722|ref|XP_002511925.1| DECOY, putative	81	2.38e-25	124.926	-	-	-	-	-
PGSC0003DMT400062666	1917	gi|225449483|ref|XP_002278500.1| PREDICTED: uncharacterized protein LOC100244410	626	7.03e-298	1012.69	-	-	-	-	pfam03468 XS | pfam03469 XH | pfam03470 zf-XS | pfam13868 Trichoplein | pfam13851 GAS | pfam10368 YkyA | pfam12072 DUF3552 | pfam00038 Filament | pfam01920 Prefoldin_2 | pfam12037 DUF3523 | pfam10473 Cenp-F_leu_zip | pfam07321 YscO | pfam05701 DUF827 | pfam12718 Tropomyosin_1 | pfam09311 Rab5-bind | pfam07956 DUF1690 | pfam03938 OmpH | pfam05120 GvpG | pfam09728 Taxilin | pfam04156 IncA | pfam051…	Domain only
PGSC0003DMT400000501	1944	gi|297828323|ref|XP_002882044.1| hypothetical protein ARALYDRAFT_904051	265	2.68e-71	264.017	-	-	-	-	-
PGSC0003DMT400000502	2055	gi|359489625|ref|XP_002275132.2| PREDICTED: uncharacterized protein LOC100244782	305	3.82e-115	405.343	-	-	-	-	-
PGSC0003DMT400063581	2157	gi|225450795|ref|XP_002279542.1| PREDICTED: uncharacterized protein LOC100251003	419	8.21e-225	769.84	GO:0016567 protein ubiquitination	-	GO:0008270 zinc ion binding | GO:0004842 ubiquitin-protein ligase activity | GO:0003677 DNA binding	-	pfam13639 zf-RING_2 | pfam13923 zf-C3HC4_2 | pfam00097 zf-C3HC4 | pfam12678 zf-rbx1 | pfam13920 zf-C3HC4_3	GO & Domain
PGSC0003DMT400072266	1382	gi|224086675|ref|XP_002307927.1| predicted protein	183	4.67e-91	325.288	-	GO:0016021 integral to membrane	-	-	pfam04749 PLAC8	GO & Domain
PGSC0003DMT400072265	1392	gi|224086675|ref|XP_002307927.1| predicted protein	183	4.67e-91	325.288	-	GO:0016021 integral to membrane	-	-	pfam04749 PLAC8	GO & Domain
PGSC0003DMT400072268	1570	gi|224086675|ref|XP_002307927.1| predicted protein	134	2.42e-70	260.886	-	GO:0016021 integral to membrane	-	-	pfam04749 PLAC8	GO & Domain
PGSC0003DMT400060230	3594	gi|225449483|ref|XP_002278500.1| PREDICTED: uncharacterized protein LOC100244410	601	2.62e-235	804.724	-	-	-	-	pfam03468 XS | pfam03469 XH | pfam03470 zf-XS | pfam06705 SF-assemblin | pfam13868 Trichoplein | pfam00261 Tropomyosin | pfam05701 DUF827 | pfam12037 DUF3523 | pfam13851 GAS | pfam11559 ADIP | pfam13870 DUF4201 | pfam10368 YkyA | pfam03904 DUF334 | pfam13863 DUF4200	Domain only
PGSC0003DMT400060230	3594	gi|225449483|ref|XP_002278500.1| PREDICTED: uncharacterized protein LOC100244410	601	2.62e-235	804.724	-	-	-	-	pfam03468 XS | pfam03469 XH | pfam03470 zf-XS | pfam06705 SF-assemblin | pfam13868 Trichoplein | pfam00261 Tropomyosin | pfam05701 DUF827 | pfam12037 DUF3523 | pfam13851 GAS | pfam11559 ADIP | pfam13870 DUF4201 | pfam10368 YkyA | pfam03904 DUF334 | pfam13863 DUF4200	Domain only
PGSC0003DMT400060230	3594	gi|225449483|ref|XP_002278500.1| PREDICTED: uncharacterized protein LOC100244410	601	2.62e-235	804.724	-	-	-	-	pfam03468 XS | pfam03469 XH | pfam03470 zf-XS | pfam06705 SF-assemblin | pfam13868 Trichoplein | pfam00261 Tropomyosin | pfam05701 DUF827 | pfam12037 DUF3523 | pfam13851 GAS | pfam11559 ADIP | pfam13870 DUF4201 | pfam10368 YkyA | pfam03904 DUF334 | pfam13863 DUF4200	Domain only
PGSC0003DMT400060231	4338	gi|225449483|ref|XP_002278500.1| PREDICTED: uncharacterized protein LOC100244410	601	2.62e-235	804.724	-	-	-	-	pfam03468 XS | pfam03469 XH | pfam03470 zf-XS | pfam06705 SF-assemblin | pfam13868 Trichoplein | pfam00261 Tropomyosin | pfam05701 DUF827 | pfam12037 DUF3523 | pfam13851 GAS | pfam11559 ADIP | pfam13870 DUF4201 | pfam10368 YkyA | pfam03904 DUF334 | pfam13863 DUF4200	Domain only
PGSC0003DMT400060231	4338	gi|225449483|ref|XP_002278500.1| PREDICTED: uncharacterized protein LOC100244410	601	2.62e-235	804.724	-	-	-	-	pfam03468 XS | pfam03469 XH | pfam03470 zf-XS | pfam06705 SF-assemblin | pfam13868 Trichoplein | pfam00261 Tropomyosin | pfam05701 DUF827 | pfam12037 DUF3523 | pfam13851 GAS | pfam11559 ADIP | pfam13870 DUF4201 | pfam10368 YkyA | pfam03904 DUF334 | pfam13863 DUF4200	Domain only
PGSC0003DMT400060231	4338	gi|225449483|ref|XP_002278500.1| PREDICTED: uncharacterized protein LOC100244410	601	2.62e-235	804.724	-	-	-	-	pfam03468 XS | pfam03469 XH | pfam03470 zf-XS | pfam06705 SF-assemblin | pfam13868 Trichoplein | pfam00261 Tropomyosin | pfam05701 DUF827 | pfam12037 DUF3523 | pfam13851 GAS | pfam11559 ADIP | pfam13870 DUF4201 | pfam10368 YkyA | pfam03904 DUF334 | pfam13863 DUF4200	Domain only
PGSC0003DMT400060231	4338	gi|225449483|ref|XP_002278500.1| PREDICTED: uncharacterized protein LOC100244410	601	2.62e-235	804.724	-	-	-	-	pfam03468 XS | pfam03469 XH | pfam03470 zf-XS | pfam06705 SF-assemblin | pfam13868 Trichoplein | pfam00261 Tropomyosin | pfam05701 DUF827 | pfam12037 DUF3523 | pfam13851 GAS | pfam11559 ADIP | pfam13870 DUF4201 | pfam10368 YkyA | pfam03904 DUF334 | pfam13863 DUF4200	Domain only
PGSC0003DMT400060232	4343	gi|225449483|ref|XP_002278500.1| PREDICTED: uncharacterized protein LOC100244410	601	2.62e-235	804.724	-	-	-	-	pfam03468 XS | pfam03469 XH | pfam03470 zf-XS | pfam06705 SF-assemblin | pfam13868 Trichoplein | pfam00261 Tropomyosin | pfam05701 DUF827 | pfam12037 DUF3523 | pfam13851 GAS | pfam11559 ADIP | pfam13870 DUF4201 | pfam10368 YkyA | pfam03904 DUF334 | pfam13863 DUF4200	Domain only
PGSC0003DMT400060232	4343	gi|225449483|ref|XP_002278500.1| PREDICTED: uncharacterized protein LOC100244410	601	2.62e-235	804.724	-	-	-	-	pfam03468 XS | pfam03469 XH | pfam03470 zf-XS | pfam06705 SF-assemblin | pfam13868 Trichoplein | pfam00261 Tropomyosin | pfam05701 DUF827 | pfam12037 DUF3523 | pfam13851 GAS | pfam11559 ADIP | pfam13870 DUF4201 | pfam10368 YkyA | pfam03904 DUF334 | pfam13863 DUF4200	Domain only
PGSC0003DMT400060232	4343	gi|225449483|ref|XP_002278500.1| PREDICTED: uncharacterized protein LOC100244410	601	2.62e-235	804.724	-	-	-	-	pfam03468 XS | pfam03469 XH | pfam03470 zf-XS | pfam06705 SF-assemblin | pfam13868 Trichoplein | pfam00261 Tropomyosin | pfam05701 DUF827 | pfam12037 DUF3523 | pfam13851 GAS | pfam11559 ADIP | pfam13870 DUF4201 | pfam10368 YkyA | pfam03904 DUF334 | pfam13863 DUF4200	Domain only
PGSC0003DMT400060232	4343	gi|225449483|ref|XP_002278500.1| PREDICTED: uncharacterized protein LOC100244410	601	2.62e-235	804.724	-	-	-	-	pfam03468 XS | pfam03469 XH | pfam03470 zf-XS | pfam06705 SF-assemblin | pfam13868 Trichoplein | pfam00261 Tropomyosin | pfam05701 DUF827 | pfam12037 DUF3523 | pfam13851 GAS | pfam11559 ADIP | pfam13870 DUF4201 | pfam10368 YkyA | pfam03904 DUF334 | pfam13863 DUF4200	Domain only
PGSC0003DMT400021688	1016	gi|350538027|ref|NP_001234323.1| endo-1,4-beta-D-glucanase precursor	219	7.03e-152	527.438	GO:0005982 starch metabolic process | GO:0005985 sucrose metabolic process	-	GO:0008810 cellulase activity	-	pfam00759 Glyco_hydro_9	GO & Domain
PGSC0003DMT400021686	1125	gi|350538027|ref|NP_001234323.1| endo-1,4-beta-D-glucanase precursor	278	3.44e-193	664.739	GO:0005982 starch metabolic process | GO:0005985 sucrose metabolic process	-	GO:0008810 cellulase activity	-	pfam00759 Glyco_hydro_9	GO & Domain
PGSC0003DMT400068109	1833	gi|6682869|dbj|BAA88921.1| sigma factor	432	8.42e-253	862.865	GO:0010114 response to red light | GO:0006355 regulation of transcription, DNA-dependent | GO:0006352 transcription initiation, DNA-dependent | GO:0009637 response to blue light | GO:0006144 purine base metabolic process | GO:0006206 pyrimidine base metabolic process	GO:0009507 chloroplast | GO:0005730 nucleolus | GO:0005667 transcription factor complex	GO:0003899 DNA-directed RNA polymerase activity | GO:0003677 DNA binding | GO:0005515 protein binding | GO:0003700 sequence-specific DNA binding transcription factor activity | GO:0016987 sigma factor activity	-	pfam04542 Sigma70_r2 | pfam04545 Sigma70_r4	GO & Domain
PGSC0003DMT400068112	2248	gi|6682869|dbj|BAA88921.1| sigma factor	452	1.22e-271	925.478	GO:0010114 response to red light | GO:0006355 regulation of transcription, DNA-dependent | GO:0006352 transcription initiation, DNA-dependent | GO:0009637 response to blue light | GO:0006144 purine base metabolic process | GO:0006206 pyrimidine base metabolic process	GO:0009507 chloroplast | GO:0005730 nucleolus | GO:0005667 transcription factor complex	GO:0003899 DNA-directed RNA polymerase activity | GO:0003677 DNA binding | GO:0005515 protein binding | GO:0003700 sequence-specific DNA binding transcription factor activity | GO:0016987 sigma factor activity	-	pfam04542 Sigma70_r2 | pfam04539 Sigma70_r3 | pfam04545 Sigma70_r4	GO & Domain
PGSC0003DMT400068113	2373	gi|6682869|dbj|BAA88921.1| sigma factor	452	1.22e-271	925.478	GO:0010114 response to red light | GO:0006355 regulation of transcription, DNA-dependent | GO:0006352 transcription initiation, DNA-dependent | GO:0009637 response to blue light | GO:0006144 purine base metabolic process | GO:0006206 pyrimidine base metabolic process	GO:0009507 chloroplast | GO:0005730 nucleolus | GO:0005667 transcription factor complex	GO:0003899 DNA-directed RNA polymerase activity | GO:0003677 DNA binding | GO:0005515 protein binding | GO:0003700 sequence-specific DNA binding transcription factor activity | GO:0016987 sigma factor activity	-	pfam04542 Sigma70_r2 | pfam04539 Sigma70_r3 | pfam04545 Sigma70_r4	GO & Domain
PGSC0003DMT400037046	1980	gi|359493535|ref|XP_002266270.2| PREDICTED: tRNA-specific adenosine deaminase-like protein 3-like	373	2.11e-143	499.262	GO:0008152 metabolic process	-	GO:0016787 hydrolase activity | GO:0008270 zinc ion binding	-	-	GO only
PGSC0003DMT400037051	2722	gi|359493535|ref|XP_002266270.2| PREDICTED: tRNA-specific adenosine deaminase-like protein 3-like	373	2.11e-143	499.262	GO:0008152 metabolic process	-	GO:0016787 hydrolase activity | GO:0008270 zinc ion binding	-	-	GO only
PGSC0003DMT400037047	2896	gi|359493535|ref|XP_002266270.2| PREDICTED: tRNA-specific adenosine deaminase-like protein 3-like	373	2.11e-143	499.262	GO:0008152 metabolic process	-	GO:0016787 hydrolase activity | GO:0008270 zinc ion binding	-	-	GO only
PGSC0003DMT400037050	2967	gi|359493535|ref|XP_002266270.2| PREDICTED: tRNA-specific adenosine deaminase-like protein 3-like	373	2.11e-143	499.262	GO:0008152 metabolic process	-	GO:0016787 hydrolase activity | GO:0008270 zinc ion binding	-	-	GO only
PGSC0003DMT400037049	3115	gi|359493535|ref|XP_002266270.2| PREDICTED: tRNA-specific adenosine deaminase-like protein 3-like	373	2.11e-143	499.262	GO:0008152 metabolic process	-	GO:0016787 hydrolase activity | GO:0008270 zinc ion binding	-	pfam02892 zf-BED	GO & Domain
PGSC0003DMT400037048	3304	gi|359493535|ref|XP_002266270.2| PREDICTED: tRNA-specific adenosine deaminase-like protein 3-like	373	2.11e-143	499.262	GO:0008152 metabolic process	-	GO:0016787 hydrolase activity | GO:0008270 zinc ion binding	-	pfam02892 zf-BED	GO & Domain
PGSC0003DMT400016913	1702	gi|357488271|ref|XP_003614423.1| Serine/threonine protein kinase SNT7	247	1.77e-144	502.84	GO:0007623 circadian rhythm | GO:0042548 regulation of photosynthesis, light reaction | GO:0006468 protein phosphorylation | GO:0009069 serine family amino acid metabolic process	GO:0009507 chloroplast	GO:0005524 ATP binding | GO:0004674 protein serine/threonine kinase activity	-	-	GO only
PGSC0003DMT400001659	1409	gi|225442973|ref|XP_002267834.1| PREDICTED: uncharacterized protein LOC100266397	48	6.1e-16	93.1726	-	GO:0009536 plastid	-	-	-	GO only
PGSC0003DMT400073019	431	-	-	-	-	-	-	-	-	-
PGSC0003DMT400040717	1834	gi|224055837|ref|XP_002298678.1| serine hydroxymethyltransferase 1	471	0	1049.36	GO:0006563 L-serine metabolic process | GO:0046686 response to cadmium ion | GO:0032259 methylation | GO:0006544 glycine metabolic process	GO:0009506 plasmodesma | GO:0005886 plasma membrane | GO:0005829 cytosol	GO:0030170 pyridoxal phosphate binding | GO:0008168 methyltransferase activity | GO:0004372 glycine hydroxymethyltransferase activity	2.1.2.1	pfam00464 SHMT | pfam00155 Aminotran_1_2	GO & Enzyme & Domain
PGSC0003DMT400035134	4379	gi|48057658|gb|AAT39957.1| Putative late blight resistance protein, identical	1190	2.5e-281	957.679	GO:0009626 plant-type hypersensitive response	GO:0016020 membrane | GO:0005737 cytoplasm	GO:0043531 ADP binding | GO:0005524 ATP binding	-	pfam12061 DUF3542 | pfam00931 NB-ARC | pfam13401 AAA_22	GO & Domain
PGSC0003DMT400035133	5402	gi|48057658|gb|AAT39957.1| Putative late blight resistance protein, identical	1166	4.07e-280	953.654	GO:0009626 plant-type hypersensitive response	GO:0016020 membrane | GO:0005737 cytoplasm	GO:0043531 ADP binding | GO:0005524 ATP binding	-	pfam12061 DUF3542 | pfam00931 NB-ARC | pfam13401 AAA_22	GO & Domain
PGSC0003DMT400046304	3316	gi|255541722|ref|XP_002511925.1| DECOY, putative	81	2.38e-25	124.926	-	-	-	-	-
PGSC0003DMT400000501	1944	gi|297828323|ref|XP_002882044.1| hypothetical protein ARALYDRAFT_904051	265	2.68e-71	264.017	-	-	-	-	-
PGSC0003DMT400000502	2055	gi|359489625|ref|XP_002275132.2| PREDICTED: uncharacterized protein LOC100244782	305	3.82e-115	405.343	-	-	-	-	-
PGSC0003DMT400021688	1016	gi|350538027|ref|NP_001234323.1| endo-1,4-beta-D-glucanase precursor	219	7.03e-152	527.438	GO:0005982 starch metabolic process | GO:0005985 sucrose metabolic process	-	GO:0008810 cellulase activity	-	pfam00759 Glyco_hydro_9	GO & Domain
PGSC0003DMT400072534	1030	gi|7619804|emb|CAB88214.1| putative tropinone reductase	205	2.61e-133	465.72	-	-	-	-	pfam00106 adh_short | pfam13561 adh_short_C2 | pfam08659 KR	Domain only
PGSC0003DMT400021686	1125	gi|350538027|ref|NP_001234323.1| endo-1,4-beta-D-glucanase precursor	278	3.44e-193	664.739	GO:0005982 starch metabolic process | GO:0005985 sucrose metabolic process	-	GO:0008810 cellulase activity	-	pfam00759 Glyco_hydro_9	GO & Domain
PGSC0003DMT400060445	2009	gi|255571695|ref|XP_002526791.1| ankyrin repeat-containing protein, putative	412	6.64e-235	803.382	-	-	-	-	pfam12796 Ank_2 | pfam13962 PGG | pfam13857 Ank_5 | pfam13637 Ank_4 | pfam00023 Ank | pfam13606 Ank_3	Domain only
PGSC0003DMT400060446	2508	gi|255571695|ref|XP_002526791.1| ankyrin repeat-containing protein, putative	561	0	1085.14	-	-	-	-	pfam12796 Ank_2 | pfam13962 PGG | pfam13857 Ank_5 | pfam13637 Ank_4 | pfam00023 Ank | pfam13606 Ank_3	Domain only
PGSC0003DMT400060447	2610	gi|224100903|ref|XP_002312060.1| predicted protein	584	0	1094.98	-	-	-	-	pfam12796 Ank_2 | pfam13962 PGG | pfam13857 Ank_5 | pfam13637 Ank_4 | pfam00023 Ank | pfam13606 Ank_3	Domain only
PGSC0003DMT400067688	3570	gi|225464565|ref|XP_002272986.1| PREDICTED: probable receptor-like protein kinase At5g24010	795	0	1202.32	-	-	-	2.7.11.1	pfam12819 Malectin_like | pfam07714 Pkinase_Tyr | pfam00069 Pkinase | pfam11721 Malectin	Enzym & Domain
PGSC0003DMT400022725	1205	gi|356568006|ref|XP_003552205.1| PREDICTED: PRA1 family protein A1-like	209	4.43e-130	454.986	GO:0016192 vesicle-mediated transport	GO:0005783 endoplasmic reticulum	-	-	pfam03208 PRA1	GO & Domain
PGSC0003DMT400022726	1211	gi|356568006|ref|XP_003552205.1| PREDICTED: PRA1 family protein A1-like	209	4.43e-130	454.986	GO:0016192 vesicle-mediated transport	GO:0005783 endoplasmic reticulum	-	-	pfam03208 PRA1	GO & Domain
PGSC0003DMT400003344	1710	gi|224118242|ref|XP_002331505.1| NAC domain protein, IPR003441	330	8.23e-130	454.092	GO:0006355 regulation of transcription, DNA-dependent | GO:0009733 response to auxin stimulus | GO:0048829 root cap development | GO:0048103 somatic stem cell division | GO:0045770 positive regulation of asymmetric cell division	GO:0005667 transcription factor complex	GO:0003677 DNA binding | GO:0003700 sequence-specific DNA binding transcription factor activity	-	pfam02365 NAM	GO & Domain
PGSC0003DMT400003343	2023	gi|224118242|ref|XP_002331505.1| NAC domain protein, IPR003441	390	3.08e-169	585.132	GO:0006355 regulation of transcription, DNA-dependent | GO:0009733 response to auxin stimulus | GO:0048829 root cap development | GO:0048103 somatic stem cell division | GO:0045770 positive regulation of asymmetric cell division	GO:0005667 transcription factor complex	GO:0003677 DNA binding | GO:0003700 sequence-specific DNA binding transcription factor activity	-	pfam02365 NAM	GO & Domain
PGSC0003DMT400074794	3141	gi|225429973|ref|XP_002281412.1| PREDICTED: probable peptide transporter At1g52190	451	7.57e-185	637.011	-	-	-	-	pfam00854 PTR2	Domain only
PGSC0003DMT400053350	3232	gi|356496769|ref|XP_003517238.1| PREDICTED: probable ADP-ribosylation factor At2g18390-like	48	1.54e-19	106.142	GO:0007264 small GTPase mediated signal transduction | GO:0009960 endosperm development | GO:0000226 microtubule cytoskeleton organization | GO:0007021 tubulin complex assembly | GO:0009630 gravitropism | GO:0009558 embryo sac cellularization | GO:0009793 embryo development ending in seed dormancy	GO:0005622 intracellular	GO:0003924 GTPase activity | GO:0005525 GTP binding	-	-	GO only
PGSC0003DMT400007611	583	-	-	-	-	-	-	-	-	-
PGSC0003DMT400018732	942	gi|224120130|ref|XP_002318251.1| predicted protein	72	4.03e-13	83.3334	-	-	-	-	-
PGSC0003DMT400018733	1020	gi|8810463|gb|AAF80124.1|AC024174_6 EST gb|AV534270 comes from this gene	60	3.18e-06	60.9716	-	-	-	-	-
PGSC0003DMT400096844	546	-	-	-	-	-	-	-	-	-
PGSC0003DMT400045801	885	gi|34452087|gb|AAQ72500.1| MADS-box protein 15	154	5.27e-69	255.966	-	-	-	-	pfam00319 SRF-TF	Domain only
PGSC0003DMT400045803	1241	gi|34452087|gb|AAQ72500.1| MADS-box protein 15	200	1.15e-77	281.906	-	-	-	-	pfam00319 SRF-TF	Domain only
PGSC0003DMT400045805	1397	-	-	-	-	-	-	-	-	-
PGSC0003DMT400045804	1609	gi|34452087|gb|AAQ72500.1| MADS-box protein 15	107	4.28e-43	179.489	-	-	-	-	pfam00319 SRF-TF	Domain only
PGSC0003DMT400027283	1739	gi|225430926|ref|XP_002277168.1| PREDICTED: uncharacterized protein LOC100263239	119	1.57e-53	211.243	-	-	-	-	-
PGSC0003DMT400002779	2405	gi|254071659|gb|ACT64589.1| fatty acid hydroperoxide lyase	480	0	1100.35	GO:0055114 oxidation-reduction process | GO:0006118 electron transport	-	GO:0020037 heme binding | GO:0016705 oxidoreductase activity, acting on paired donors, with incorporation or reduction of molecular oxygen | GO:0004497 monooxygenase activity | GO:0009055 electron carrier activity | GO:0016829 lyase activity	-	pfam00067 p450	GO & Domain
PGSC0003DMT400058441	4061	gi|350540104|ref|NP_001234133.1| phytochromobilin synthase	66	7.23e-31	142.816	GO:0010024 phytochromobilin biosynthetic process | GO:0055114 oxidation-reduction process | GO:0015994 chlorophyll metabolic process	-	GO:0050897 cobalt ion binding | GO:0050619 phytochromobilin:ferredoxin oxidoreductase activity	-	-	GO only
PGSC0003DMT400053108	805	gi|1220451|gb|AAA91883.1| alpha-amylase	83	4.37e-44	181.278	-	-	-	-	pfam07821 Alpha-amyl_C2	Domain only
PGSC0003DMT400053112	1468	gi|1220451|gb|AAA91883.1| alpha-amylase	340	1.66e-220	755.528	-	-	-	3.2.1.1	pfam07821 Alpha-amyl_C2 | pfam00128 Alpha-amylase	Enzym & Domain
PGSC0003DMT400053110	1599	gi|458456|gb|AAA16513.1| alpha amylase precursor	417	2.02e-240	821.719	GO:0005982 starch metabolic process | GO:0005985 sucrose metabolic process	-	GO:0033910 glucan 1,4-alpha-maltotetraohydrolase activity | GO:0004556 alpha-amylase activity | GO:0005509 calcium ion binding	3.2.1.1	pfam07821 Alpha-amyl_C2 | pfam00128 Alpha-amylase	GO & Enzyme & Domain
PGSC0003DMT400053109	2125	gi|458456|gb|AAA16513.1| alpha amylase precursor	331	9.15e-198	679.945	GO:0005982 starch metabolic process | GO:0005985 sucrose metabolic process	-	GO:0033910 glucan 1,4-alpha-maltotetraohydrolase activity | GO:0004556 alpha-amylase activity | GO:0005509 calcium ion binding	3.2.1.1	pfam07821 Alpha-amyl_C2 | pfam00128 Alpha-amylase	GO & Enzyme & Domain
PGSC0003DMT400046413	2790	gi|306481011|emb|CBL51953.1| kip-related protein	56	1.42e-20	109.273	-	-	-	-	-
PGSC0003DMT400003884	1536	gi|363807192|ref|NP_001242606.1| uncharacterized protein LOC100792755	167	7.36e-76	276.986	-	GO:0005794 Golgi apparatus	-	-	pfam13839 PC-Esterase | pfam14416 PMR5N	GO & Domain
PGSC0003DMT400003883	1713	gi|297735617|emb|CBI18111.3| unnamed protein product	390	8.19e-174	600.338	-	GO:0005794 Golgi apparatus	-	-	pfam13839 PC-Esterase | pfam14416 PMR5N	GO & Domain
PGSC0003DMT400032358	2928	gi|359493604|ref|XP_002283120.2| PREDICTED: UDP-N-acetylglucosamine 1-carboxyvinyltransferase-like	435	3.01e-192	661.609	GO:0007049 cell cycle | GO:0008360 regulation of cell shape | GO:0007047 cellular cell wall organization | GO:0051301 cell division | GO:0019277 UDP-N-acetylgalactosamine biosynthetic process | GO:0009252 peptidoglycan biosynthetic process	GO:0005737 cytoplasm	GO:0008760 UDP-N-acetylglucosamine 1-carboxyvinyltransferase activity	2.5.1.7	pfam00275 EPSP_synthase	GO & Enzyme & Domain
PGSC0003DMT400068798	3011	gi|48209878|gb|AAT40484.1| putative Myb-like DNA-binding protein	415	4.57e-165	571.267	-	-	-	-	pfam00249 Myb_DNA-binding | pfam13921 Myb_DNA-bind_6	Domain only
PGSC0003DMT400068797	3230	gi|48209878|gb|AAT40484.1| putative Myb-like DNA-binding protein	351	5.75e-125	437.991	-	-	-	-	pfam13921 Myb_DNA-bind_6 | pfam00249 Myb_DNA-binding	Domain only
PGSC0003DMT400017259	4988	gi|225435347|ref|XP_002282455.1| PREDICTED: putative cyclic nucleotide-gated ion channel 15-like	710	0	1297.58	GO:0006813 potassium ion transport | GO:0055085 transmembrane transport	GO:0016020 membrane	GO:0030551 cyclic nucleotide binding | GO:0005516 calmodulin binding | GO:0005261 cation channel activity	-	pfam14244 UBN2_3 | pfam00520 Ion_trans | pfam00027 cNMP_binding | pfam12420 DUF3671	GO & Domain
PGSC0003DMT400030246	1016	gi|2494126|gb|AAB80635.1| Contains similarity to Chlamydia outer membrane protein (gb|X53512)	24	0.00236	51.5797	-	-	-	-	-
PGSC0003DMT400049024	3540	gi|224116370|ref|XP_002317281.1| predicted protein	384	6.01e-174	600.785	-	-	-	-	pfam12937 F-box-like | pfam00646 F-box	Domain only
PGSC0003DMT400047733	575	-	-	-	-	-	-	-	-	-
PGSC0003DMT400030256	2861	gi|212722724|ref|NP_001131424.1| uncharacterized protein LOC100192754	30	1.74e-11	79.7555	-	GO:0009536 plastid	-	-	-	GO only
PGSC0003DMT400029443	572	gi|297736872|emb|CBI26073.3| unnamed protein product	92	1.98e-41	172.333	GO:0006470 protein dephosphorylation	GO:0008287 protein serine/threonine phosphatase complex	GO:0004722 protein serine/threonine phosphatase activity	-	-	GO only
PGSC0003DMT400041233	2060	gi|302142171|emb|CBI19374.3| unnamed protein product	393	5.64e-104	368.222	-	-	-	-	pfam03909 BSD	Domain only
PGSC0003DMT400022857	342	gi|217069856|gb|ACJ83288.1| unknown	113	7.45e-69	251.494	GO:0006810 transport	GO:0005773 vacuole	GO:0005215 transporter activity	-	pfam04133 Vps55	GO & Domain
PGSC0003DMT400028268	2120	gi|109676318|gb|ABG37641.1| auxin-regulated protein-like protein	207	1.92e-34	153.102	-	-	GO:0008270 zinc ion binding	-	pfam13920 zf-C3HC4_3 | pfam13923 zf-C3HC4_2 | pfam13639 zf-RING_2	GO & Domain
PGSC0003DMT400028272	2482	gi|225446355|ref|XP_002274072.1| PREDICTED: putative E3 ubiquitin-protein ligase XBAT35	349	1.21e-118	416.971	-	-	GO:0008270 zinc ion binding	-	pfam12796 Ank_2 | pfam13920 zf-C3HC4_3 | pfam13923 zf-C3HC4_2 | pfam13857 Ank_5 | pfam13639 zf-RING_2 | pfam00023 Ank | pfam13637 Ank_4	GO & Domain
PGSC0003DMT400028271	2486	gi|7939538|dbj|BAA95741.1| unnamed protein product	178	2.69e-79	287.72	-	-	GO:0008270 zinc ion binding	-	pfam12796 Ank_2 | pfam13920 zf-C3HC4_3 | pfam13923 zf-C3HC4_2 | pfam13857 Ank_5 | pfam13639 zf-RING_2 | pfam00023 Ank | pfam13637 Ank_4	GO & Domain
PGSC0003DMT400028270	2556	gi|109676318|gb|ABG37641.1| auxin-regulated protein-like protein	207	2.37e-34	153.102	-	-	GO:0008270 zinc ion binding	-	pfam13920 zf-C3HC4_3 | pfam13923 zf-C3HC4_2 | pfam13639 zf-RING_2	GO & Domain
PGSC0003DMT400043606	2718	gi|147865073|emb|CAN83232.1| hypothetical protein VITISV_021876	787	4.91e-147	511.338	GO:0006952 defense response | GO:0006470 protein dephosphorylation	-	GO:0017111 nucleoside-triphosphatase activity | GO:0004721 phosphoprotein phosphatase activity | GO:0043531 ADP binding | GO:0005524 ATP binding	-	pfam00931 NB-ARC | pfam13401 AAA_22 | pfam13191 AAA_16 | pfam05729 NACHT | pfam13207 AAA_17 | pfam12799 LRR_4	GO & Domain
PGSC0003DMT400028273	3630	gi|30686999|ref|NP_850628.1| putative E3 ubiquitin-protein ligase XBAT35	225	4.32e-102	361.961	-	-	GO:0008270 zinc ion binding	-	pfam12796 Ank_2 | pfam13920 zf-C3HC4_3 | pfam13923 zf-C3HC4_2 | pfam13857 Ank_5 | pfam13639 zf-RING_2 | pfam00023 Ank | pfam13637 Ank_4	GO & Domain
PGSC0003DMT400043609	3907	gi|147865073|emb|CAN83232.1| hypothetical protein VITISV_021876	793	3.6e-147	511.785	GO:0006952 defense response | GO:0006470 protein dephosphorylation	-	GO:0017111 nucleoside-triphosphatase activity | GO:0004721 phosphoprotein phosphatase activity | GO:0043531 ADP binding | GO:0005524 ATP binding	-	pfam00931 NB-ARC | pfam13401 AAA_22 | pfam13191 AAA_16 | pfam05729 NACHT | pfam13207 AAA_17	GO & Domain
PGSC0003DMT400043611	4405	gi|359488101|ref|XP_002263761.2| PREDICTED: disease resistance protein At4g27190-like	1168	8.09e-160	553.825	GO:0006952 defense response | GO:0006470 protein dephosphorylation	-	GO:0017111 nucleoside-triphosphatase activity | GO:0004721 phosphoprotein phosphatase activity | GO:0043531 ADP binding | GO:0005524 ATP binding	-	pfam00931 NB-ARC | pfam13401 AAA_22 | pfam13191 AAA_16 | pfam05729 NACHT | pfam13207 AAA_17	GO & Domain
PGSC0003DMT400044975	720	-	-	-	-	-	-	-	-	-
PGSC0003DMT400088902	345	-	-	-	-	-	-	-	-	-
PGSC0003DMT400057121	619	-	-	-	-	-	-	-	-	-
PGSC0003DMT400007275	1302	gi|27151627|sp|Q9XGI7.1|NAS_SOLLC RecName: Full=Nicotianamine synthase; AltName: Full=Chloronerva; AltName: Full=S-adenosyl-L-methionine:S-adenosyl-L-methionine:S-adenosyl-methionine 3-amino-3-carboxypropyltransferase	317	8.82e-207	709.91	GO:0030418 nicotianamine biosynthetic process | GO:0071369 cellular response to ethylene stimulus | GO:0010043 response to zinc ion | GO:0071281 cellular response to iron ion | GO:0071732 cellular response to nitric oxide	-	GO:0030410 nicotianamine synthase activity	-	pfam03059 NAS | pfam12847 Methyltransf_18	GO & Domain
PGSC0003DMT400012954	2256	gi|255555019|ref|XP_002518547.1| UDP-3-O-	188	9.17e-103	364.197	GO:0009245 lipid A biosynthetic process | GO:0015940 pantothenate biosynthetic process | GO:0042967 acyl-carrier-protein biosynthetic process	-	GO:0008780 acyl-[acyl-carrier-protein]-UDP-N-acetylglucosamine O-acyltransferase activity	-	pfam00132 Hexapep	GO & Domain
PGSC0003DMT400009115	1661	gi|225431223|ref|XP_002273008.1| PREDICTED: LRR receptor-like serine/threonine-protein kinase FLS2	418	1.84e-186	642.378	GO:0006468 protein phosphorylation | GO:0055114 oxidation-reduction process | GO:0007169 transmembrane receptor protein tyrosine kinase signaling pathway	GO:0016021 integral to membrane	GO:0004714 transmembrane receptor protein tyrosine kinase activity | GO:0005524 ATP binding | GO:0032440 2-alkenal reductase [NAD(P)] activity	2.7.11.1	pfam13855 LRR_8 | pfam12799 LRR_4	GO & Enzyme & Domain
PGSC0003DMT400040357	1637	gi|225445384|ref|XP_002281699.1| PREDICTED: uncharacterized protein LOC100262914	386	3.54e-126	442.016	-	-	-	-	-
PGSC0003DMT400046344	2234	gi|224118210|ref|XP_002317760.1| predicted protein	110	2.77e-32	146.394	GO:0006816 calcium ion transport | GO:0006813 potassium ion transport	GO:0008076 voltage-gated potassium channel complex | GO:0005622 intracellular | GO:0017071 intracellular cyclic nucleotide activated cation channel complex	GO:0030551 cyclic nucleotide binding | GO:0005242 inward rectifier potassium channel activity | GO:0005221 intracellular cyclic nucleotide activated cation channel activity | GO:0005516 calmodulin binding	-	-	GO only
PGSC0003DMT400044988	8321	gi|359473713|ref|XP_002266306.2| PREDICTED: cyclin-dependent kinase G-2-like	735	0	1081.56	GO:0006468 protein phosphorylation | GO:0009069 serine family amino acid metabolic process	GO:0005829 cytosol	GO:0008353 RNA polymerase II carboxy-terminal domain kinase activity | GO:0005515 protein binding | GO:0005524 ATP binding	2.7.11.22 | 2.7.11.23 | 2.7.11.1	pfam00069 Pkinase | pfam07714 Pkinase_Tyr	GO & Enzyme & Domain
PGSC0003DMT400044986	8339	gi|359473713|ref|XP_002266306.2| PREDICTED: cyclin-dependent kinase G-2-like	735	0	1081.56	GO:0006468 protein phosphorylation | GO:0009069 serine family amino acid metabolic process	GO:0005829 cytosol	GO:0008353 RNA polymerase II carboxy-terminal domain kinase activity | GO:0005515 protein binding | GO:0005524 ATP binding	2.7.11.22 | 2.7.11.23 | 2.7.11.1	pfam00069 Pkinase | pfam07714 Pkinase_Tyr	GO & Enzyme & Domain
PGSC0003DMT400044989	8431	gi|359473713|ref|XP_002266306.2| PREDICTED: cyclin-dependent kinase G-2-like	630	4.76e-258	880.307	GO:0006468 protein phosphorylation | GO:0009069 serine family amino acid metabolic process	GO:0005829 cytosol	GO:0008353 RNA polymerase II carboxy-terminal domain kinase activity | GO:0005515 protein binding | GO:0005524 ATP binding	2.7.11.22 | 2.7.11.23 | 2.7.11.1	pfam00069 Pkinase | pfam07714 Pkinase_Tyr	GO & Enzyme & Domain
PGSC0003DMT400044987	8433	gi|359473713|ref|XP_002266306.2| PREDICTED: cyclin-dependent kinase G-2-like	735	0	1081.56	GO:0006468 protein phosphorylation | GO:0009069 serine family amino acid metabolic process	GO:0005829 cytosol	GO:0008353 RNA polymerase II carboxy-terminal domain kinase activity | GO:0005515 protein binding | GO:0005524 ATP binding	2.7.11.22 | 2.7.11.23 | 2.7.11.1	pfam00069 Pkinase | pfam07714 Pkinase_Tyr	GO & Enzyme & Domain
PGSC0003DMT400035126	478	-	-	-	-	-	-	-	-	-
PGSC0003DMT400024061	2036	gi|39636785|gb|AAR29074.1| blight resistance protein SH10	299	7.43e-164	567.242	GO:0006952 defense response	-	GO:0005524 ATP binding | GO:0043531 ADP binding	-	-	GO only
PGSC0003DMT400002779	2405	gi|254071659|gb|ACT64589.1| fatty acid hydroperoxide lyase	480	0	1100.35	GO:0055114 oxidation-reduction process | GO:0006118 electron transport	-	GO:0020037 heme binding | GO:0016705 oxidoreductase activity, acting on paired donors, with incorporation or reduction of molecular oxygen | GO:0004497 monooxygenase activity | GO:0009055 electron carrier activity | GO:0016829 lyase activity	-	pfam00067 p450	GO & Domain
PGSC0003DMT400081911	2436	gi|75277587|sp|O24370.1|LOX21_SOLTU RecName: Full=Linoleate 13S-lipoxygenase 2-1, chloroplastic; AltName: Full=Lipoxygenase 2-1; Flags: Precursor	142	5.85e-95	338.258	GO:0031408 oxylipin biosynthetic process | GO:0055114 oxidation-reduction process	GO:0009570 chloroplast stroma | GO:0009534 chloroplast thylakoid	GO:0005506 iron ion binding | GO:0016165 lipoxygenase activity	-	-	GO only
PGSC0003DMT400028006	792	gi|162568912|gb|ABY19382.1| putative staygreen protein	150	6.02e-79	285.037	-	-	-	-	pfam12638 Staygreen	Domain only
PGSC0003DMT400018732	942	gi|224120130|ref|XP_002318251.1| predicted protein	72	4.03e-13	83.3334	-	-	-	-	-
PGSC0003DMT400018733	1020	gi|8810463|gb|AAF80124.1|AC024174_6 EST gb|AV534270 comes from this gene	60	3.18e-06	60.9716	-	-	-	-	-
PGSC0003DMT400028004	1193	gi|162568912|gb|ABY19382.1| putative staygreen protein	58	2.32e-29	136.107	-	-	-	-	-
PGSC0003DMT400053350	3232	gi|356496769|ref|XP_003517238.1| PREDICTED: probable ADP-ribosylation factor At2g18390-like	48	1.54e-19	106.142	GO:0007264 small GTPase mediated signal transduction | GO:0009960 endosperm development | GO:0000226 microtubule cytoskeleton organization | GO:0007021 tubulin complex assembly | GO:0009630 gravitropism | GO:0009558 embryo sac cellularization | GO:0009793 embryo development ending in seed dormancy	GO:0005622 intracellular	GO:0003924 GTPase activity | GO:0005525 GTP binding	-	-	GO only
PGSC0003DMT400027283	1739	gi|225430926|ref|XP_002277168.1| PREDICTED: uncharacterized protein LOC100263239	119	1.57e-53	211.243	-	-	-	-	-
PGSC0003DMT400015388	595	gi|147769927|emb|CAN76446.1| hypothetical protein VITISV_010117	89	8.61e-23	113.745	-	-	-	-	-
PGSC0003DMT400034856	1610	gi|359477703|ref|XP_002280696.2| PREDICTED: cellulose synthase-like protein G2-like	49	1.85e-05	59.1827	-	-	-	-	-
PGSC0003DMT400028395	1940	-	-	-	-	-	-	-	-	-
PGSC0003DMT400030295	2594	gi|225433385|ref|XP_002285613.1| PREDICTED: uncharacterized protein LOC100261265	153	6.36e-60	230.921	-	-	-	-	pfam03018 Dirigent	Domain only
PGSC0003DMT400010887	976	gi|53830845|gb|AAU95245.1| putative thaumatin-like protein	221	1.72e-160	556.061	GO:0050832 defense response to fungus | GO:0031640 killing of cells of other organism	GO:0005576 extracellular region	-	-	pfam00314 Thaumatin | pfam00095 WAP	GO & Domain
PGSC0003DMT400073315	1527	gi|217075514|gb|ACJ86117.1| unknown	164	2.11e-92	329.76	GO:0032259 methylation | GO:0008654 phospholipid biosynthetic process | GO:0006544 glycine metabolic process | GO:0006563 L-serine metabolic process | GO:0006566 threonine metabolic process	GO:0005792 microsome	GO:0080101 phosphatidyl-N-dimethylethanolamine N-methyltransferase activity | GO:0000773 phosphatidyl-N-methylethanolamine N-methyltransferase activity	-	pfam04191 PEMT	GO & Domain
PGSC0003DMT400051426	3312	gi|118485437|gb|ABK94575.1| unknown	518	4.4e-269	916.98	-	GO:0005886 plasma membrane	-	-	pfam13962 PGG | pfam12796 Ank_2 | pfam13857 Ank_5 | pfam13637 Ank_4 | pfam00023 Ank | pfam13606 Ank_3	GO & Domain
PGSC0003DMT400067489	1769	gi|7705206|gb|AAB32591.2| MybSt1	342	1.18e-236	809.197	GO:0009753 response to jasmonic acid stimulus | GO:0009739 response to gibberellin stimulus | GO:0009651 response to salt stress | GO:0006355 regulation of transcription, DNA-dependent | GO:0009751 response to salicylic acid stimulus | GO:0009737 response to abscisic acid stimulus | GO:0009723 response to ethylene stimulus | GO:0046686 response to cadmium ion	GO:0005667 transcription factor complex	GO:0008270 zinc ion binding | GO:0003677 DNA binding | GO:0003700 sequence-specific DNA binding transcription factor activity	-	pfam00249 Myb_DNA-binding	GO & Domain
PGSC0003DMT400063870	1515	-	-	-	-	-	-	-	-	-
PGSC0003DMT400082327	596	gi|15144514|gb|AAK84481.1| unknown	84	4.69e-33	146.394	-	-	-	-	-
PGSC0003DMT400084510	1253	gi|15144514|gb|AAK84481.1| unknown	84	1.39e-32	146.394	-	-	-	-	-
PGSC0003DMT400077278	4050	gi|356541279|ref|XP_003539106.1| PREDICTED: uncharacterized protein LOC100813427	998	3e-287	977.357	-	GO:0009506 plasmodesma	GO:0008270 zinc ion binding | GO:0000166 nucleotide binding | GO:0003723 RNA binding	-	pfam00076 RRM_1 | pfam14259 RRM_6 | pfam13893 RRM_5 | pfam13923 zf-C3HC4_2 | pfam13639 zf-RING_2	GO & Domain
PGSC0003DMT400077277	4060	gi|356541279|ref|XP_003539106.1| PREDICTED: uncharacterized protein LOC100813427	786	1.16e-164	569.926	-	GO:0009506 plasmodesma	GO:0008270 zinc ion binding | GO:0000166 nucleotide binding | GO:0003723 RNA binding	-	pfam00076 RRM_1 | pfam14259 RRM_6 | pfam13893 RRM_5 | pfam13923 zf-C3HC4_2 | pfam13639 zf-RING_2	GO & Domain
PGSC0003DMT400077276	4930	gi|356541279|ref|XP_003539106.1| PREDICTED: uncharacterized protein LOC100813427	206	1.81e-121	426.363	-	GO:0009506 plasmodesma	GO:0008270 zinc ion binding | GO:0000166 nucleotide binding | GO:0003723 RNA binding	-	pfam00076 RRM_1 | pfam14259 RRM_6 | pfam13893 RRM_5 | pfam13923 zf-C3HC4_2 | pfam13639 zf-RING_2	GO & Domain
PGSC0003DMT400077275	5036	gi|356541279|ref|XP_003539106.1| PREDICTED: uncharacterized protein LOC100813427	206	1.81e-121	426.363	-	GO:0009506 plasmodesma	GO:0008270 zinc ion binding | GO:0000166 nucleotide binding | GO:0003723 RNA binding	-	pfam00076 RRM_1 | pfam14259 RRM_6 | pfam13893 RRM_5 | pfam13923 zf-C3HC4_2 | pfam13639 zf-RING_2	GO & Domain
PGSC0003DMT400061420	601	gi|147800314|emb|CAN73108.1| hypothetical protein VITISV_001943	148	7.81e-72	263.122	GO:0006979 response to oxidative stress | GO:0046777 protein autophosphorylation | GO:0006783 heme biosynthetic process | GO:0006355 regulation of transcription, DNA-dependent | GO:0015994 chlorophyll metabolic process | GO:0009069 serine family amino acid metabolic process	GO:0005739 mitochondrion | GO:0009507 chloroplast	GO:0004325 ferrochelatase activity | GO:0004674 protein serine/threonine kinase activity | GO:0004712 protein serine/threonine/tyrosine kinase activity | GO:0005524 ATP binding | GO:0005515 protein binding	-	-	GO only
PGSC0003DMT400061423	1523	gi|225439856|ref|XP_002278124.1| PREDICTED: serine/threonine-protein kinase AFC1	427	8.47e-260	886.121	GO:0006979 response to oxidative stress | GO:0006468 protein phosphorylation | GO:0006783 heme biosynthetic process | GO:0006355 regulation of transcription, DNA-dependent | GO:0015994 chlorophyll metabolic process | GO:0009069 serine family amino acid metabolic process	GO:0005739 mitochondrion | GO:0009507 chloroplast	GO:0004325 ferrochelatase activity | GO:0004674 protein serine/threonine kinase activity | GO:0004712 protein serine/threonine/tyrosine kinase activity | GO:0005524 ATP binding | GO:0005515 protein binding	2.7.12.1	pfam00069 Pkinase | pfam07714 Pkinase_Tyr	GO & Enzyme & Domain
PGSC0003DMT400021688	1016	gi|350538027|ref|NP_001234323.1| endo-1,4-beta-D-glucanase precursor	219	7.03e-152	527.438	GO:0005982 starch metabolic process | GO:0005985 sucrose metabolic process	-	GO:0008810 cellulase activity	-	pfam00759 Glyco_hydro_9	GO & Domain
PGSC0003DMT400021686	1125	gi|350538027|ref|NP_001234323.1| endo-1,4-beta-D-glucanase precursor	278	3.44e-193	664.739	GO:0005982 starch metabolic process | GO:0005985 sucrose metabolic process	-	GO:0008810 cellulase activity	-	pfam00759 Glyco_hydro_9	GO & Domain
PGSC0003DMT400060445	2009	gi|255571695|ref|XP_002526791.1| ankyrin repeat-containing protein, putative	412	6.64e-235	803.382	-	-	-	-	pfam12796 Ank_2 | pfam13962 PGG | pfam13857 Ank_5 | pfam13637 Ank_4 | pfam00023 Ank | pfam13606 Ank_3	Domain only
PGSC0003DMT400060446	2508	gi|255571695|ref|XP_002526791.1| ankyrin repeat-containing protein, putative	561	0	1085.14	-	-	-	-	pfam12796 Ank_2 | pfam13962 PGG | pfam13857 Ank_5 | pfam13637 Ank_4 | pfam00023 Ank | pfam13606 Ank_3	Domain only
PGSC0003DMT400060447	2610	gi|224100903|ref|XP_002312060.1| predicted protein	584	0	1094.98	-	-	-	-	pfam12796 Ank_2 | pfam13962 PGG | pfam13857 Ank_5 | pfam13637 Ank_4 | pfam00023 Ank | pfam13606 Ank_3	Domain only
PGSC0003DMT400038664	2014	gi|31096385|emb|CAC85464.1| putative urease accessory protein D	297	1.49e-196	675.92	GO:0006807 nitrogen compound metabolic process	-	GO:0016151 nickel cation binding	-	pfam01774 UreD	GO & Domain
PGSC0003DMT400046304	3316	gi|255541722|ref|XP_002511925.1| DECOY, putative	81	2.38e-25	124.926	-	-	-	-	-
PGSC0003DMT400021688	1016	gi|350538027|ref|NP_001234323.1| endo-1,4-beta-D-glucanase precursor	219	7.03e-152	527.438	GO:0005982 starch metabolic process | GO:0005985 sucrose metabolic process	-	GO:0008810 cellulase activity	-	pfam00759 Glyco_hydro_9	GO & Domain
PGSC0003DMT400021686	1125	gi|350538027|ref|NP_001234323.1| endo-1,4-beta-D-glucanase precursor	278	3.44e-193	664.739	GO:0005982 starch metabolic process | GO:0005985 sucrose metabolic process	-	GO:0008810 cellulase activity	-	pfam00759 Glyco_hydro_9	GO & Domain
PGSC0003DMT400060445	2009	gi|255571695|ref|XP_002526791.1| ankyrin repeat-containing protein, putative	412	6.64e-235	803.382	-	-	-	-	pfam12796 Ank_2 | pfam13962 PGG | pfam13857 Ank_5 | pfam13637 Ank_4 | pfam00023 Ank | pfam13606 Ank_3	Domain only
PGSC0003DMT400060446	2508	gi|255571695|ref|XP_002526791.1| ankyrin repeat-containing protein, putative	561	0	1085.14	-	-	-	-	pfam12796 Ank_2 | pfam13962 PGG | pfam13857 Ank_5 | pfam13637 Ank_4 | pfam00023 Ank | pfam13606 Ank_3	Domain only
PGSC0003DMT400060447	2610	gi|224100903|ref|XP_002312060.1| predicted protein	584	0	1094.98	-	-	-	-	pfam12796 Ank_2 | pfam13962 PGG | pfam13857 Ank_5 | pfam13637 Ank_4 | pfam00023 Ank | pfam13606 Ank_3	Domain only
PGSC0003DMT400038664	2014	gi|31096385|emb|CAC85464.1| putative urease accessory protein D	297	1.49e-196	675.92	GO:0006807 nitrogen compound metabolic process	-	GO:0016151 nickel cation binding	-	pfam01774 UreD	GO & Domain
PGSC0003DMT400046304	3316	gi|255541722|ref|XP_002511925.1| DECOY, putative	81	2.38e-25	124.926	-	-	-	-	-
PGSC0003DMT400004011	737	gi|225442737|ref|XP_002280567.1| PREDICTED: GPI mannosyltransferase 1	104	1.6e-47	191.564	GO:0006506 GPI anchor biosynthetic process | GO:0030244 cellulose biosynthetic process | GO:0051301 cell division | GO:0009832 plant-type cell wall biogenesis | GO:0009790 embryo development	GO:0016021 integral to membrane | GO:0016023 cytoplasmic membrane-bounded vesicle | GO:0005789 endoplasmic reticulum membrane	GO:0051751 alpha-1,4-mannosyltransferase activity	-	-	GO only
PGSC0003DMT400004012	1468	gi|225442737|ref|XP_002280567.1| PREDICTED: GPI mannosyltransferase 1	348	1.67e-176	609.282	GO:0006506 GPI anchor biosynthetic process | GO:0030244 cellulose biosynthetic process | GO:0051301 cell division | GO:0009832 plant-type cell wall biogenesis | GO:0009790 embryo development	GO:0016021 integral to membrane | GO:0016023 cytoplasmic membrane-bounded vesicle | GO:0005789 endoplasmic reticulum membrane	GO:0051751 alpha-1,4-mannosyltransferase activity	-	pfam05007 Mannosyl_trans | pfam01757 Acyl_transf_3 | pfam11877 DUF3397 | pfam00487 FA_desaturase	GO & Domain
PGSC0003DMT400004013	1806	gi|225442737|ref|XP_002280567.1| PREDICTED: GPI mannosyltransferase 1	433	2.98e-229	784.599	GO:0006506 GPI anchor biosynthetic process | GO:0030244 cellulose biosynthetic process | GO:0051301 cell division | GO:0009832 plant-type cell wall biogenesis | GO:0009790 embryo development	GO:0016021 integral to membrane | GO:0016023 cytoplasmic membrane-bounded vesicle | GO:0005789 endoplasmic reticulum membrane	GO:0051751 alpha-1,4-mannosyltransferase activity	-	pfam05007 Mannosyl_trans | pfam06728 PIG-U | pfam01757 Acyl_transf_3 | pfam11877 DUF3397 | pfam00487 FA_desaturase	GO & Domain
PGSC0003DMT400004014	1858	gi|225442737|ref|XP_002280567.1| PREDICTED: GPI mannosyltransferase 1	286	7.61e-141	490.765	GO:0006506 GPI anchor biosynthetic process | GO:0030244 cellulose biosynthetic process | GO:0051301 cell division | GO:0009832 plant-type cell wall biogenesis | GO:0009790 embryo development	GO:0016021 integral to membrane | GO:0016023 cytoplasmic membrane-bounded vesicle | GO:0005789 endoplasmic reticulum membrane	GO:0051751 alpha-1,4-mannosyltransferase activity	-	pfam05007 Mannosyl_trans | pfam01757 Acyl_transf_3 | pfam11877 DUF3397 | pfam00487 FA_desaturase	GO & Domain
PGSC0003DMT400030246	1016	gi|2494126|gb|AAB80635.1| Contains similarity to Chlamydia outer membrane protein (gb|X53512)	24	0.00236	51.5797	-	-	-	-	-
PGSC0003DMT400049024	3540	gi|224116370|ref|XP_002317281.1| predicted protein	384	6.01e-174	600.785	-	-	-	-	pfam12937 F-box-like | pfam00646 F-box	Domain only
PGSC0003DMT400047733	575	-	-	-	-	-	-	-	-	-
PGSC0003DMT400030256	2861	gi|212722724|ref|NP_001131424.1| uncharacterized protein LOC100192754	30	1.74e-11	79.7555	-	GO:0009536 plastid	-	-	-	GO only
PGSC0003DMT400074794	3141	gi|225429973|ref|XP_002281412.1| PREDICTED: probable peptide transporter At1g52190	451	7.57e-185	637.011	-	-	-	-	pfam00854 PTR2	Domain only
PGSC0003DMT400053350	3232	gi|356496769|ref|XP_003517238.1| PREDICTED: probable ADP-ribosylation factor At2g18390-like	48	1.54e-19	106.142	GO:0007264 small GTPase mediated signal transduction | GO:0009960 endosperm development | GO:0000226 microtubule cytoskeleton organization | GO:0007021 tubulin complex assembly | GO:0009630 gravitropism | GO:0009558 embryo sac cellularization | GO:0009793 embryo development ending in seed dormancy	GO:0005622 intracellular	GO:0003924 GTPase activity | GO:0005525 GTP binding	-	-	GO only
PGSC0003DMT400007611	583	-	-	-	-	-	-	-	-	-
PGSC0003DMT400018732	942	gi|224120130|ref|XP_002318251.1| predicted protein	72	4.03e-13	83.3334	-	-	-	-	-
PGSC0003DMT400018733	1020	gi|8810463|gb|AAF80124.1|AC024174_6 EST gb|AV534270 comes from this gene	60	3.18e-06	60.9716	-	-	-	-	-
PGSC0003DMT400096844	546	-	-	-	-	-	-	-	-	-
PGSC0003DMT400045801	885	gi|34452087|gb|AAQ72500.1| MADS-box protein 15	154	5.27e-69	255.966	-	-	-	-	pfam00319 SRF-TF	Domain only
PGSC0003DMT400045803	1241	gi|34452087|gb|AAQ72500.1| MADS-box protein 15	200	1.15e-77	281.906	-	-	-	-	pfam00319 SRF-TF	Domain only
PGSC0003DMT400045805	1397	-	-	-	-	-	-	-	-	-
PGSC0003DMT400045804	1609	gi|34452087|gb|AAQ72500.1| MADS-box protein 15	107	4.28e-43	179.489	-	-	-	-	pfam00319 SRF-TF	Domain only
PGSC0003DMT400027283	1739	gi|225430926|ref|XP_002277168.1| PREDICTED: uncharacterized protein LOC100263239	119	1.57e-53	211.243	-	-	-	-	-
PGSC0003DMT400002779	2405	gi|254071659|gb|ACT64589.1| fatty acid hydroperoxide lyase	480	0	1100.35	GO:0055114 oxidation-reduction process | GO:0006118 electron transport	-	GO:0020037 heme binding | GO:0016705 oxidoreductase activity, acting on paired donors, with incorporation or reduction of molecular oxygen | GO:0004497 monooxygenase activity | GO:0009055 electron carrier activity | GO:0016829 lyase activity	-	pfam00067 p450	GO & Domain
PGSC0003DMT400058441	4061	gi|350540104|ref|NP_001234133.1| phytochromobilin synthase	66	7.23e-31	142.816	GO:0010024 phytochromobilin biosynthetic process | GO:0055114 oxidation-reduction process | GO:0015994 chlorophyll metabolic process	-	GO:0050897 cobalt ion binding | GO:0050619 phytochromobilin:ferredoxin oxidoreductase activity	-	-	GO only
PGSC0003DMT400053108	805	gi|1220451|gb|AAA91883.1| alpha-amylase	83	4.37e-44	181.278	-	-	-	-	pfam07821 Alpha-amyl_C2	Domain only
PGSC0003DMT400053112	1468	gi|1220451|gb|AAA91883.1| alpha-amylase	340	1.66e-220	755.528	-	-	-	3.2.1.1	pfam07821 Alpha-amyl_C2 | pfam00128 Alpha-amylase	Enzym & Domain
PGSC0003DMT400053110	1599	gi|458456|gb|AAA16513.1| alpha amylase precursor	417	2.02e-240	821.719	GO:0005982 starch metabolic process | GO:0005985 sucrose metabolic process	-	GO:0033910 glucan 1,4-alpha-maltotetraohydrolase activity | GO:0004556 alpha-amylase activity | GO:0005509 calcium ion binding	3.2.1.1	pfam07821 Alpha-amyl_C2 | pfam00128 Alpha-amylase	GO & Enzyme & Domain
PGSC0003DMT400053109	2125	gi|458456|gb|AAA16513.1| alpha amylase precursor	331	9.15e-198	679.945	GO:0005982 starch metabolic process | GO:0005985 sucrose metabolic process	-	GO:0033910 glucan 1,4-alpha-maltotetraohydrolase activity | GO:0004556 alpha-amylase activity | GO:0005509 calcium ion binding	3.2.1.1	pfam07821 Alpha-amyl_C2 | pfam00128 Alpha-amylase	GO & Enzyme & Domain
PGSC0003DMT400046413	2790	gi|306481011|emb|CBL51953.1| kip-related protein	56	1.42e-20	109.273	-	-	-	-	-
PGSC0003DMT400003884	1536	gi|363807192|ref|NP_001242606.1| uncharacterized protein LOC100792755	167	7.36e-76	276.986	-	GO:0005794 Golgi apparatus	-	-	pfam13839 PC-Esterase | pfam14416 PMR5N	GO & Domain
PGSC0003DMT400003883	1713	gi|297735617|emb|CBI18111.3| unnamed protein product	390	8.19e-174	600.338	-	GO:0005794 Golgi apparatus	-	-	pfam13839 PC-Esterase | pfam14416 PMR5N	GO & Domain
PGSC0003DMT400032358	2928	gi|359493604|ref|XP_002283120.2| PREDICTED: UDP-N-acetylglucosamine 1-carboxyvinyltransferase-like	435	3.01e-192	661.609	GO:0007049 cell cycle | GO:0008360 regulation of cell shape | GO:0007047 cellular cell wall organization | GO:0051301 cell division | GO:0019277 UDP-N-acetylgalactosamine biosynthetic process | GO:0009252 peptidoglycan biosynthetic process	GO:0005737 cytoplasm	GO:0008760 UDP-N-acetylglucosamine 1-carboxyvinyltransferase activity	2.5.1.7	pfam00275 EPSP_synthase	GO & Enzyme & Domain
PGSC0003DMT400068798	3011	gi|48209878|gb|AAT40484.1| putative Myb-like DNA-binding protein	415	4.57e-165	571.267	-	-	-	-	pfam00249 Myb_DNA-binding | pfam13921 Myb_DNA-bind_6	Domain only
PGSC0003DMT400068797	3230	gi|48209878|gb|AAT40484.1| putative Myb-like DNA-binding protein	351	5.75e-125	437.991	-	-	-	-	pfam13921 Myb_DNA-bind_6 | pfam00249 Myb_DNA-binding	Domain only
PGSC0003DMT400017259	4988	gi|225435347|ref|XP_002282455.1| PREDICTED: putative cyclic nucleotide-gated ion channel 15-like	710	0	1297.58	GO:0006813 potassium ion transport | GO:0055085 transmembrane transport	GO:0016020 membrane	GO:0030551 cyclic nucleotide binding | GO:0005516 calmodulin binding | GO:0005261 cation channel activity	-	pfam14244 UBN2_3 | pfam00520 Ion_trans | pfam00027 cNMP_binding | pfam12420 DUF3671	GO & Domain
PGSC0003DMT400046304	3316	gi|255541722|ref|XP_002511925.1| DECOY, putative	81	2.38e-25	124.926	-	-	-	-	-
PGSC0003DMT400000501	1944	gi|297828323|ref|XP_002882044.1| hypothetical protein ARALYDRAFT_904051	265	2.68e-71	264.017	-	-	-	-	-
PGSC0003DMT400000502	2055	gi|359489625|ref|XP_002275132.2| PREDICTED: uncharacterized protein LOC100244782	305	3.82e-115	405.343	-	-	-	-	-
PGSC0003DMT400002016	1697	gi|9794870|gb|AAF98369.1|AF158253_1 patatin-like protein 3	271	6.07e-137	477.795	GO:0006629 lipid metabolic process	GO:0009536 plastid	GO:0016787 hydrolase activity	-	pfam01734 Patatin	GO & Domain
PGSC0003DMT400015813	1521	gi|225427983|ref|XP_002277675.1| PREDICTED: probable endo-1,4-beta-xylanase C-like	506	3.6e-242	827.533	GO:0045493 xylan catabolic process	-	GO:0031176 endo-1,4-beta-xylanase activity | GO:0043169 cation binding	-	pfam00331 Glyco_hydro_10	GO & Domain
PGSC0003DMT400072534	1030	gi|7619804|emb|CAB88214.1| putative tropinone reductase	205	2.61e-133	465.72	-	-	-	-	pfam00106 adh_short | pfam13561 adh_short_C2 | pfam08659 KR	Domain only
PGSC0003DMT400000501	1944	gi|297828323|ref|XP_002882044.1| hypothetical protein ARALYDRAFT_904051	265	2.68e-71	264.017	-	-	-	-	-
PGSC0003DMT400000502	2055	gi|359489625|ref|XP_002275132.2| PREDICTED: uncharacterized protein LOC100244782	305	3.82e-115	405.343	-	-	-	-	-
PGSC0003DMT400072448	1838	gi|225440067|ref|XP_002282335.1| PREDICTED: uncharacterized protein LOC100244817	146	1.62e-36	159.363	-	-	-	-	pfam00403 HMA	Domain only
PGSC0003DMT400046304	3316	gi|255541722|ref|XP_002511925.1| DECOY, putative	81	2.38e-25	124.926	-	-	-	-	-
PGSC0003DMT400013670	672	-	-	-	-	-	-	-	-	-
PGSC0003DMT400021688	1016	gi|350538027|ref|NP_001234323.1| endo-1,4-beta-D-glucanase precursor	219	7.03e-152	527.438	GO:0005982 starch metabolic process | GO:0005985 sucrose metabolic process	-	GO:0008810 cellulase activity	-	pfam00759 Glyco_hydro_9	GO & Domain
PGSC0003DMT400021686	1125	gi|350538027|ref|NP_001234323.1| endo-1,4-beta-D-glucanase precursor	278	3.44e-193	664.739	GO:0005982 starch metabolic process | GO:0005985 sucrose metabolic process	-	GO:0008810 cellulase activity	-	pfam00759 Glyco_hydro_9	GO & Domain
PGSC0003DMT400060445	2009	gi|255571695|ref|XP_002526791.1| ankyrin repeat-containing protein, putative	412	6.64e-235	803.382	-	-	-	-	pfam12796 Ank_2 | pfam13962 PGG | pfam13857 Ank_5 | pfam13637 Ank_4 | pfam00023 Ank | pfam13606 Ank_3	Domain only
PGSC0003DMT400060446	2508	gi|255571695|ref|XP_002526791.1| ankyrin repeat-containing protein, putative	561	0	1085.14	-	-	-	-	pfam12796 Ank_2 | pfam13962 PGG | pfam13857 Ank_5 | pfam13637 Ank_4 | pfam00023 Ank | pfam13606 Ank_3	Domain only
PGSC0003DMT400060447	2610	gi|224100903|ref|XP_002312060.1| predicted protein	584	0	1094.98	-	-	-	-	pfam12796 Ank_2 | pfam13962 PGG | pfam13857 Ank_5 | pfam13637 Ank_4 | pfam00023 Ank | pfam13606 Ank_3	Domain only
PGSC0003DMT400038863	1249	gi|147841887|emb|CAN65217.1| hypothetical protein VITISV_024689	327	2.84e-129	452.303	GO:0006468 protein phosphorylation | GO:0007178 transmembrane receptor protein serine/threonine kinase signaling pathway | GO:0009069 serine family amino acid metabolic process	-	GO:0005524 ATP binding | GO:0004709 MAP kinase kinase kinase activity	2.7.11.1	pfam00069 Pkinase | pfam07714 Pkinase_Tyr	GO & Enzyme & Domain
PGSC0003DMT400067688	3570	gi|225464565|ref|XP_002272986.1| PREDICTED: probable receptor-like protein kinase At5g24010	795	0	1202.32	-	-	-	2.7.11.1	pfam12819 Malectin_like | pfam07714 Pkinase_Tyr | pfam00069 Pkinase | pfam11721 Malectin	Enzym & Domain
PGSC0003DMT400079569	937	-	-	-	-	-	-	-	-	pfam00335 Tetraspannin	Domain only
PGSC0003DMT400002773	1215	gi|1171577|emb|CAA64636.1| hsr201	401	2.21e-243	831.558	-	-	GO:0016747 transferase activity, transferring acyl groups other than amino-acyl groups	2.3.1.196	pfam02458 Transferase	GO & Enzyme & Domain
PGSC0003DMT400054980	2224	gi|225439338|ref|XP_002268304.1| PREDICTED: uncharacterized protein LOC100261548	338	5.64e-45	185.75	-	-	-	-	-
PGSC0003DMT400075424	3689	gi|225457929|ref|XP_002279699.1| PREDICTED: uncharacterized protein LOC100247144	970	3.57e-235	804.277	-	-	-	-	pfam08711 Med26	Domain only
PGSC0003DMT400085707	339	gi|266638|sp|P10975.2|NLTPC_RICCO RecName: Full=Non-specific lipid-transfer protein C, cotyledon-specific isoform; Short=NS-LTP C; AltName: Full=Phospholipid transfer protein; Short=PLTP; Flags: Precursor	105	8.12e-12	77.0721	GO:0006869 lipid transport	-	GO:0008289 lipid binding	-	pfam00234 Tryp_alpha_amyl | pfam14368 LTP_2	GO & Domain
PGSC0003DMT400090498	1044	gi|4544460|gb|AAD22368.1| putative non-LTR retroelement reverse transcriptase	151	1.4e-14	88.253	-	-	-	-	pfam13966 zf-RVT | pfam00075 RNase_H	Domain only
PGSC0003DMT400014991	1019	gi|224053739|ref|XP_002297955.1| predicted protein	106	5.79e-65	244.338	-	-	-	-	pfam03226 Yippee	Domain only
PGSC0003DMT400014994	2038	gi|255549194|ref|XP_002515651.1| fad NAD binding oxidoreductases, putative	75	3.16e-41	174.122	-	-	-	-	pfam03226 Yippee	Domain only
PGSC0003DMT400014990	2301	gi|255549194|ref|XP_002515651.1| fad NAD binding oxidoreductases, putative	75	3.64e-41	174.122	-	-	-	-	pfam03226 Yippee	Domain only
PGSC0003DMT400064601	4330	gi|224101625|ref|XP_002312358.1| predicted protein	1307	4.23e-227	777.443	GO:0002100 tRNA wobble adenosine to inosine editing	GO:0005886 plasma membrane | GO:0009507 chloroplast	GO:0008251 tRNA-specific adenosine deaminase activity | GO:0008270 zinc ion binding	-	pfam00383 dCMP_cyt_deam_1 | pfam14439 Bd3614-deam	GO & Domain
PGSC0003DMT400071318	3752	gi|224100929|ref|XP_002312072.1| predicted protein	1019	0	2171.92	GO:0005975 carbohydrate metabolic process | GO:0046686 response to cadmium ion | GO:0006099 tricarboxylic acid cycle | GO:0006554 lysine catabolic process | GO:0006568 tryptophan metabolic process	GO:0005739 mitochondrion | GO:0045252 oxoglutarate dehydrogenase complex	GO:0004591 oxoglutarate dehydrogenase (succinyl-transferring) activity | GO:0004553 hydrolase activity, hydrolyzing O-glycosyl compounds | GO:0050897 cobalt ion binding | GO:0030976 thiamine pyrophosphate binding | GO:0008270 zinc ion binding	1.2.4.2	pfam00676 E1_dh | pfam02779 Transket_pyr	GO & Enzyme & Domain
PGSC0003DMT400071319	4383	gi|224100929|ref|XP_002312072.1| predicted protein	1019	0	2171.92	GO:0005975 carbohydrate metabolic process | GO:0046686 response to cadmium ion | GO:0006099 tricarboxylic acid cycle | GO:0006554 lysine catabolic process | GO:0006568 tryptophan metabolic process	GO:0005739 mitochondrion | GO:0045252 oxoglutarate dehydrogenase complex	GO:0004591 oxoglutarate dehydrogenase (succinyl-transferring) activity | GO:0004553 hydrolase activity, hydrolyzing O-glycosyl compounds | GO:0050897 cobalt ion binding | GO:0030976 thiamine pyrophosphate binding | GO:0008270 zinc ion binding	1.2.4.2	pfam00676 E1_dh | pfam02779 Transket_pyr	GO & Enzyme & Domain
PGSC0003DMT400037471	1550	gi|187942413|gb|ACD40015.1| pollen-specific C2 domain containing protein	95	5.56e-56	218.398	-	-	-	-	pfam00168 C2	Domain only
PGSC0003DMT400034856	1610	gi|359477703|ref|XP_002280696.2| PREDICTED: cellulose synthase-like protein G2-like	49	1.85e-05	59.1827	-	-	-	-	-
PGSC0003DMT400025018	2074	gi|225445951|ref|XP_002264547.1| PREDICTED: uncharacterized membrane protein At1g16860	471	1.33e-267	912.061	-	GO:0005886 plasma membrane	-	-	-	GO only
PGSC0003DMT400005073	2417	-	-	-	-	-	-	-	-	-
PGSC0003DMT400025701	2469	gi|311358828|gb|ADP94147.1| 3-hydroxy-3-methylglutaryl coenzyme A reductase	575	0	1221.1	GO:0015936 coenzyme A metabolic process | GO:0055114 oxidation-reduction process | GO:0008299 isoprenoid biosynthetic process | GO:0006694 steroid biosynthetic process	GO:0031966 mitochondrial membrane | GO:0016021 integral to membrane | GO:0005789 endoplasmic reticulum membrane | GO:0042170 plastid membrane	GO:0004420 hydroxymethylglutaryl-CoA reductase (NADPH) activity | GO:0050661 NADP binding	1.1.1.34	pfam00368 HMG-CoA_red	GO & Enzyme & Domain
PGSC0003DMT400058441	4061	gi|350540104|ref|NP_001234133.1| phytochromobilin synthase	66	7.23e-31	142.816	GO:0010024 phytochromobilin biosynthetic process | GO:0055114 oxidation-reduction process | GO:0015994 chlorophyll metabolic process	-	GO:0050897 cobalt ion binding | GO:0050619 phytochromobilin:ferredoxin oxidoreductase activity	-	-	GO only
PGSC0003DMT400027283	1739	gi|225430926|ref|XP_002277168.1| PREDICTED: uncharacterized protein LOC100263239	119	1.57e-53	211.243	-	-	-	-	-
PGSC0003DMT400074794	3141	gi|225429973|ref|XP_002281412.1| PREDICTED: probable peptide transporter At1g52190	451	7.57e-185	637.011	-	-	-	-	pfam00854 PTR2	Domain only
PGSC0003DMT400017259	4988	gi|225435347|ref|XP_002282455.1| PREDICTED: putative cyclic nucleotide-gated ion channel 15-like	710	0	1297.58	GO:0006813 potassium ion transport | GO:0055085 transmembrane transport	GO:0016020 membrane	GO:0030551 cyclic nucleotide binding | GO:0005516 calmodulin binding | GO:0005261 cation channel activity	-	pfam14244 UBN2_3 | pfam00520 Ion_trans | pfam00027 cNMP_binding | pfam12420 DUF3671	GO & Domain
PGSC0003DMT400044988	8321	gi|359473713|ref|XP_002266306.2| PREDICTED: cyclin-dependent kinase G-2-like	735	0	1081.56	GO:0006468 protein phosphorylation | GO:0009069 serine family amino acid metabolic process	GO:0005829 cytosol	GO:0008353 RNA polymerase II carboxy-terminal domain kinase activity | GO:0005515 protein binding | GO:0005524 ATP binding	2.7.11.22 | 2.7.11.23 | 2.7.11.1	pfam00069 Pkinase | pfam07714 Pkinase_Tyr	GO & Enzyme & Domain
PGSC0003DMT400044986	8339	gi|359473713|ref|XP_002266306.2| PREDICTED: cyclin-dependent kinase G-2-like	735	0	1081.56	GO:0006468 protein phosphorylation | GO:0009069 serine family amino acid metabolic process	GO:0005829 cytosol	GO:0008353 RNA polymerase II carboxy-terminal domain kinase activity | GO:0005515 protein binding | GO:0005524 ATP binding	2.7.11.22 | 2.7.11.23 | 2.7.11.1	pfam00069 Pkinase | pfam07714 Pkinase_Tyr	GO & Enzyme & Domain
PGSC0003DMT400044989	8431	gi|359473713|ref|XP_002266306.2| PREDICTED: cyclin-dependent kinase G-2-like	630	4.76e-258	880.307	GO:0006468 protein phosphorylation | GO:0009069 serine family amino acid metabolic process	GO:0005829 cytosol	GO:0008353 RNA polymerase II carboxy-terminal domain kinase activity | GO:0005515 protein binding | GO:0005524 ATP binding	2.7.11.22 | 2.7.11.23 | 2.7.11.1	pfam00069 Pkinase | pfam07714 Pkinase_Tyr	GO & Enzyme & Domain
PGSC0003DMT400044987	8433	gi|359473713|ref|XP_002266306.2| PREDICTED: cyclin-dependent kinase G-2-like	735	0	1081.56	GO:0006468 protein phosphorylation | GO:0009069 serine family amino acid metabolic process	GO:0005829 cytosol	GO:0008353 RNA polymerase II carboxy-terminal domain kinase activity | GO:0005515 protein binding | GO:0005524 ATP binding	2.7.11.22 | 2.7.11.23 | 2.7.11.1	pfam00069 Pkinase | pfam07714 Pkinase_Tyr	GO & Enzyme & Domain
PGSC0003DMT400083293	1463	-	-	-	-	-	-	-	-	-
PGSC0003DMT400068798	3011	gi|48209878|gb|AAT40484.1| putative Myb-like DNA-binding protein	415	4.57e-165	571.267	-	-	-	-	pfam00249 Myb_DNA-binding | pfam13921 Myb_DNA-bind_6	Domain only
PGSC0003DMT400068797	3230	gi|48209878|gb|AAT40484.1| putative Myb-like DNA-binding protein	351	5.75e-125	437.991	-	-	-	-	pfam13921 Myb_DNA-bind_6 | pfam00249 Myb_DNA-binding	Domain only
PGSC0003DMT400053108	805	gi|1220451|gb|AAA91883.1| alpha-amylase	83	4.37e-44	181.278	-	-	-	-	pfam07821 Alpha-amyl_C2	Domain only
PGSC0003DMT400053112	1468	gi|1220451|gb|AAA91883.1| alpha-amylase	340	1.66e-220	755.528	-	-	-	3.2.1.1	pfam07821 Alpha-amyl_C2 | pfam00128 Alpha-amylase	Enzym & Domain
PGSC0003DMT400053110	1599	gi|458456|gb|AAA16513.1| alpha amylase precursor	417	2.02e-240	821.719	GO:0005982 starch metabolic process | GO:0005985 sucrose metabolic process	-	GO:0033910 glucan 1,4-alpha-maltotetraohydrolase activity | GO:0004556 alpha-amylase activity | GO:0005509 calcium ion binding	3.2.1.1	pfam07821 Alpha-amyl_C2 | pfam00128 Alpha-amylase	GO & Enzyme & Domain
PGSC0003DMT400053109	2125	gi|458456|gb|AAA16513.1| alpha amylase precursor	331	9.15e-198	679.945	GO:0005982 starch metabolic process | GO:0005985 sucrose metabolic process	-	GO:0033910 glucan 1,4-alpha-maltotetraohydrolase activity | GO:0004556 alpha-amylase activity | GO:0005509 calcium ion binding	3.2.1.1	pfam07821 Alpha-amyl_C2 | pfam00128 Alpha-amylase	GO & Enzyme & Domain
PGSC0003DMT400064588	5514	gi|1513144|gb|AAC49408.1| PRF	1039	0	1710.38	-	-	-	-	pfam00931 NB-ARC | pfam12061 DUF3542 | pfam13401 AAA_22 | pfam13191 AAA_16	Domain only
PGSC0003DMT400064589	5770	gi|1513144|gb|AAC49408.1| PRF	1039	0	1710.38	-	-	-	-	pfam00931 NB-ARC | pfam12061 DUF3542 | pfam13401 AAA_22 | pfam13191 AAA_16	Domain only
PGSC0003DMT400064587	5956	gi|113205208|gb|AAT39951.2| Disease resistance protein, putative	840	0	1156.7	-	-	-	-	pfam00931 NB-ARC | pfam12061 DUF3542 | pfam13401 AAA_22 | pfam13191 AAA_16	Domain only
PGSC0003DMT400030581	1945	gi|225462116|ref|XP_002263233.1| PREDICTED: receptor-like protein 12-like	251	2.28e-60	231.816	GO:0016310 phosphorylation | GO:0055114 oxidation-reduction process	-	GO:0016301 kinase activity | GO:0032440 2-alkenal reductase [NAD(P)] activity	-	pfam13855 LRR_8 | pfam12799 LRR_4	GO & Domain
PGSC0003DMT400030581	1945	gi|225462116|ref|XP_002263233.1| PREDICTED: receptor-like protein 12-like	251	2.28e-60	231.816	GO:0016310 phosphorylation | GO:0055114 oxidation-reduction process	-	GO:0016301 kinase activity | GO:0032440 2-alkenal reductase [NAD(P)] activity	-	pfam13855 LRR_8 | pfam12799 LRR_4	GO & Domain
PGSC0003DMT400030580	2061	gi|225462116|ref|XP_002263233.1| PREDICTED: receptor-like protein 12-like	251	9.78e-60	230.027	-	-	-	-	pfam13855 LRR_8 | pfam12799 LRR_4	Domain only
PGSC0003DMT400030580	2061	gi|225462116|ref|XP_002263233.1| PREDICTED: receptor-like protein 12-like	251	9.78e-60	230.027	-	-	-	-	pfam13855 LRR_8 | pfam12799 LRR_4	Domain only
PGSC0003DMT400007477	2706	gi|224099469|ref|XP_002334479.1| predicted protein	850	2.13e-201	692.021	GO:0016310 phosphorylation | GO:0055114 oxidation-reduction process	-	GO:0016301 kinase activity | GO:0032440 2-alkenal reductase [NAD(P)] activity	-	pfam08263 LRRNT_2 | pfam13855 LRR_8 | pfam12799 LRR_4	GO & Domain
PGSC0003DMT400030579	2784	gi|225462116|ref|XP_002263233.1| PREDICTED: receptor-like protein 12-like	256	3.72e-67	252.388	-	-	-	-	pfam13855 LRR_8 | pfam12799 LRR_4	Domain only
PGSC0003DMT400030579	2784	gi|225462116|ref|XP_002263233.1| PREDICTED: receptor-like protein 12-like	256	3.72e-67	252.388	-	-	-	-	pfam13855 LRR_8 | pfam12799 LRR_4	Domain only
PGSC0003DMT400007478	3219	gi|357493403|ref|XP_003616990.1| Receptor-like protein kinase	498	3.07e-118	415.629	-	-	-	-	pfam08263 LRRNT_2 | pfam13855 LRR_8 | pfam12799 LRR_4	Domain only
PGSC0003DMT400083857	3066	gi|3894389|gb|AAC78594.1| Hcr2-2A	364	3.83e-166	574.845	-	-	-	2.7.11.1	pfam13855 LRR_8 | pfam12799 LRR_4 | pfam08263 LRRNT_2	Enzym & Domain
PGSC0003DMT400080175	3807	gi|121730616|ref|ZP_01682799.1| fatty oxidation complex alpha subunit	257	3.17e-153	531.911	-	-	-	-	pfam05699 Dimer_Tnp_hAT | pfam14372 DUF4413	Domain only
PGSC0003DMT400080175	3807	gi|121730616|ref|ZP_01682799.1| fatty oxidation complex alpha subunit	257	3.17e-153	531.911	-	-	-	-	pfam05699 Dimer_Tnp_hAT | pfam14372 DUF4413	Domain only
PGSC0003DMT400064817	2335	gi|225428594|ref|XP_002281151.1| PREDICTED: long chain acyl-CoA synthetase 2	655	0	1244.8	GO:0006633 fatty acid biosynthetic process	-	GO:0004467 long-chain fatty acid-CoA ligase activity	6.2.1.3	pfam00501 AMP-binding	GO & Enzyme & Domain
PGSC0003DMT400055358	506	gi|56694220|gb|AAW22882.1| unknown	127	1.27e-32	144.605	-	-	-	-	-
PGSC0003DMT400054259	2406	gi|54397637|gb|AAV33689.1| Hcr9-OR2A	786	0	1192.03	-	-	-	-	pfam13855 LRR_8 | pfam12799 LRR_4	Domain only
PGSC0003DMT400013398	2796	gi|2792184|emb|CAA05272.1| Hcr9-9A	836	0	1289.97	-	-	-	-	pfam13855 LRR_8 | pfam08263 LRRNT_2 | pfam12799 LRR_4	Domain only
PGSC0003DMT400006086	2995	gi|1015937|emb|CAA62943.1| extensin class 1 protein	330	4.84e-228	780.573	-	-	-	-	pfam01190 Pollen_Ole_e_I	Domain only
PGSC0003DMT400069589	783	gi|224097293|ref|XP_002334627.1| predicted protein	47	0.000142	55.1575	-	-	-	-	pfam05641 Agenet	Domain only
PGSC0003DMT400012725	1254	gi|224063405|ref|XP_002301130.1| predicted protein	190	5.42e-50	200.062	-	-	GO:0003950 NAD+ ADP-ribosyltransferase activity	-	-	GO only
PGSC0003DMT400014501	1086	gi|85068630|gb|ABC69395.1| CYP71D47v2	359	4.17e-162	561.428	GO:0055114 oxidation-reduction process | GO:0006118 electron transport	GO:0016021 integral to membrane	GO:0020037 heme binding | GO:0016705 oxidoreductase activity, acting on paired donors, with incorporation or reduction of molecular oxygen | GO:0004497 monooxygenase activity | GO:0009055 electron carrier activity	-	pfam00067 p450	GO & Domain
PGSC0003DMT400014506	1752	gi|85068628|gb|ABC69394.1| CYP71D47v1	499	4.39e-218	747.478	GO:0055114 oxidation-reduction process | GO:0006118 electron transport	GO:0016021 integral to membrane	GO:0020037 heme binding | GO:0016705 oxidoreductase activity, acting on paired donors, with incorporation or reduction of molecular oxygen | GO:0004497 monooxygenase activity | GO:0009055 electron carrier activity	-	pfam00067 p450	GO & Domain
PGSC0003DMT400014505	1857	gi|85068628|gb|ABC69394.1| CYP71D47v1	499	1.58e-215	738.981	GO:0055114 oxidation-reduction process | GO:0006118 electron transport	GO:0016021 integral to membrane	GO:0020037 heme binding | GO:0016705 oxidoreductase activity, acting on paired donors, with incorporation or reduction of molecular oxygen | GO:0004497 monooxygenase activity | GO:0009055 electron carrier activity	-	pfam00067 p450	GO & Domain
PGSC0003DMT400045694	1118	gi|78191396|gb|ABB29919.1| unknown	258	1.67e-176	609.282	GO:0000398 nuclear mRNA splicing, via spliceosome	GO:0016607 nuclear speck | GO:0016020 membrane | GO:0005829 cytosol | GO:0005739 mitochondrion	GO:0003723 RNA binding | GO:0000166 nucleotide binding	-	pfam00076 RRM_1 | pfam14259 RRM_6 | pfam13893 RRM_5	GO & Domain
PGSC0003DMT400042357	1207	gi|54397637|gb|AAV33689.1| Hcr9-OR2A	338	7.8e-169	583.79	-	-	-	-	pfam08263 LRRNT_2 | pfam13855 LRR_8 | pfam12799 LRR_4	Domain only
PGSC0003DMT400037081	3551	gi|225470173|ref|XP_002268024.1| PREDICTED: uncharacterized protein LOC100248827	952	1.68e-132	463.036	-	GO:0005739 mitochondrion | GO:0009507 chloroplast	-	-	pfam10174 Cast | pfam01576 Myosin_tail_1 | pfam02463 SMC_N | pfam05557 MAD | pfam05483 SCP-1 | pfam12128 DUF3584 | pfam05622 HOOK | pfam13166 AAA_13 | pfam00038 Filament | pfam06160 EzrA | pfam05701 DUF827 | pfam05911 DUF869 | pfam10358 NT-C2 | pfam09728 Taxilin | pfam13868 Trichoplein | pfam13514 AAA_27 | pfam09755 DUF2046 | pfam05667 DUF812 | pfam13851 GAS | pfam09730 BicD | pfam07111 HCR | pfa…	GO & Domain
PGSC0003DMT400037082	3642	gi|224122362|ref|XP_002318816.1| predicted protein	713	8.32e-93	331.102	-	GO:0005739 mitochondrion | GO:0009507 chloroplast	-	-	pfam10174 Cast | pfam01576 Myosin_tail_1 | pfam02463 SMC_N | pfam05557 MAD | pfam05483 SCP-1 | pfam12128 DUF3584 | pfam05622 HOOK | pfam13166 AAA_13 | pfam00038 Filament | pfam06160 EzrA | pfam05701 DUF827 | pfam05911 DUF869 | pfam09728 Taxilin | pfam13868 Trichoplein | pfam13514 AAA_27 | pfam09755 DUF2046 | pfam05667 DUF812 | pfam13851 GAS | pfam09730 BicD | pfam07111 HCR | pfam04912 Dynamitin |…	GO & Domain
PGSC0003DMT400049024	3540	gi|224116370|ref|XP_002317281.1| predicted protein	384	6.01e-174	600.785	-	-	-	-	pfam12937 F-box-like | pfam00646 F-box	Domain only
PGSC0003DMT400030246	1016	gi|2494126|gb|AAB80635.1| Contains similarity to Chlamydia outer membrane protein (gb|X53512)	24	0.00236	51.5797	-	-	-	-	-
PGSC0003DMT400038464	2292	gi|356518298|ref|XP_003527816.1| PREDICTED: NAC domain-containing protein 100-like	271	4.37e-116	408.474	GO:0007275 multicellular organismal development | GO:0006355 regulation of transcription, DNA-dependent	GO:0005667 transcription factor complex	GO:0003700 sequence-specific DNA binding transcription factor activity | GO:0003677 DNA binding	-	pfam02365 NAM	GO & Domain
PGSC0003DMT400018333	668	gi|297734823|emb|CBI17057.3| unnamed protein product	114	4.05e-60	229.132	GO:0006414 translational elongation | GO:0042254 ribosome biogenesis	GO:0005840 ribosome	GO:0003735 structural constituent of ribosome	-	pfam00428 Ribosomal_60s	GO & Domain
PGSC0003DMT400058673	1097	gi|225424448|ref|XP_002281627.1| PREDICTED: transmembrane ascorbate ferrireductase 1	204	6.6e-82	294.876	GO:0006810 transport | GO:0010039 response to iron ion | GO:0022900 electron transport chain	GO:0016023 cytoplasmic membrane-bounded vesicle | GO:0016021 integral to membrane | GO:0031526 brush border membrane	GO:0046872 metal ion binding | GO:0000293 ferric-chelate reductase activity | GO:0008805 carbon-monoxide oxygenase activity	1.16.5.1	pfam03188 Cytochrom_B561 | pfam01957 NfeD | pfam01027 Bax1-I | pfam13301 DUF4079 | pfam01292 Ni_hydr_CYTB | pfam09685 Tic20 | pfam00033 Cytochrom_B_N | pfam12730 ABC2_membrane_4	GO & Enzyme & Domain
PGSC0003DMT400058672	1287	gi|356575426|ref|XP_003555842.1| PREDICTED: transmembrane ascorbate ferrireductase 1-like	123	7.88e-50	199.615	GO:0006810 transport | GO:0010039 response to iron ion | GO:0022900 electron transport chain	GO:0016023 cytoplasmic membrane-bounded vesicle | GO:0016021 integral to membrane | GO:0031526 brush border membrane	GO:0046872 metal ion binding | GO:0000293 ferric-chelate reductase activity	-	pfam03188 Cytochrom_B561 | pfam04039 MnhB	GO & Domain
PGSC0003DMT400018334	1851	gi|225436299|ref|XP_002266030.1| PREDICTED: 60S acidic ribosomal protein P2B isoform 1	89	7.41e-42	175.911	GO:0006414 translational elongation | GO:0042254 ribosome biogenesis	GO:0005840 ribosome	GO:0003735 structural constituent of ribosome	-	pfam00428 Ribosomal_60s	GO & Domain
PGSC0003DMT400047733	575	-	-	-	-	-	-	-	-	-
PGSC0003DMT400003478	1399	gi|225451806|ref|XP_002281356.1| PREDICTED: alpha-1,4-glucan-protein synthase	356	4.23e-227	777.443	GO:0033356 UDP-L-arabinose metabolic process | GO:0009651 response to salt stress | GO:0030244 cellulose biosynthetic process | GO:0007047 cellular cell wall organization | GO:0009555 pollen development | GO:0009832 plant-type cell wall biogenesis | GO:0005982 starch metabolic process | GO:0005985 sucrose metabolic process | GO:0006011 UDP-glucose metabolic process	GO:0005618 cell wall | GO:0000138 Golgi trans cisterna | GO:0009506 plasmodesma | GO:0005774 vacuolar membrane | GO:0005576 extracellular region | GO:0022626 cytosolic ribosome	GO:0052691 UDP-arabinopyranose mutase activity | GO:0008466 glycogenin glucosyltransferase activity | GO:0016760 cellulose synthase (UDP-forming) activity | GO:0005515 protein binding	5.4.99.30	pfam03214 RGP	GO & Enzyme & Domain
PGSC0003DMT400057290	1140	gi|315937292|gb|ADU56196.1| hypothetical protein	166	1.83e-53	210.348	-	GO:0031225 anchored to membrane | GO:0090406 pollen tube | GO:0016023 cytoplasmic membrane-bounded vesicle	-	-	-	GO only
PGSC0003DMT400057291	2794	gi|116779329|gb|ABK21240.1| unknown	97	4.69e-40	170.992	-	GO:0031225 anchored to membrane | GO:0090406 pollen tube | GO:0016023 cytoplasmic membrane-bounded vesicle	-	-	-	GO only
PGSC0003DMT400062607	1520	gi|225433483|ref|XP_002264429.1| PREDICTED: hydroxycinnamoyl-Coenzyme A shikimate/quinate hydroxycinnamoyltransferase	417	8.86e-163	563.664	-	-	GO:0016747 transferase activity, transferring acyl groups other than amino-acyl groups	-	pfam02458 Transferase	GO & Domain
PGSC0003DMT400021688	1016	gi|350538027|ref|NP_001234323.1| endo-1,4-beta-D-glucanase precursor	219	7.03e-152	527.438	GO:0005982 starch metabolic process | GO:0005985 sucrose metabolic process	-	GO:0008810 cellulase activity	-	pfam00759 Glyco_hydro_9	GO & Domain
PGSC0003DMT400021686	1125	gi|350538027|ref|NP_001234323.1| endo-1,4-beta-D-glucanase precursor	278	3.44e-193	664.739	GO:0005982 starch metabolic process | GO:0005985 sucrose metabolic process	-	GO:0008810 cellulase activity	-	pfam00759 Glyco_hydro_9	GO & Domain
PGSC0003DMT400046304	3316	gi|255541722|ref|XP_002511925.1| DECOY, putative	81	2.38e-25	124.926	-	-	-	-	-
PGSC0003DMT400054553	1791	gi|225444011|ref|XP_002274916.1| PREDICTED: high affinity cationic amino acid transporter 1-like	581	2.41e-290	987.643	GO:0003333 amino acid transmembrane transport	GO:0016021 integral to membrane	GO:0015171 amino acid transmembrane transporter activity	-	pfam13520 AA_permease_2 | pfam00324 AA_permease | pfam13906 AA_permease_C | pfam03845 Spore_permease | pfam03222 Trp_Tyr_perm | pfam01490 Aa_trans	GO & Domain
PGSC0003DMT400000501	1944	gi|297828323|ref|XP_002882044.1| hypothetical protein ARALYDRAFT_904051	265	2.68e-71	264.017	-	-	-	-	-
PGSC0003DMT400060445	2009	gi|255571695|ref|XP_002526791.1| ankyrin repeat-containing protein, putative	412	6.64e-235	803.382	-	-	-	-	pfam12796 Ank_2 | pfam13962 PGG | pfam13857 Ank_5 | pfam13637 Ank_4 | pfam00023 Ank | pfam13606 Ank_3	Domain only
PGSC0003DMT400000502	2055	gi|359489625|ref|XP_002275132.2| PREDICTED: uncharacterized protein LOC100244782	305	3.82e-115	405.343	-	-	-	-	-
PGSC0003DMT400060446	2508	gi|255571695|ref|XP_002526791.1| ankyrin repeat-containing protein, putative	561	0	1085.14	-	-	-	-	pfam12796 Ank_2 | pfam13962 PGG | pfam13857 Ank_5 | pfam13637 Ank_4 | pfam00023 Ank | pfam13606 Ank_3	Domain only
PGSC0003DMT400060447	2610	gi|224100903|ref|XP_002312060.1| predicted protein	584	0	1094.98	-	-	-	-	pfam12796 Ank_2 | pfam13962 PGG | pfam13857 Ank_5 | pfam13637 Ank_4 | pfam00023 Ank | pfam13606 Ank_3	Domain only
PGSC0003DMT400067688	3570	gi|225464565|ref|XP_002272986.1| PREDICTED: probable receptor-like protein kinase At5g24010	795	0	1202.32	-	-	-	2.7.11.1	pfam12819 Malectin_like | pfam07714 Pkinase_Tyr | pfam00069 Pkinase | pfam11721 Malectin	Enzym & Domain
PGSC0003DMT400038664	2014	gi|31096385|emb|CAC85464.1| putative urease accessory protein D	297	1.49e-196	675.92	GO:0006807 nitrogen compound metabolic process	-	GO:0016151 nickel cation binding	-	pfam01774 UreD	GO & Domain
PGSC0003DMT400066163	2332	gi|225428969|ref|XP_002264153.1| PREDICTED: BTB/POZ domain-containing protein NPY2	436	3.09e-220	754.634	GO:0007165 signal transduction | GO:0009416 response to light stimulus	-	GO:0004871 signal transducer activity	-	pfam03000 NPH3 | pfam00651 BTB	GO & Domain
PGSC0003DMT400066161	2706	gi|225428969|ref|XP_002264153.1| PREDICTED: BTB/POZ domain-containing protein NPY2	625	0	1086.93	GO:0007165 signal transduction | GO:0009416 response to light stimulus	-	GO:0004871 signal transducer activity	-	pfam03000 NPH3 | pfam00651 BTB	GO & Domain
PGSC0003DMT400072324	966	gi|356505443|ref|XP_003521500.1| PREDICTED: nuclear transcription factor Y subunit A-10 isoform 1	126	1.93e-33	148.63	GO:0009785 blue light signaling pathway | GO:0009414 response to water deprivation | GO:0009738 abscisic acid mediated signaling pathway | GO:0045892 negative regulation of transcription, DNA-dependent	GO:0016602 CCAAT-binding factor complex	GO:0003700 sequence-specific DNA binding transcription factor activity	-	pfam02045 CBFB_NFYA	GO & Domain
PGSC0003DMT400029033	1888	gi|297743731|emb|CBI36614.3| unnamed protein product	300	1.19e-141	493.448	-	-	-	-	-
PGSC0003DMT400025583	2207	gi|359492029|ref|XP_003634352.1| PREDICTED: RNA pseudourine synthase 2, chloroplastic-like	422	7.26e-187	643.719	GO:0001522 pseudouridine synthesis | GO:0005975 carbohydrate metabolic process	-	GO:0003723 RNA binding | GO:0003796 lysozyme activity | GO:0009982 pseudouridine synthase activity	-	pfam00849 PseudoU_synth_2 | pfam01479 S4	GO & Domain
PGSC0003DMT400025584	2233	gi|224065743|ref|XP_002301949.1| predicted protein	258	3.82e-115	405.343	GO:0001522 pseudouridine synthesis | GO:0005975 carbohydrate metabolic process	-	GO:0003723 RNA binding | GO:0003796 lysozyme activity | GO:0009982 pseudouridine synthase activity	-	pfam00849 PseudoU_synth_2 | pfam01479 S4	GO & Domain
PGSC0003DMT400037742	2584	gi|225438333|ref|XP_002273364.1| PREDICTED: uncharacterized protein LOC100262883	157	1.2e-67	253.73	-	GO:0005739 mitochondrion	GO:0005515 protein binding	-	-	GO only
PGSC0003DMT400079442	633	gi|224144208|ref|XP_002325220.1| predicted protein	87	4.99e-23	114.64	-	-	-	-	-
PGSC0003DMT400062190	7905	gi|16944812|emb|CAC82812.1| resistance gene-like	328	1.48e-94	336.916	-	-	-	-	pfam01582 TIR | pfam00931 NB-ARC | pfam13676 TIR_2 | pfam13855 LRR_8 | pfam12799 LRR_4	Domain only
PGSC0003DMT400044938	4371	gi|225425888|ref|XP_002266601.1| PREDICTED: ABC transporter C family member 3-like	1432	0	2263.16	GO:0055085 transmembrane transport | GO:0055114 oxidation-reduction process | GO:0006200 ATP catabolic process	GO:0016021 integral to membrane	GO:0042626 ATPase activity, coupled to transmembrane movement of substances | GO:0005524 ATP binding | GO:0032440 2-alkenal reductase [NAD(P)] activity	3.6.3.44	pfam00664 ABC_membrane | pfam00005 ABC_tran | pfam13207 AAA_17	GO & Enzyme & Domain
PGSC0003DMT400048325	839	gi|40645459|dbj|BAD06575.1| LEDI-5c protein	197	1.26e-109	387.006	GO:0009695 jasmonic acid biosynthetic process | GO:0009611 response to wounding | GO:0055114 oxidation-reduction process	GO:0005737 cytoplasm	GO:0016629 12-oxophytodienoate reductase activity | GO:0010181 FMN binding	-	pfam00724 Oxidored_FMN	GO & Domain
PGSC0003DMT400078472	2345	gi|255570088|ref|XP_002526006.1| E3 ubiquitin ligase PUB14, putative	358	1.08e-182	629.855	GO:0010200 response to chitin | GO:0016567 protein ubiquitination	GO:0000151 ubiquitin ligase complex	GO:0005488 binding | GO:0004842 ubiquitin-protein ligase activity	-	pfam00514 Arm | pfam04564 U-box | pfam13646 HEAT_2 | pfam04826 Arm_2	GO & Domain
PGSC0003DMT400069735	758	gi|156118336|gb|ABU49726.1| ferritin	177	6.77e-110	387.901	GO:0006879 cellular iron ion homeostasis | GO:0006826 iron ion transport | GO:0055114 oxidation-reduction process | GO:0015994 chlorophyll metabolic process	GO:0009507 chloroplast	GO:0008199 ferric iron binding | GO:0004322 ferroxidase activity	-	-	GO only
PGSC0003DMT400085996	354	-	-	-	-	-	-	-	-	-
PGSC0003DMT400021688	1016	gi|350538027|ref|NP_001234323.1| endo-1,4-beta-D-glucanase precursor	219	7.03e-152	527.438	GO:0005982 starch metabolic process | GO:0005985 sucrose metabolic process	-	GO:0008810 cellulase activity	-	pfam00759 Glyco_hydro_9	GO & Domain
PGSC0003DMT400072534	1030	gi|7619804|emb|CAB88214.1| putative tropinone reductase	205	2.61e-133	465.72	-	-	-	-	pfam00106 adh_short | pfam13561 adh_short_C2 | pfam08659 KR	Domain only
PGSC0003DMT400021686	1125	gi|350538027|ref|NP_001234323.1| endo-1,4-beta-D-glucanase precursor	278	3.44e-193	664.739	GO:0005982 starch metabolic process | GO:0005985 sucrose metabolic process	-	GO:0008810 cellulase activity	-	pfam00759 Glyco_hydro_9	GO & Domain
PGSC0003DMT400072448	1838	gi|225440067|ref|XP_002282335.1| PREDICTED: uncharacterized protein LOC100244817	146	1.62e-36	159.363	-	-	-	-	pfam00403 HMA	Domain only
PGSC0003DMT400013670	672	-	-	-	-	-	-	-	-	-
PGSC0003DMT400060445	2009	gi|255571695|ref|XP_002526791.1| ankyrin repeat-containing protein, putative	412	6.64e-235	803.382	-	-	-	-	pfam12796 Ank_2 | pfam13962 PGG | pfam13857 Ank_5 | pfam13637 Ank_4 | pfam00023 Ank | pfam13606 Ank_3	Domain only
PGSC0003DMT400060446	2508	gi|255571695|ref|XP_002526791.1| ankyrin repeat-containing protein, putative	561	0	1085.14	-	-	-	-	pfam12796 Ank_2 | pfam13962 PGG | pfam13857 Ank_5 | pfam13637 Ank_4 | pfam00023 Ank | pfam13606 Ank_3	Domain only
PGSC0003DMT400060447	2610	gi|224100903|ref|XP_002312060.1| predicted protein	584	0	1094.98	-	-	-	-	pfam12796 Ank_2 | pfam13962 PGG | pfam13857 Ank_5 | pfam13637 Ank_4 | pfam00023 Ank | pfam13606 Ank_3	Domain only
PGSC0003DMT400030246	1016	gi|2494126|gb|AAB80635.1| Contains similarity to Chlamydia outer membrane protein (gb|X53512)	24	0.00236	51.5797	-	-	-	-	-
PGSC0003DMT400049024	3540	gi|224116370|ref|XP_002317281.1| predicted protein	384	6.01e-174	600.785	-	-	-	-	pfam12937 F-box-like | pfam00646 F-box	Domain only
PGSC0003DMT400047733	575	-	-	-	-	-	-	-	-	-
PGSC0003DMT400030256	2861	gi|212722724|ref|NP_001131424.1| uncharacterized protein LOC100192754	30	1.74e-11	79.7555	-	GO:0009536 plastid	-	-	-	GO only
PGSC0003DMT400041766	2716	gi|15144509|gb|AAK84476.1| unknown	155	4.73e-105	371.8	-	-	-	-	-
PGSC0003DMT400052233	904	gi|357497069|ref|XP_003618823.1| Calcium-binding protein CML38	139	6.61e-54	211.243	-	-	GO:0005509 calcium ion binding	-	pfam13499 EF_hand_5 | pfam13833 EF_hand_6 | pfam13202 EF_hand_3 | pfam13405 EF_hand_4 | pfam00036 efhand	GO & Domain
PGSC0003DMT400022041	1349	gi|350537989|ref|NP_001234577.1| cryptochrome 1b	170	4.16e-111	391.926	GO:0006281 DNA repair	-	GO:0003913 DNA photolyase activity	-	pfam12546 Cryptochrome_C	GO & Domain
PGSC0003DMT400022039	2619	gi|350537989|ref|NP_001234577.1| cryptochrome 1b	583	0	1366.45	GO:0006281 DNA repair	-	GO:0003904 deoxyribodipyrimidine photo-lyase activity	-	pfam03441 FAD_binding_7 | pfam00875 DNA_photolyase | pfam12546 Cryptochrome_C	GO & Domain
PGSC0003DMT400049507	2978	gi|224122858|ref|XP_002330381.1| predicted protein	815	0	1163.41	GO:0048544 recognition of pollen | GO:0006468 protein phosphorylation | GO:0007169 transmembrane receptor protein tyrosine kinase signaling pathway | GO:0007178 transmembrane receptor protein serine/threonine kinase signaling pathway | GO:0009069 serine family amino acid metabolic process	-	GO:0005529 sugar binding | GO:0004714 transmembrane receptor protein tyrosine kinase activity | GO:0005524 ATP binding | GO:0004709 MAP kinase kinase kinase activity	2.7.11.1	pfam07714 Pkinase_Tyr | pfam00069 Pkinase | pfam00954 S_locus_glycop | pfam01453 B_lectin | pfam08276 PAN_2 | pfam11883 DUF3403	GO & Enzyme & Domain
PGSC0003DMT400049506	3122	gi|359493715|ref|XP_002280938.2| PREDICTED: uncharacterized protein LOC100246941	696	1.26e-306	1041.76	GO:0048544 recognition of pollen | GO:0006468 protein phosphorylation | GO:0007178 transmembrane receptor protein serine/threonine kinase signaling pathway | GO:0009069 serine family amino acid metabolic process	-	GO:0005529 sugar binding | GO:0005524 ATP binding | GO:0004709 MAP kinase kinase kinase activity	2.7.11.1	pfam07714 Pkinase_Tyr | pfam00069 Pkinase | pfam00954 S_locus_glycop | pfam01453 B_lectin | pfam08276 PAN_2 | pfam11883 DUF3403	GO & Enzyme & Domain
PGSC0003DMT400009221	2339	gi|60545052|gb|AAQ10680.2| cold inducible histidine kinase 1	478	1.28e-181	626.277	GO:0000160 two-component signal transduction system (phosphorelay) | GO:0035556 intracellular signal transduction | GO:0010431 seed maturation | GO:0009414 response to water deprivation | GO:0018106 peptidyl-histidine phosphorylation | GO:0006355 regulation of transcription, DNA-dependent | GO:0006970 response to osmotic stress	GO:0005622 intracellular | GO:0016020 membrane | GO:0009365 protein histidine kinase complex	GO:0009927 histidine phosphotransfer kinase activity | GO:0000156 two-component response regulator activity | GO:0005034 osmosensor activity | GO:0005524 ATP binding | GO:0005515 protein binding | GO:0000155 two-component sensor activity	2.7.13.3	pfam00072 Response_reg | pfam13639 zf-RING_2 | pfam00097 zf-C3HC4 | pfam12678 zf-rbx1 | pfam13923 zf-C3HC4_2 | pfam12906 RINGv | pfam13445 zf-RING_LisH	GO & Enzyme & Domain
PGSC0003DMT400009220	3200	gi|60545052|gb|AAQ10680.2| cold inducible histidine kinase 1	771	0	1172.8	GO:0000160 two-component signal transduction system (phosphorelay) | GO:0035556 intracellular signal transduction | GO:0010431 seed maturation | GO:0009414 response to water deprivation | GO:0018106 peptidyl-histidine phosphorylation | GO:0006355 regulation of transcription, DNA-dependent | GO:0006970 response to osmotic stress	GO:0005622 intracellular | GO:0016020 membrane | GO:0009365 protein histidine kinase complex	GO:0009927 histidine phosphotransfer kinase activity | GO:0000156 two-component response regulator activity | GO:0005034 osmosensor activity | GO:0005524 ATP binding | GO:0005515 protein binding | GO:0000155 two-component sensor activity	2.7.13.3	pfam00072 Response_reg | pfam13639 zf-RING_2 | pfam02518 HATPase_c | pfam00097 zf-C3HC4 | pfam00512 HisKA | pfam12678 zf-rbx1 | pfam13923 zf-C3HC4_2 | pfam12906 RINGv | pfam13445 zf-RING_LisH	GO & Enzyme & Domain
PGSC0003DMT400009219	4584	gi|60545052|gb|AAQ10680.2| cold inducible histidine kinase 1	1135	0	1882.11	GO:0000160 two-component signal transduction system (phosphorelay) | GO:0035556 intracellular signal transduction | GO:0010431 seed maturation | GO:0009414 response to water deprivation | GO:0018106 peptidyl-histidine phosphorylation | GO:0006355 regulation of transcription, DNA-dependent | GO:0006970 response to osmotic stress	GO:0005622 intracellular | GO:0016020 membrane | GO:0009365 protein histidine kinase complex	GO:0009927 histidine phosphotransfer kinase activity | GO:0000156 two-component response regulator activity | GO:0005034 osmosensor activity | GO:0005524 ATP binding | GO:0005515 protein binding | GO:0000155 two-component sensor activity	2.7.13.3	pfam00072 Response_reg | pfam13639 zf-RING_2 | pfam02518 HATPase_c | pfam00097 zf-C3HC4 | pfam00512 HisKA | pfam12678 zf-rbx1 | pfam13923 zf-C3HC4_2 | pfam12906 RINGv | pfam13445 zf-RING_LisH	GO & Enzyme & Domain
PGSC0003DMT400009218	4654	gi|60545052|gb|AAQ10680.2| cold inducible histidine kinase 1	1079	0	1740.34	GO:0000160 two-component signal transduction system (phosphorelay) | GO:0035556 intracellular signal transduction | GO:0010431 seed maturation | GO:0009414 response to water deprivation | GO:0018106 peptidyl-histidine phosphorylation | GO:0006355 regulation of transcription, DNA-dependent | GO:0006970 response to osmotic stress	GO:0005622 intracellular | GO:0016020 membrane | GO:0009365 protein histidine kinase complex	GO:0009927 histidine phosphotransfer kinase activity | GO:0000156 two-component response regulator activity | GO:0005034 osmosensor activity | GO:0005524 ATP binding | GO:0005515 protein binding | GO:0000155 two-component sensor activity	2.7.13.3	pfam13639 zf-RING_2 | pfam02518 HATPase_c | pfam00072 Response_reg | pfam00097 zf-C3HC4 | pfam00512 HisKA | pfam12678 zf-rbx1 | pfam13923 zf-C3HC4_2 | pfam12906 RINGv | pfam13445 zf-RING_LisH	GO & Enzyme & Domain
PGSC0003DMT400032909	774	gi|255570175|ref|XP_002526048.1| protein with unknown function	149	8.68e-91	324.393	GO:0007264 small GTPase mediated signal transduction | GO:0015031 protein transport	GO:0005886 plasma membrane | GO:0009507 chloroplast	GO:0005525 GTP binding | GO:0016787 hydrolase activity	-	pfam00071 Ras | pfam08477 Miro	GO & Domain
PGSC0003DMT400032908	1136	gi|255570175|ref|XP_002526048.1| protein with unknown function	211	7.56e-134	467.509	GO:0007264 small GTPase mediated signal transduction | GO:0015031 protein transport	GO:0005886 plasma membrane | GO:0009507 chloroplast	GO:0005525 GTP binding | GO:0016787 hydrolase activity	-	pfam00071 Ras | pfam08477 Miro | pfam00025 Arf | pfam04670 Gtr1_RagA	GO & Domain
PGSC0003DMT400004622	1201	gi|53689728|gb|AAU89742.1| serine/threonine protein kinase-like	32	0.00207	52.0269	-	-	-	-	-
PGSC0003DMT400056182	1570	gi|225439014|ref|XP_002262789.1| PREDICTED: uncharacterized protein LOC100241664	457	6.6e-228	780.126	GO:0009567 double fertilization forming a zygote and endosperm | GO:0055085 transmembrane transport | GO:0008643 carbohydrate transport	GO:0016021 integral to membrane	GO:0005351 sugar:hydrogen symporter activity	-	pfam07690 MFS_1	GO & Domain
PGSC0003DMT400048610	1995	gi|255564615|ref|XP_002523302.1| kinase, putative	449	3.37e-121	425.469	GO:0006468 protein phosphorylation | GO:0007178 transmembrane receptor protein serine/threonine kinase signaling pathway | GO:0009069 serine family amino acid metabolic process	-	GO:0005524 ATP binding | GO:0004709 MAP kinase kinase kinase activity	-	-	GO only
PGSC0003DMT400000956	4439	gi|225445082|ref|XP_002280395.1| PREDICTED: receptor-like protein kinase HSL1-like	1012	0	1244.8	GO:0006468 protein phosphorylation | GO:0055114 oxidation-reduction process | GO:0007178 transmembrane receptor protein serine/threonine kinase signaling pathway | GO:0009069 serine family amino acid metabolic process	GO:0016023 cytoplasmic membrane-bounded vesicle | GO:0005886 plasma membrane | GO:0016021 integral to membrane	GO:0005524 ATP binding | GO:0004709 MAP kinase kinase kinase activity | GO:0032440 2-alkenal reductase [NAD(P)] activity	2.7.11.1 | 2.7.1.1	pfam00069 Pkinase | pfam07714 Pkinase_Tyr | pfam13855 LRR_8 | pfam12799 LRR_4 | pfam08263 LRRNT_2	GO & Enzyme & Domain
PGSC0003DMT400015679	2480	gi|351725601|ref|NP_001237354.1| uncharacterized protein LOC100527017	111	5.03e-64	242.996	-	-	-	-	pfam07983 X8 | pfam04241 DUF423	Domain only
PGSC0003DMT400047944	3510	gi|225428253|ref|XP_002279474.1| PREDICTED: proline-rich receptor-like protein kinase PERK9-like	303	2.56e-112	395.951	GO:0006468 protein phosphorylation	GO:0009506 plasmodesma | GO:0005886 plasma membrane	GO:0004713 protein tyrosine kinase activity | GO:0005524 ATP binding | GO:0019901 protein kinase binding	2.7.11.1	-	GO & Enzyme
PGSC0003DMT400047942	3091	gi|225428253|ref|XP_002279474.1| PREDICTED: proline-rich receptor-like protein kinase PERK9-like	266	1.55e-92	330.207	GO:0006468 protein phosphorylation	GO:0009506 plasmodesma | GO:0005886 plasma membrane	GO:0004713 protein tyrosine kinase activity | GO:0005524 ATP binding | GO:0019901 protein kinase binding	2.7.11.1	-	GO & Enzyme
PGSC0003DMT400047943	2469	gi|225428253|ref|XP_002279474.1| PREDICTED: proline-rich receptor-like protein kinase PERK9-like	541	4.03e-222	760.895	GO:0006468 protein phosphorylation | GO:0009069 serine family amino acid metabolic process	GO:0009506 plasmodesma | GO:0005886 plasma membrane	GO:0004713 protein tyrosine kinase activity | GO:0005524 ATP binding | GO:0019901 protein kinase binding | GO:0004674 protein serine/threonine kinase activity	2.7.11.1	pfam00069 Pkinase | pfam07714 Pkinase_Tyr	GO & Enzyme & Domain
PGSC0003DMT400040978	4419	-	-	-	-	-	-	-	-	-
PGSC0003DMT400040979	3984	-	-	-	-	-	-	-	-	-
PGSC0003DMT400049485	3885	gi|147808145|emb|CAN75263.1| hypothetical protein VITISV_005771	744	5.93e-306	1039.52	GO:0042594 response to starvation	GO:0005739 mitochondrion	-	-	pfam12490 BCAS3	GO & Domain
PGSC0003DMT400005745	543	-	-	-	-	-	-	-	-	-
PGSC0003DMT400071250	4815	gi|225439101|ref|XP_002269239.1| PREDICTED: uncharacterized protein LOC100258770	286	1.29e-137	480.031	-	GO:0009941 chloroplast envelope	GO:0003723 RNA binding	2.7.11.1	pfam11891 DUF3411	GO & Enzyme & Domain
PGSC0003DMT400050833	4806	gi|359495634|ref|XP_002264782.2| PREDICTED: C2 and GRAM domain-containing protein At1g03370-like	846	0	1391.94	GO:0048015 phosphatidylinositol-mediated signaling | GO:0019722 calcium-mediated signaling | GO:0010152 pollen maturation	-	-	-	pfam00168 C2 | pfam02893 GRAM	GO & Domain
PGSC0003DMT400075375	3509	gi|255544065|ref|XP_002513095.1| Disease resistance protein RPM1, putative	695	3.67e-168	581.554	GO:0006952 defense response | GO:0006470 protein dephosphorylation	-	GO:0017111 nucleoside-triphosphatase activity | GO:0004721 phosphoprotein phosphatase activity | GO:0043531 ADP binding | GO:0005524 ATP binding	-	pfam00931 NB-ARC | pfam13401 AAA_22 | pfam13191 AAA_16 | pfam13855 LRR_8 | pfam13173 AAA_14	GO & Domain
PGSC0003DMT400047186	2416	gi|357516569|ref|XP_003628573.1| F-box family-1	81	5.91e-06	61.4188	-	-	-	-	pfam08387 FBD | pfam12937 F-box-like | pfam00646 F-box	Domain only
PGSC0003DMT400047185	2294	gi|357516569|ref|XP_003628573.1| F-box family-1	47	0.000244	56.052	-	-	-	-	pfam08387 FBD | pfam12937 F-box-like | pfam00646 F-box	Domain only
PGSC0003DMT400032080	5215	gi|147798263|emb|CAN63457.1| hypothetical protein VITISV_008241	271	1.31e-151	526.544	-	-	-	-	pfam06697 DUF1191 | pfam07707 BACK | pfam00651 BTB	Domain only
PGSC0003DMT400034914	442	gi|71143481|gb|AAZ23955.1| GDSL-lipase 1	73	1.97e-42	174.569	GO:0006629 lipid metabolic process	GO:0005618 cell wall | GO:0009534 chloroplast thylakoid | GO:0048046 apoplast	GO:0004091 carboxylesterase activity	-	-	GO only
PGSC0003DMT400080475	667	-	-	-	-	-	-	-	-	-
PGSC0003DMT400038025	949	-	-	-	-	-	-	-	-	-
PGSC0003DMT400062320	671	-	-	-	-	-	-	-	-	-
PGSC0003DMT400062322	931	gi|13384058|gb|AAK21253.1|AF335240_1 MADS-box transcription factor FBP22	125	1.12e-42	177.253	GO:0006355 regulation of transcription, DNA-dependent	GO:0005667 transcription factor complex	GO:0003700 sequence-specific DNA binding transcription factor activity | GO:0003677 DNA binding | GO:0046983 protein dimerization activity	-	pfam01486 K-box | pfam13870 DUF4201	GO & Domain
PGSC0003DMT400062321	1048	gi|224120170|ref|XP_002318261.1| predicted protein	107	1.77e-21	110.615	GO:0006355 regulation of transcription, DNA-dependent	GO:0005667 transcription factor complex	GO:0003700 sequence-specific DNA binding transcription factor activity	-	pfam01486 K-box	GO & Domain
PGSC0003DMT400007587	947	gi|304650665|gb|ADM47405.1| small molecular heat shock protein	154	5.81e-88	315.001	GO:0006950 response to stress	GO:0005737 cytoplasm	-	-	pfam00011 HSP20	GO & Domain
PGSC0003DMT400052618	2091	gi|359486871|ref|XP_002272748.2| PREDICTED: uncharacterized protein LOC100256388	134	1.65e-28	134.318	-	-	-	-	-
PGSC0003DMT400030787	2622	gi|359492355|ref|XP_002284688.2| PREDICTED: wall-associated receptor kinase 2-like	449	3.72e-182	628.066	GO:0009992 cellular water homeostasis | GO:0006468 protein phosphorylation | GO:0009751 response to salicylic acid stimulus | GO:0009826 unidimensional cell growth | GO:0009311 oligosaccharide metabolic process | GO:0007178 transmembrane receptor protein serine/threonine kinase signaling pathway | GO:0009069 serine family amino acid metabolic process	GO:0005886 plasma membrane	GO:0005509 calcium ion binding | GO:0005524 ATP binding | GO:0004709 MAP kinase kinase kinase activity	2.7.11.1	pfam00069 Pkinase | pfam07714 Pkinase_Tyr | pfam13947 GUB_WAK_bind | pfam12947 EGF_3 | pfam07645 EGF_CA | pfam00008 EGF | pfam12662 cEGF	GO & Enzyme & Domain
PGSC0003DMT400090387	1659	gi|342918588|gb|AEL79481.1| pectin methylesterase-like protein	552	9.18e-300	1018.95	GO:0042545 cell wall modification | GO:0007047 cellular cell wall organization | GO:0043086 negative regulation of catalytic activity | GO:0005982 starch metabolic process | GO:0005985 sucrose metabolic process	GO:0009505 plant-type cell wall | GO:0016023 cytoplasmic membrane-bounded vesicle | GO:0090406 pollen tube | GO:0005576 extracellular region	GO:0030599 pectinesterase activity | GO:0045330 aspartyl esterase activity | GO:0004857 enzyme inhibitor activity	3.1.1.11	pfam01095 Pectinesterase | pfam04043 PMEI	GO & Enzyme & Domain
PGSC0003DMT400071566	1967	gi|342918588|gb|AEL79481.1| pectin methylesterase-like protein	550	2.23e-301	1024.32	GO:0042545 cell wall modification | GO:0007047 cellular cell wall organization | GO:0043086 negative regulation of catalytic activity | GO:0005982 starch metabolic process | GO:0005985 sucrose metabolic process	GO:0009505 plant-type cell wall | GO:0016023 cytoplasmic membrane-bounded vesicle | GO:0090406 pollen tube | GO:0005576 extracellular region	GO:0030599 pectinesterase activity | GO:0045330 aspartyl esterase activity | GO:0004857 enzyme inhibitor activity	3.1.1.11	pfam01095 Pectinesterase | pfam04043 PMEI | pfam12708 Pectate_lyase_3	GO & Enzyme & Domain
PGSC0003DMT400053258	609	gi|224081419|ref|XP_002306403.1| predicted protein	55	1.82e-14	86.9113	-	-	-	-	-
PGSC0003DMT400043328	2827	gi|359488288|ref|XP_003633735.1| PREDICTED: LOW QUALITY PROTEIN: probable disease resistance protein At1g61310-like	414	7.28e-92	327.971	GO:0006952 defense response | GO:0006470 protein dephosphorylation	-	GO:0017111 nucleoside-triphosphatase activity | GO:0004721 phosphoprotein phosphatase activity | GO:0043531 ADP binding | GO:0005524 ATP binding	-	pfam00931 NB-ARC | pfam13401 AAA_22 | pfam12799 LRR_4	GO & Domain
PGSC0003DMT400043329	3525	gi|359488288|ref|XP_003633735.1| PREDICTED: LOW QUALITY PROTEIN: probable disease resistance protein At1g61310-like	414	7.28e-92	327.971	GO:0006952 defense response | GO:0006470 protein dephosphorylation	-	GO:0017111 nucleoside-triphosphatase activity | GO:0004721 phosphoprotein phosphatase activity | GO:0043531 ADP binding | GO:0005524 ATP binding	-	pfam00931 NB-ARC | pfam13401 AAA_22 | pfam12799 LRR_4	GO & Domain
PGSC0003DMT400083956	3129	gi|359491768|ref|XP_002267445.2| PREDICTED: uncharacterized protein LOC100242391	817	0	1209.47	GO:0009749 response to glucose stimulus | GO:0010555 response to mannitol stimulus | GO:0009744 response to sucrose stimulus | GO:0009750 response to fructose stimulus | GO:0009652 thigmotropism | GO:0007188 G-protein signaling, coupled to cAMP nucleotide second messenger | GO:2000067 regulation of root morphogenesis | GO:0006184 GTP catabolic process | GO:0009737 response to abscisic acid stimul…	GO:0005834 heterotrimeric G-protein complex | GO:0005634 nucleus	GO:0004871 signal transducer activity | GO:0031683 G-protein beta/gamma-subunit complex binding | GO:0003924 GTPase activity | GO:0001664 G-protein coupled receptor binding | GO:0005525 GTP binding	-	pfam00503 G-alpha	GO & Domain
PGSC0003DMT400083957	3227	gi|359491768|ref|XP_002267445.2| PREDICTED: uncharacterized protein LOC100242391	635	2.08e-275	938	GO:0009749 response to glucose stimulus | GO:0010555 response to mannitol stimulus | GO:0009744 response to sucrose stimulus | GO:0009750 response to fructose stimulus | GO:0009652 thigmotropism | GO:0007188 G-protein signaling, coupled to cAMP nucleotide second messenger | GO:2000067 regulation of root morphogenesis | GO:0006184 GTP catabolic process | GO:0009737 response to abscisic acid stimul…	GO:0005834 heterotrimeric G-protein complex | GO:0005634 nucleus	GO:0004871 signal transducer activity | GO:0031683 G-protein beta/gamma-subunit complex binding | GO:0003924 GTPase activity | GO:0001664 G-protein coupled receptor binding | GO:0005525 GTP binding	-	pfam00503 G-alpha	GO & Domain
PGSC0003DMT400086773	417	gi|147770667|emb|CAN69026.1| hypothetical protein VITISV_041027	80	5.4e-20	103.906	-	-	-	-	pfam13456 RVT_3	Domain only
PGSC0003DMT400069798	1684	gi|225431914|ref|XP_002276853.1| PREDICTED: dihydrolipoyl dehydrogenase	240	4.34e-109	385.217	GO:0045454 cell redox homeostasis | GO:0006094 gluconeogenesis | GO:0006096 glycolysis | GO:0006099 tricarboxylic acid cycle | GO:0006118 electron transport | GO:0006544 glycine metabolic process | GO:0006563 L-serine metabolic process | GO:0006566 threonine metabolic process	GO:0005737 cytoplasm	GO:0050660 flavin adenine dinucleotide binding | GO:0004148 dihydrolipoyl dehydrogenase activity	-	pfam00070 Pyr_redox	GO & Domain
PGSC0003DMT400067637	1385	gi|225430519|ref|XP_002283372.1| PREDICTED: uncharacterized protein LOC100261254	205	1.04e-96	344.072	-	-	-	-	-
PGSC0003DMT400015324	2967	gi|224108433|ref|XP_002314845.1| predicted protein	397	4.83e-177	611.071	GO:0006468 protein phosphorylation | GO:0009069 serine family amino acid metabolic process	-	GO:0004715 non-membrane spanning protein tyrosine kinase activity | GO:0005524 ATP binding | GO:0004674 protein serine/threonine kinase activity	2.7.11.1	pfam07714 Pkinase_Tyr | pfam00069 Pkinase | pfam14380 WAK_assoc	GO & Enzyme & Domain
PGSC0003DMT400015323	3105	gi|224108433|ref|XP_002314845.1| predicted protein	319	3.6e-147	511.785	GO:0006468 protein phosphorylation | GO:0009069 serine family amino acid metabolic process	-	GO:0004715 non-membrane spanning protein tyrosine kinase activity | GO:0005524 ATP binding | GO:0004674 protein serine/threonine kinase activity	2.7.11.1	pfam07714 Pkinase_Tyr | pfam00069 Pkinase | pfam14380 WAK_assoc	GO & Enzyme & Domain
PGSC0003DMT400014992	1957	gi|255549194|ref|XP_002515651.1| fad NAD binding oxidoreductases, putative	75	3.02e-41	174.122	-	-	-	-	pfam03226 Yippee	Domain only
PGSC0003DMT400014994	2038	gi|255549194|ref|XP_002515651.1| fad NAD binding oxidoreductases, putative	75	3.16e-41	174.122	-	-	-	-	pfam03226 Yippee	Domain only
PGSC0003DMT400014990	2301	gi|255549194|ref|XP_002515651.1| fad NAD binding oxidoreductases, putative	75	3.64e-41	174.122	-	-	-	-	pfam03226 Yippee	Domain only
PGSC0003DMT400020592	863	gi|1220451|gb|AAA91883.1| alpha-amylase	84	2.28e-50	200.509	GO:0005982 starch metabolic process | GO:0005985 sucrose metabolic process	-	GO:0004556 alpha-amylase activity | GO:0005509 calcium ion binding	-	pfam07821 Alpha-amyl_C2	GO & Domain
PGSC0003DMT400007593	1120	gi|255550387|ref|XP_002516244.1| polygalacturonase, putative	174	2.53e-98	349.438	GO:0007047 cellular cell wall organization | GO:0005982 starch metabolic process | GO:0005985 sucrose metabolic process	GO:0005576 extracellular region | GO:0009536 plastid	GO:0004650 polygalacturonase activity	-	-	GO only
PGSC0003DMT400007049	1943	gi|255575353|ref|XP_002528579.1| peroxiredoxin, putative	222	4.29e-95	338.705	GO:0055114 oxidation-reduction process | GO:0006804 peroxidase reaction | GO:0006979 response to oxidative stress	-	GO:0051920 peroxiredoxin activity | GO:0004601 peroxidase activity	1.11.1.15	pfam08534 Redoxin | pfam00578 AhpC-TSA	GO & Enzyme & Domain
PGSC0003DMT400059998	2309	gi|353703790|ref|NP_001238801.1| auxin response factor 13	101	7.12e-58	224.66	GO:0009725 response to hormone stimulus | GO:0006355 regulation of transcription, DNA-dependent	GO:0005634 nucleus	GO:0003677 DNA binding	-	pfam02362 B3	GO & Domain
PGSC0003DMT400075256	3217	gi|359478231|ref|XP_002279889.2| PREDICTED: ankyrin repeat-containing protein At5g02620-like	573	5.82e-285	969.754	-	GO:0005886 plasma membrane	-	-	pfam12796 Ank_2 | pfam13962 PGG | pfam13637 Ank_4 | pfam13857 Ank_5 | pfam00023 Ank | pfam13606 Ank_3	GO & Domain
PGSC0003DMT400059997	3989	gi|24785191|dbj|BAC23059.1| hypothetical protein	557	6.61e-279	949.628	GO:0009725 response to hormone stimulus | GO:0006355 regulation of transcription, DNA-dependent	GO:0005634 nucleus	GO:0003677 DNA binding	-	pfam02362 B3 | pfam06507 Auxin_resp | pfam05278 PEARLI-4	GO & Domain
PGSC0003DMT400075257	4206	gi|296084361|emb|CBI24749.3| unnamed protein product	423	5.7e-213	730.483	-	GO:0005886 plasma membrane	-	-	pfam12796 Ank_2 | pfam13962 PGG | pfam13637 Ank_4 | pfam13857 Ank_5 | pfam00023 Ank | pfam13606 Ank_3	GO & Domain
PGSC0003DMT400059996	4506	gi|24785191|dbj|BAC23059.1| hypothetical protein	557	6.61e-279	949.628	GO:0009725 response to hormone stimulus | GO:0006355 regulation of transcription, DNA-dependent	GO:0005634 nucleus	GO:0003677 DNA binding	-	pfam02362 B3 | pfam06507 Auxin_resp | pfam05278 PEARLI-4	GO & Domain
PGSC0003DMT400030295	2594	gi|225433385|ref|XP_002285613.1| PREDICTED: uncharacterized protein LOC100261265	153	6.36e-60	230.921	-	-	-	-	pfam03018 Dirigent	Domain only
PGSC0003DMT400010833	1270	-	-	-	-	-	-	-	-	-
PGSC0003DMT400049367	1011	gi|2853041|emb|CAA63777.1| 1-phosphatidylinositol-4,5-bisphosphate phosphodiesterase	178	1.81e-121	426.363	GO:0035556 intracellular signal transduction | GO:0009395 phospholipid catabolic process | GO:0046339 diacylglycerol metabolic process	GO:0005622 intracellular	GO:0004871 signal transducer activity | GO:0004435 phosphatidylinositol phospholipase C activity | GO:0005509 calcium ion binding	-	pfam00168 C2	GO & Domain
PGSC0003DMT400048143	1298	gi|15209172|gb|AAK91890.1|AC091627_3 Amidase family protein	321	4.95e-205	704.096	GO:0006525 arginine metabolic process | GO:0006558 L-phenylalanine metabolic process | GO:0006560 proline metabolic process | GO:0006568 tryptophan metabolic process | GO:0018874 benzoate metabolic process | GO:0042207 styrene catabolic process	-	GO:0016884 carbon-nitrogen ligase activity, with glutamine as amido-N-donor | GO:0004040 amidase activity	-	pfam01425 Amidase	GO & Domain
PGSC0003DMT400036778	1493	gi|358347272|ref|XP_003637683.1| Nudix hydrolase	109	9.15e-36	156.68	-	-	GO:0052843 inositol-1-diphosphate-2,3,4,5,6-pentakisphosphate diphosphatase activity | GO:0052844 inositol-3-diphosphate-1,2,4,5,6-pentakisphosphate diphosphatase activity | GO:0052840 inositol diphosphate tetrakisphosphate diphosphatase activity | GO:0052846 inositol-1,5-bisdiphosphate-2,3,4,6-tetrakisphosphate 1-diphosphatase activity | GO:0008486 diphosphoinositol-polyphosphate diphosphatase a…	-	pfam00293 NUDIX	GO & Domain
PGSC0003DMT400036777	1966	gi|225456213|ref|XP_002282941.1| PREDICTED: nudix hydrolase 17, mitochondrial-like	159	2.2e-63	240.76	-	GO:0005829 cytosol	GO:0052843 inositol-1-diphosphate-2,3,4,5,6-pentakisphosphate diphosphatase activity | GO:0052844 inositol-3-diphosphate-1,2,4,5,6-pentakisphosphate diphosphatase activity | GO:0052840 inositol diphosphate tetrakisphosphate diphosphatase activity | GO:0052846 inositol-1,5-bisdiphosphate-2,3,4,6-tetrakisphosphate 1-diphosphatase activity | GO:0008486 diphosphoinositol-polyphosphate diphosphatase a…	-	pfam00293 NUDIX	GO & Domain
PGSC0003DMT400036776	2077	gi|225456213|ref|XP_002282941.1| PREDICTED: nudix hydrolase 17, mitochondrial-like	143	1.19e-51	205.876	-	GO:0005829 cytosol	GO:0052843 inositol-1-diphosphate-2,3,4,5,6-pentakisphosphate diphosphatase activity | GO:0052844 inositol-3-diphosphate-1,2,4,5,6-pentakisphosphate diphosphatase activity | GO:0052840 inositol diphosphate tetrakisphosphate diphosphatase activity | GO:0052846 inositol-1,5-bisdiphosphate-2,3,4,6-tetrakisphosphate 1-diphosphatase activity | GO:0008486 diphosphoinositol-polyphosphate diphosphatase a…	-	pfam00293 NUDIX	GO & Domain
PGSC0003DMT400020829	2178	gi|46399273|gb|AAS92257.1| putative pyridoxine biosynthesis protein	178	3.64e-110	388.795	GO:0006541 glutamine metabolic process	-	GO:0016740 transferase activity	-	pfam01174 SNO	GO & Domain
PGSC0003DMT400044988	8321	gi|359473713|ref|XP_002266306.2| PREDICTED: cyclin-dependent kinase G-2-like	735	0	1081.56	GO:0006468 protein phosphorylation | GO:0009069 serine family amino acid metabolic process	GO:0005829 cytosol	GO:0008353 RNA polymerase II carboxy-terminal domain kinase activity | GO:0005515 protein binding | GO:0005524 ATP binding	2.7.11.22 | 2.7.11.23 | 2.7.11.1	pfam00069 Pkinase | pfam07714 Pkinase_Tyr	GO & Enzyme & Domain
PGSC0003DMT400044986	8339	gi|359473713|ref|XP_002266306.2| PREDICTED: cyclin-dependent kinase G-2-like	735	0	1081.56	GO:0006468 protein phosphorylation | GO:0009069 serine family amino acid metabolic process	GO:0005829 cytosol	GO:0008353 RNA polymerase II carboxy-terminal domain kinase activity | GO:0005515 protein binding | GO:0005524 ATP binding	2.7.11.22 | 2.7.11.23 | 2.7.11.1	pfam00069 Pkinase | pfam07714 Pkinase_Tyr	GO & Enzyme & Domain
PGSC0003DMT400044989	8431	gi|359473713|ref|XP_002266306.2| PREDICTED: cyclin-dependent kinase G-2-like	630	4.76e-258	880.307	GO:0006468 protein phosphorylation | GO:0009069 serine family amino acid metabolic process	GO:0005829 cytosol	GO:0008353 RNA polymerase II carboxy-terminal domain kinase activity | GO:0005515 protein binding | GO:0005524 ATP binding	2.7.11.22 | 2.7.11.23 | 2.7.11.1	pfam00069 Pkinase | pfam07714 Pkinase_Tyr	GO & Enzyme & Domain
PGSC0003DMT400044987	8433	gi|359473713|ref|XP_002266306.2| PREDICTED: cyclin-dependent kinase G-2-like	735	0	1081.56	GO:0006468 protein phosphorylation | GO:0009069 serine family amino acid metabolic process	GO:0005829 cytosol	GO:0008353 RNA polymerase II carboxy-terminal domain kinase activity | GO:0005515 protein binding | GO:0005524 ATP binding	2.7.11.22 | 2.7.11.23 | 2.7.11.1	pfam00069 Pkinase | pfam07714 Pkinase_Tyr	GO & Enzyme & Domain
PGSC0003DMT400081911	2436	gi|75277587|sp|O24370.1|LOX21_SOLTU RecName: Full=Linoleate 13S-lipoxygenase 2-1, chloroplastic; AltName: Full=Lipoxygenase 2-1; Flags: Precursor	142	5.85e-95	338.258	GO:0031408 oxylipin biosynthetic process | GO:0055114 oxidation-reduction process	GO:0009570 chloroplast stroma | GO:0009534 chloroplast thylakoid	GO:0005506 iron ion binding | GO:0016165 lipoxygenase activity	-	-	GO only
PGSC0003DMT400015884	929	gi|225428637|ref|XP_002284808.1| PREDICTED: uncharacterized protein LOC100255593	124	2.27e-41	173.228	-	-	-	-	-
PGSC0003DMT400073315	1527	gi|217075514|gb|ACJ86117.1| unknown	164	2.11e-92	329.76	GO:0032259 methylation | GO:0008654 phospholipid biosynthetic process | GO:0006544 glycine metabolic process | GO:0006563 L-serine metabolic process | GO:0006566 threonine metabolic process	GO:0005792 microsome	GO:0080101 phosphatidyl-N-dimethylethanolamine N-methyltransferase activity | GO:0000773 phosphatidyl-N-methylethanolamine N-methyltransferase activity	-	pfam04191 PEMT	GO & Domain
PGSC0003DMT400041133	3898	gi|297741947|emb|CBI33392.3| unnamed protein product	670	0	1146.41	GO:0006457 protein folding | GO:0006950 response to stress | GO:0055114 oxidation-reduction process	GO:0016023 cytoplasmic membrane-bounded vesicle | GO:0005774 vacuolar membrane | GO:0009507 chloroplast | GO:0005829 cytosol	GO:0005524 ATP binding | GO:0051082 unfolded protein binding | GO:0032440 2-alkenal reductase [NAD(P)] activity | GO:0017111 nucleoside-triphosphatase activity	-	pfam00012 HSP70	GO & Domain
PGSC0003DMT400075398	2010	gi|1255951|emb|CAA65634.1| PS60	539	0	1050.26	GO:0055114 oxidation-reduction process | GO:0006118 electron transport | GO:0019852 L-ascorbic acid metabolic process | GO:0005982 starch metabolic process | GO:0005985 sucrose metabolic process	GO:0009505 plant-type cell wall | GO:0009506 plasmodesma | GO:0016020 membrane | GO:0005829 cytosol | GO:0048046 apoplast	GO:0005507 copper ion binding | GO:0008447 L-ascorbate oxidase activity | GO:0030599 pectinesterase activity	-	pfam00394 Cu-oxidase | pfam07732 Cu-oxidase_3 | pfam07731 Cu-oxidase_2	GO & Domain
PGSC0003DMT400013670	672	-	-	-	-	-	-	-	-	-
PGSC0003DMT400000501	1944	gi|297828323|ref|XP_002882044.1| hypothetical protein ARALYDRAFT_904051	265	2.68e-71	264.017	-	-	-	-	-
PGSC0003DMT400000502	2055	gi|359489625|ref|XP_002275132.2| PREDICTED: uncharacterized protein LOC100244782	305	3.82e-115	405.343	-	-	-	-	-
PGSC0003DMT400046304	3316	gi|255541722|ref|XP_002511925.1| DECOY, putative	81	2.38e-25	124.926	-	-	-	-	-
PGSC0003DMT400069735	758	gi|156118336|gb|ABU49726.1| ferritin	177	6.77e-110	387.901	GO:0006879 cellular iron ion homeostasis | GO:0006826 iron ion transport | GO:0055114 oxidation-reduction process | GO:0015994 chlorophyll metabolic process	GO:0009507 chloroplast	GO:0008199 ferric iron binding | GO:0004322 ferroxidase activity	-	-	GO only
PGSC0003DMT400085996	354	-	-	-	-	-	-	-	-	-
PGSC0003DMT400078844	1992	gi|224120466|ref|XP_002331055.1| predicted protein	324	4.23e-176	607.941	GO:0055114 oxidation-reduction process	GO:0016020 membrane	GO:0032440 2-alkenal reductase [NAD(P)] activity | GO:0008270 zinc ion binding | GO:0016740 transferase activity	-	pfam01529 zf-DHHC | pfam12796 Ank_2 | pfam13637 Ank_4 | pfam13857 Ank_5 | pfam00023 Ank | pfam13606 Ank_3	GO & Domain
PGSC0003DMT400061145	5080	gi|225448032|ref|XP_002272181.1| PREDICTED: uncharacterized protein LOC100248076	421	1.75e-130	456.328	GO:0006950 response to stress	-	-	-	-	GO only
PGSC0003DMT400067069	1711	gi|350535587|ref|NP_001233946.1| alpha-1,4-fucosyltransferase	412	9.46e-284	965.729	GO:0006486 protein glycosylation	GO:0032580 Golgi cisterna membrane | GO:0016021 integral to membrane	GO:0008417 fucosyltransferase activity	-	pfam00852 Glyco_transf_10	GO & Domain
PGSC0003DMT400058807	978	gi|575605|dbj|BAA07664.1| cationic peroxidase isozyme 40K precursor	315	4.57e-165	571.267	GO:0055114 oxidation-reduction process | GO:0006979 response to oxidative stress | GO:0006804 peroxidase reaction	-	GO:0020037 heme binding | GO:0004601 peroxidase activity	1.11.1.7	pfam00141 peroxidase	GO & Enzyme & Domain
PGSC0003DMT400069547	1425	gi|225454759|ref|XP_002274164.1| PREDICTED: uncharacterized protein LOC100244246	269	2.45e-114	402.66	GO:0055114 oxidation-reduction process	GO:0005829 cytosol	GO:0003676 nucleic acid binding | GO:0016491 oxidoreductase activity | GO:0000166 nucleotide binding	-	pfam14259 RRM_6 | pfam00076 RRM_1	GO & Domain
PGSC0003DMT400059664	3237	gi|359495205|ref|XP_002263569.2| PREDICTED: probable LRR receptor-like serine/threonine-protein kinase At1g34110-like	1052	0	1989.45	GO:0006468 protein phosphorylation | GO:0007169 transmembrane receptor protein tyrosine kinase signaling pathway | GO:0055114 oxidation-reduction process | GO:0009069 serine family amino acid metabolic process	GO:0016021 integral to membrane	GO:0004872 receptor activity | GO:0005524 ATP binding | GO:0032440 2-alkenal reductase [NAD(P)] activity | GO:0004674 protein serine/threonine kinase activity	2.7.11.1	pfam00069 Pkinase | pfam07714 Pkinase_Tyr | pfam08263 LRRNT_2 | pfam13855 LRR_8 | pfam12799 LRR_4	GO & Enzyme & Domain
PGSC0003DMT400013670	672	-	-	-	-	-	-	-	-	-
PGSC0003DMT400018045	606	-	-	-	-	-	-	-	-	-
PGSC0003DMT400000501	1944	gi|297828323|ref|XP_002882044.1| hypothetical protein ARALYDRAFT_904051	265	2.68e-71	264.017	-	-	-	-	-
PGSC0003DMT400000501	1944	gi|297828323|ref|XP_002882044.1| hypothetical protein ARALYDRAFT_904051	265	2.68e-71	264.017	-	-	-	-	-
PGSC0003DMT400000502	2055	gi|359489625|ref|XP_002275132.2| PREDICTED: uncharacterized protein LOC100244782	305	3.82e-115	405.343	-	-	-	-	-
PGSC0003DMT400000502	2055	gi|359489625|ref|XP_002275132.2| PREDICTED: uncharacterized protein LOC100244782	305	3.82e-115	405.343	-	-	-	-	-
PGSC0003DMT400067688	3570	gi|225464565|ref|XP_002272986.1| PREDICTED: probable receptor-like protein kinase At5g24010	795	0	1202.32	-	-	-	2.7.11.1	pfam12819 Malectin_like | pfam07714 Pkinase_Tyr | pfam00069 Pkinase | pfam11721 Malectin	Enzym & Domain
PGSC0003DMT400021688	1016	gi|350538027|ref|NP_001234323.1| endo-1,4-beta-D-glucanase precursor	219	7.03e-152	527.438	GO:0005982 starch metabolic process | GO:0005985 sucrose metabolic process	-	GO:0008810 cellulase activity	-	pfam00759 Glyco_hydro_9	GO & Domain
PGSC0003DMT400021686	1125	gi|350538027|ref|NP_001234323.1| endo-1,4-beta-D-glucanase precursor	278	3.44e-193	664.739	GO:0005982 starch metabolic process | GO:0005985 sucrose metabolic process	-	GO:0008810 cellulase activity	-	pfam00759 Glyco_hydro_9	GO & Domain
PGSC0003DMT400072696	2028	gi|255548415|ref|XP_002515264.1| peptidyl-prolyl cis-trans isomerase, putative	174	1.1e-68	256.414	GO:0006457 protein folding | GO:0000413 protein peptidyl-prolyl isomerization	GO:0005794 Golgi apparatus | GO:0005886 plasma membrane | GO:0005739 mitochondrion	GO:0003755 peptidyl-prolyl cis-trans isomerase activity	5.2.1.8	pfam00160 Pro_isomerase	GO & Enzyme & Domain
PGSC0003DMT400046304	3316	gi|255541722|ref|XP_002511925.1| DECOY, putative	81	2.38e-25	124.926	-	-	-	-	-
PGSC0003DMT400072534	1030	gi|7619804|emb|CAB88214.1| putative tropinone reductase	205	2.61e-133	465.72	-	-	-	-	pfam00106 adh_short | pfam13561 adh_short_C2 | pfam08659 KR	Domain only
PGSC0003DMT400000501	1944	gi|297828323|ref|XP_002882044.1| hypothetical protein ARALYDRAFT_904051	265	2.68e-71	264.017	-	-	-	-	-
PGSC0003DMT400000502	2055	gi|359489625|ref|XP_002275132.2| PREDICTED: uncharacterized protein LOC100244782	305	3.82e-115	405.343	-	-	-	-	-
PGSC0003DMT400013670	672	-	-	-	-	-	-	-	-	-
PGSC0003DMT400072448	1838	gi|225440067|ref|XP_002282335.1| PREDICTED: uncharacterized protein LOC100244817	146	1.62e-36	159.363	-	-	-	-	pfam00403 HMA	Domain only
PGSC0003DMT400002127	3129	gi|15418714|gb|AAG31017.1| tospovirus resistance protein E	660	3e-141	492.107	-	-	-	-	pfam00931 NB-ARC | pfam13401 AAA_22 | pfam13173 AAA_14	Domain only
PGSC0003DMT400046304	3316	gi|255541722|ref|XP_002511925.1| DECOY, putative	81	2.38e-25	124.926	-	-	-	-	-
PGSC0003DMT400065426	706	gi|255576836|ref|XP_002529304.1| Desacetoxyvindoline 4-hydroxylase, putative	86	7.25e-27	127.162	GO:0055114 oxidation-reduction process | GO:0042432 indole biosynthetic process	-	GO:0005506 iron ion binding | GO:0050590 desacetoxyvindoline 4-hydroxylase activity	-	-	GO only
PGSC0003DMT400075424	3689	gi|225457929|ref|XP_002279699.1| PREDICTED: uncharacterized protein LOC100247144	970	3.57e-235	804.277	-	-	-	-	pfam08711 Med26	Domain only
PGSC0003DMT400054788	2655	gi|350535491|ref|NP_001234709.1| peptide N-glycanase precursor	586	0	1269.4	GO:0006807 nitrogen compound metabolic process	GO:0005774 vacuolar membrane | GO:0009505 plant-type cell wall	GO:0000224 peptide-N4-(N-acetyl-beta-glucosaminyl)asparagine amidase activity	-	pfam12222 PNGaseA	GO & Domain
PGSC0003DMT400089630	306	-	-	-	-	-	-	-	-	-
PGSC0003DMT400095961	315	-	-	-	-	-	-	-	-	-
PGSC0003DMT400086069	432	-	-	-	-	-	-	-	-	-
PGSC0003DMT400039911	911	gi|225461399|ref|XP_002284849.1| PREDICTED: nucleolar GTP-binding protein 2-like	118	9.19e-37	158.916	-	-	-	-	pfam08153 NGP1NT	Domain only
PGSC0003DMT400067688	3570	gi|225464565|ref|XP_002272986.1| PREDICTED: probable receptor-like protein kinase At5g24010	795	0	1202.32	-	-	-	2.7.11.1	pfam12819 Malectin_like | pfam07714 Pkinase_Tyr | pfam00069 Pkinase | pfam11721 Malectin	Enzym & Domain
PGSC0003DMT400021688	1016	gi|350538027|ref|NP_001234323.1| endo-1,4-beta-D-glucanase precursor	219	7.03e-152	527.438	GO:0005982 starch metabolic process | GO:0005985 sucrose metabolic process	-	GO:0008810 cellulase activity	-	pfam00759 Glyco_hydro_9	GO & Domain
PGSC0003DMT400021686	1125	gi|350538027|ref|NP_001234323.1| endo-1,4-beta-D-glucanase precursor	278	3.44e-193	664.739	GO:0005982 starch metabolic process | GO:0005985 sucrose metabolic process	-	GO:0008810 cellulase activity	-	pfam00759 Glyco_hydro_9	GO & Domain
PGSC0003DMT400052220	1852	gi|225451447|ref|XP_002273946.1| PREDICTED: uncharacterized protein HI_1198	178	1.69e-95	340.047	-	GO:0009536 plastid	-	-	pfam01300 Sua5_yciO_yrdC	GO & Domain
PGSC0003DMT400052221	1856	gi|225451447|ref|XP_002273946.1| PREDICTED: uncharacterized protein HI_1198	178	1.69e-95	340.047	-	GO:0009536 plastid	-	-	pfam01300 Sua5_yciO_yrdC	GO & Domain
PGSC0003DMT400060445	2009	gi|255571695|ref|XP_002526791.1| ankyrin repeat-containing protein, putative	412	6.64e-235	803.382	-	-	-	-	pfam12796 Ank_2 | pfam13962 PGG | pfam13857 Ank_5 | pfam13637 Ank_4 | pfam00023 Ank | pfam13606 Ank_3	Domain only
PGSC0003DMT400052219	2370	gi|225451447|ref|XP_002273946.1| PREDICTED: uncharacterized protein HI_1198	136	9.32e-69	256.861	-	GO:0009536 plastid	-	-	pfam01300 Sua5_yciO_yrdC	GO & Domain
PGSC0003DMT400060446	2508	gi|255571695|ref|XP_002526791.1| ankyrin repeat-containing protein, putative	561	0	1085.14	-	-	-	-	pfam12796 Ank_2 | pfam13962 PGG | pfam13857 Ank_5 | pfam13637 Ank_4 | pfam00023 Ank | pfam13606 Ank_3	Domain only
PGSC0003DMT400060447	2610	gi|224100903|ref|XP_002312060.1| predicted protein	584	0	1094.98	-	-	-	-	pfam12796 Ank_2 | pfam13962 PGG | pfam13857 Ank_5 | pfam13637 Ank_4 | pfam00023 Ank | pfam13606 Ank_3	Domain only
PGSC0003DMT400000924	3489	gi|297738709|emb|CBI27954.3| unnamed protein product	1009	0	1967.54	-	-	-	-	pfam00675 Peptidase_M16 | pfam05193 Peptidase_M16_C	Domain only
PGSC0003DMT400055416	4876	gi|147838442|emb|CAN63258.1| hypothetical protein VITISV_028492	332	1.99e-124	436.202	GO:0048193 Golgi vesicle transport	GO:0016020 membrane	-	-	pfam09177 Syntaxin-6_N | pfam00173 Cyt-b5	GO & Domain
PGSC0003DMT400089159	495	-	-	-	-	-	-	-	-	pfam00319 SRF-TF	Domain only
PGSC0003DMT400040884	372	-	-	-	-	-	-	-	-	-
PGSC0003DMT400088580	381	-	-	-	-	-	-	-	-	-
PGSC0003DMT400087801	435	-	-	-	-	-	-	-	-	pfam00319 SRF-TF	Domain only
PGSC0003DMT400097081	306	-	-	-	-	-	-	-	-	pfam00319 SRF-TF	Domain only
PGSC0003DMT400090819	339	gi|350536853|ref|NP_001234524.1| uncharacterized protein LOC543930	84	9.49e-21	105.695	-	GO:0009535 chloroplast thylakoid membrane	-	-	-	GO only
PGSC0003DMT400012590	2082	gi|225458914|ref|XP_002285475.1| PREDICTED: transcription factor bHLH74	316	1.26e-109	387.006	-	GO:0005634 nucleus	-	-	-	GO only
PGSC0003DMT400078336	936	-	-	-	-	-	-	-	-	-
PGSC0003DMT400015015	1319	gi|255555763|ref|XP_002518917.1| conserved hypothetical protein	133	1.24e-66	249.705	-	GO:0009534 chloroplast thylakoid | GO:0009941 chloroplast envelope	-	-	pfam13225 DUF4033	GO & Domain
PGSC0003DMT400019827	2257	gi|332322086|emb|CCA65978.1| hypothetical protein	126	3.79e-39	167.861	-	-	-	-	pfam14392 zf-CCHC_4	Domain only
PGSC0003DMT400062273	1392	gi|6094327|sp|Q96556.1|SPD1_DATST RecName: Full=Spermidine synthase 1; Short=SPDSY 1; AltName: Full=Putrescine aminopropyltransferase 1	308	1.2e-206	709.463	GO:0032259 methylation | GO:0008295 spermidine biosynthetic process | GO:0009821 alkaloid biosynthetic process | GO:0006525 arginine metabolic process | GO:0006560 proline metabolic process | GO:0019482 beta-alanine metabolic process	-	GO:0030750 putrescine N-methyltransferase activity | GO:0004766 spermidine synthase activity	2.5.1.16	pfam01564 Spermine_synth | pfam13659 Methyltransf_26 | pfam13578 Methyltransf_24 | pfam05430 Methyltransf_30 | pfam12847 Methyltransf_18 | pfam05175 MTS	GO & Enzyme & Domain
PGSC0003DMT400076910	2131	gi|16797908|gb|AAL29212.1|AF354454_1 putative acyl-CoA synthetase	207	1.74e-123	433.072	GO:0046686 response to cadmium ion | GO:0006744 ubiquinone biosynthetic process	GO:0009506 plasmodesma | GO:0009570 chloroplast stroma | GO:0005829 cytosol | GO:0048046 apoplast	GO:0016208 AMP binding | GO:0008756 o-succinylbenzoate-CoA ligase activity	-	-	GO only
PGSC0003DMT400045008	2344	gi|224107677|ref|XP_002314559.1| predicted protein	492	2.67e-256	874.493	GO:0007165 signal transduction	GO:0005777 peroxisome | GO:0000159 protein phosphatase type 2A complex | GO:0005634 nucleus | GO:0005829 cytosol | GO:0009536 plastid	GO:0008601 protein phosphatase type 2A regulator activity | GO:0005488 binding	-	pfam01603 B56	GO & Domain
PGSC0003DMT400009061	1428	gi|356559349|ref|XP_003547962.1| PREDICTED: probable mitochondrial chaperone BCS1-B-like isoform 1	459	6.42e-149	517.599	-	GO:0005886 plasma membrane	GO:0016887 ATPase activity | GO:0005524 ATP binding	-	pfam00004 AAA | pfam14363 AAA_assoc | pfam13207 AAA_17 | pfam13304 AAA_21	GO & Domain
PGSC0003DMT400071144	2581	gi|255583391|ref|XP_002532456.1| RNA binding protein, putative	217	1.73e-116	409.815	-	-	-	-	-
PGSC0003DMT400078332	2744	gi|364285599|gb|AEW48217.1| disease resistance protein RX5	202	5.84e-48	195.142	-	-	-	-	pfam00931 NB-ARC | pfam13401 AAA_22 | pfam13191 AAA_16 | pfam01637 Arch_ATPase	Domain only
PGSC0003DMT400078333	2750	gi|356600306|gb|AET22504.1| hypothetical protein	836	6.15e-151	524.308	-	-	-	-	pfam00931 NB-ARC | pfam13401 AAA_22	Domain only
PGSC0003DMT400071145	3424	gi|255583391|ref|XP_002532456.1| RNA binding protein, putative	113	1.72e-53	212.137	-	-	-	-	-
PGSC0003DMT400071143	3617	gi|255583391|ref|XP_002532456.1| RNA binding protein, putative	217	1.73e-116	409.815	-	-	-	-	-
PGSC0003DMT400011574	1844	gi|359490247|ref|XP_002268038.2| PREDICTED: probable receptor-like protein kinase At1g67000-like	334	3.95e-150	521.624	GO:0006468 protein phosphorylation | GO:0009069 serine family amino acid metabolic process | GO:0007169 transmembrane receptor protein tyrosine kinase signaling pathway	GO:0016459 myosin complex	GO:0008353 RNA polymerase II carboxy-terminal domain kinase activity | GO:0004714 transmembrane receptor protein tyrosine kinase activity | GO:0004687 myosin light chain kinase activity | GO:0005524 ATP binding	2.7.11.1	pfam00069 Pkinase | pfam07714 Pkinase_Tyr	GO & Enzyme & Domain
PGSC0003DMT400063045	2550	gi|225456548|ref|XP_002265203.1| PREDICTED: squamosa promoter-binding-like protein 6-like	511	1.2e-155	539.961	-	GO:0005634 nucleus	GO:0003677 DNA binding	-	pfam03110 SBP	GO & Domain
PGSC0003DMT400059643	2882	gi|283099385|gb|ADB08056.1| microtubule-associated protein	798	0	1293.11	GO:0032851 positive regulation of Rab GTPase activity	GO:0005622 intracellular	GO:0005097 Rab GTPase activator activity	-	pfam00566 RabGAP-TBC	GO & Domain
PGSC0003DMT400063046	2997	gi|225456548|ref|XP_002265203.1| PREDICTED: squamosa promoter-binding-like protein 6-like	511	1.2e-155	539.961	-	GO:0005634 nucleus	GO:0003677 DNA binding	-	pfam03110 SBP	GO & Domain
PGSC0003DMT400030696	705	-	-	-	-	-	-	-	-	-
PGSC0003DMT400030697	1375	-	-	-	-	-	-	-	-	-
PGSC0003DMT400014544	1666	gi|350539573|ref|NP_001233940.1| castasterone 26-hydroxylase	491	6.19e-304	1032.81	GO:0010268 brassinosteroid homeostasis | GO:0016131 brassinosteroid metabolic process | GO:0009741 response to brassinosteroid stimulus | GO:0009416 response to light stimulus | GO:0055114 oxidation-reduction process | GO:0042432 indole biosynthetic process | GO:0006118 electron transport	-	GO:0050616 secologanin synthase activity | GO:0009055 electron carrier activity | GO:0020037 heme binding | GO:0016705 oxidoreductase activity, acting on paired donors, with incorporation or reduction of molecular oxygen | GO:0008395 steroid hydroxylase activity | GO:0019825 oxygen binding	-	pfam00067 p450	GO & Domain
PGSC0003DMT400014545	1741	gi|350539573|ref|NP_001233940.1| castasterone 26-hydroxylase	515	0	1184.43	GO:0010268 brassinosteroid homeostasis | GO:0016131 brassinosteroid metabolic process | GO:0009741 response to brassinosteroid stimulus | GO:0009416 response to light stimulus | GO:0055114 oxidation-reduction process | GO:0042432 indole biosynthetic process | GO:0006118 electron transport	-	GO:0050616 secologanin synthase activity | GO:0009055 electron carrier activity | GO:0020037 heme binding | GO:0016705 oxidoreductase activity, acting on paired donors, with incorporation or reduction of molecular oxygen | GO:0008395 steroid hydroxylase activity | GO:0019825 oxygen binding	-	pfam00067 p450	GO & Domain
PGSC0003DMT400072534	1030	gi|7619804|emb|CAB88214.1| putative tropinone reductase	205	2.61e-133	465.72	-	-	-	-	pfam00106 adh_short | pfam13561 adh_short_C2 | pfam08659 KR	Domain only
PGSC0003DMT400000501	1944	gi|297828323|ref|XP_002882044.1| hypothetical protein ARALYDRAFT_904051	265	2.68e-71	264.017	-	-	-	-	-
PGSC0003DMT400000502	2055	gi|359489625|ref|XP_002275132.2| PREDICTED: uncharacterized protein LOC100244782	305	3.82e-115	405.343	-	-	-	-	-
PGSC0003DMT400013670	672	-	-	-	-	-	-	-	-	-
PGSC0003DMT400072448	1838	gi|225440067|ref|XP_002282335.1| PREDICTED: uncharacterized protein LOC100244817	146	1.62e-36	159.363	-	-	-	-	pfam00403 HMA	Domain only
PGSC0003DMT400046304	3316	gi|255541722|ref|XP_002511925.1| DECOY, putative	81	2.38e-25	124.926	-	-	-	-	-
PGSC0003DMT400096725	942	-	-	-	-	-	-	-	-	pfam03732 Retrotrans_gag | pfam08647 BRE1	Domain only
PGSC0003DMT400055226	838	gi|356522069|ref|XP_003529672.1| PREDICTED: cytochrome P450 71D8-like	213	9.11e-96	340.941	GO:0055114 oxidation-reduction process | GO:0006118 electron transport | GO:0006570 tyrosine metabolic process	-	GO:0020037 heme binding | GO:0009055 electron carrier activity | GO:0047085 hydroxyphenylacetonitrile 2-monooxygenase activity | GO:0050592 4-hydroxyphenylacetaldehyde oxime monooxygenase activity	-	-	GO only
PGSC0003DMT400055228	1816	gi|255563438|ref|XP_002522721.1| cytochrome P450, putative	482	1.43e-198	682.629	GO:0055114 oxidation-reduction process | GO:0006118 electron transport | GO:0006570 tyrosine metabolic process	GO:0016021 integral to membrane	GO:0020037 heme binding | GO:0009055 electron carrier activity | GO:0047085 hydroxyphenylacetonitrile 2-monooxygenase activity | GO:0050592 4-hydroxyphenylacetaldehyde oxime monooxygenase activity	-	pfam00067 p450	GO & Domain
PGSC0003DMT400055227	1887	gi|255563438|ref|XP_002522721.1| cytochrome P450, putative	482	1.43e-198	682.629	GO:0055114 oxidation-reduction process | GO:0006118 electron transport | GO:0006570 tyrosine metabolic process	GO:0016021 integral to membrane	GO:0020037 heme binding | GO:0009055 electron carrier activity | GO:0047085 hydroxyphenylacetonitrile 2-monooxygenase activity | GO:0050592 4-hydroxyphenylacetaldehyde oxime monooxygenase activity	-	pfam00067 p450	GO & Domain
PGSC0003DMT400067688	3570	gi|225464565|ref|XP_002272986.1| PREDICTED: probable receptor-like protein kinase At5g24010	795	0	1202.32	-	-	-	2.7.11.1	pfam12819 Malectin_like | pfam07714 Pkinase_Tyr | pfam00069 Pkinase | pfam11721 Malectin	Enzym & Domain
PGSC0003DMT400021688	1016	gi|350538027|ref|NP_001234323.1| endo-1,4-beta-D-glucanase precursor	219	7.03e-152	527.438	GO:0005982 starch metabolic process | GO:0005985 sucrose metabolic process	-	GO:0008810 cellulase activity	-	pfam00759 Glyco_hydro_9	GO & Domain
PGSC0003DMT400021686	1125	gi|350538027|ref|NP_001234323.1| endo-1,4-beta-D-glucanase precursor	278	3.44e-193	664.739	GO:0005982 starch metabolic process | GO:0005985 sucrose metabolic process	-	GO:0008810 cellulase activity	-	pfam00759 Glyco_hydro_9	GO & Domain
PGSC0003DMT400005623	1467	gi|225429470|ref|XP_002277611.1| PREDICTED: pollen-specific protein SF21	344	9.96e-194	666.528	GO:0060918 auxin transport | GO:0030154 cell differentiation	-	-	-	pfam03096 Ndr | pfam12697 Abhydrolase_6 | pfam00561 Abhydrolase_1	GO & Domain
PGSC0003DMT400005622	1478	gi|356564067|ref|XP_003550278.1| PREDICTED: pollen-specific protein SF21-like isoform 1	262	9.07e-140	487.187	GO:0060918 auxin transport | GO:0030154 cell differentiation	-	-	-	pfam03096 Ndr | pfam12697 Abhydrolase_6 | pfam00561 Abhydrolase_1	GO & Domain
PGSC0003DMT400005620	1547	gi|225429470|ref|XP_002277611.1| PREDICTED: pollen-specific protein SF21	281	1.95e-154	535.936	GO:0060918 auxin transport | GO:0030154 cell differentiation	-	-	-	pfam03096 Ndr | pfam12697 Abhydrolase_6	GO & Domain
PGSC0003DMT400060445	2009	gi|255571695|ref|XP_002526791.1| ankyrin repeat-containing protein, putative	412	6.64e-235	803.382	-	-	-	-	pfam12796 Ank_2 | pfam13962 PGG | pfam13857 Ank_5 | pfam13637 Ank_4 | pfam00023 Ank | pfam13606 Ank_3	Domain only
PGSC0003DMT400005621	2153	gi|225429470|ref|XP_002277611.1| PREDICTED: pollen-specific protein SF21	228	8.96e-126	440.675	GO:0060918 auxin transport | GO:0030154 cell differentiation	-	-	-	pfam03096 Ndr	GO & Domain
PGSC0003DMT400060446	2508	gi|255571695|ref|XP_002526791.1| ankyrin repeat-containing protein, putative	561	0	1085.14	-	-	-	-	pfam12796 Ank_2 | pfam13962 PGG | pfam13857 Ank_5 | pfam13637 Ank_4 | pfam00023 Ank | pfam13606 Ank_3	Domain only
PGSC0003DMT400060447	2610	gi|224100903|ref|XP_002312060.1| predicted protein	584	0	1094.98	-	-	-	-	pfam12796 Ank_2 | pfam13962 PGG | pfam13857 Ank_5 | pfam13637 Ank_4 | pfam00023 Ank | pfam13606 Ank_3	Domain only
PGSC0003DMT400000924	3489	gi|297738709|emb|CBI27954.3| unnamed protein product	1009	0	1967.54	-	-	-	-	pfam00675 Peptidase_M16 | pfam05193 Peptidase_M16_C	Domain only
PGSC0003DMT400030678	2269	gi|356515422|ref|XP_003526399.1| PREDICTED: cellulose synthase-like protein G1-like	666	5.66e-206	707.227	GO:0030244 cellulose biosynthetic process | GO:0007047 cellular cell wall organization | GO:0005982 starch metabolic process | GO:0005985 sucrose metabolic process | GO:0006011 UDP-glucose metabolic process	GO:0016021 integral to membrane	GO:0016760 cellulose synthase (UDP-forming) activity	-	pfam03552 Cellulose_synt	GO & Domain
PGSC0003DMT400030678	2269	gi|356515422|ref|XP_003526399.1| PREDICTED: cellulose synthase-like protein G1-like	666	5.66e-206	707.227	GO:0030244 cellulose biosynthetic process | GO:0007047 cellular cell wall organization | GO:0005982 starch metabolic process | GO:0005985 sucrose metabolic process | GO:0006011 UDP-glucose metabolic process	GO:0016021 integral to membrane	GO:0016760 cellulose synthase (UDP-forming) activity	-	pfam03552 Cellulose_synt	GO & Domain
PGSC0003DMT400034362	1051	gi|357517581|ref|XP_003629079.1| Structural maintenance of chromosomes protein	80	3.13e-20	106.59	GO:0007062 sister chromatid cohesion | GO:0030261 chromosome condensation | GO:0006310 DNA recombination | GO:0006281 DNA repair | GO:0006810 transport	GO:0008278 cohesin complex | GO:0009506 plasmodesma | GO:0005634 nucleus	GO:0005524 ATP binding | GO:0005215 transporter activity	-	-	GO only
PGSC0003DMT400093531	1617	gi|225439994|ref|XP_002276233.1| PREDICTED: BTB/POZ domain-containing protein At5g03250	522	2.29e-234	801.594	GO:0009416 response to light stimulus | GO:0007165 signal transduction	-	GO:0004871 signal transducer activity	-	pfam03000 NPH3	GO & Domain
PGSC0003DMT400057174	2066	gi|356567330|ref|XP_003551874.1| PREDICTED: imidazole glycerol phosphate synthase hisHF, chloroplastic	567	0	1106.16	GO:0006541 glutamine metabolic process | GO:0000105 histidine biosynthetic process	GO:0009570 chloroplast stroma | GO:0009382 imidazoleglycerol-phosphate synthase complex	GO:0016833 oxo-acid-lyase activity | GO:0000107 imidazoleglycerol-phosphate synthase activity | GO:0016853 isomerase activity	-	pfam00977 His_biosynth | pfam00117 GATase | pfam07685 GATase_3 | pfam01174 SNO	GO & Domain
PGSC0003DMT400034363	2930	gi|255587856|ref|XP_002534418.1| Structural maintenance of chromosome, putative	119	7.24e-46	188.881	GO:0007062 sister chromatid cohesion | GO:0030261 chromosome condensation | GO:0006310 DNA recombination | GO:0006281 DNA repair | GO:0006810 transport	GO:0008278 cohesin complex | GO:0009506 plasmodesma | GO:0005634 nucleus	GO:0005524 ATP binding | GO:0005215 transporter activity	-	pfam13870 DUF4201	GO & Domain
PGSC0003DMT400033655	3304	gi|147765931|emb|CAN62421.1| hypothetical protein VITISV_020606	187	3.76e-55	217.057	-	-	-	-	pfam07727 RVT_2 | pfam14244 UBN2_3	Domain only
PGSC0003DMT400012744	3290	gi|359492994|ref|XP_002283604.2| PREDICTED: receptor-like protein kinase HAIKU2-like	946	0	1537.74	GO:0006979 response to oxidative stress | GO:0046777 protein autophosphorylation | GO:0055114 oxidation-reduction process | GO:0009845 seed germination | GO:0009960 endosperm development | GO:0007169 transmembrane receptor protein tyrosine kinase signaling pathway | GO:0009069 serine family amino acid metabolic process	GO:0016021 integral to membrane | GO:0070825 micropyle | GO:0005886 plasma membrane	GO:0004674 protein serine/threonine kinase activity | GO:0005524 ATP binding | GO:0032440 2-alkenal reductase [NAD(P)] activity | GO:0004714 transmembrane receptor protein tyrosine kinase activity	2.7.11.1	pfam00069 Pkinase | pfam07714 Pkinase_Tyr | pfam08263 LRRNT_2 | pfam13855 LRR_8 | pfam12799 LRR_4	GO & Enzyme & Domain
PGSC0003DMT400063381	2236	gi|225457293|ref|XP_002284470.1| PREDICTED: heparanase-like protein 1-like	538	5.88e-248	846.764	-	GO:0016020 membrane | GO:0016023 cytoplasmic membrane-bounded vesicle	GO:0016798 hydrolase activity, acting on glycosyl bonds	-	pfam03662 Glyco_hydro_79n	GO & Domain
PGSC0003DMT400020191	913	gi|356555445|ref|XP_003546042.1| PREDICTED: uncharacterized protein LOC100782674	217	4.69e-38	162.941	-	-	-	-	-
PGSC0003DMT400087457	1557	gi|242089991|ref|XP_002440828.1| hypothetical protein SORBIDRAFT_09g007660	174	8.8e-30	137.896	-	-	-	-	-
PGSC0003DMT400010961	1740	gi|357462503|ref|XP_003601533.1| hypothetical protein MTR_3g082740	262	1.29e-42	178.147	-	-	-	-	-
PGSC0003DMT400010959	1815	gi|224068819|ref|XP_002302833.1| predicted protein	171	2.11e-39	168.308	-	-	-	-	-
PGSC0003DMT400010960	1819	gi|224068819|ref|XP_002302833.1| predicted protein	171	2.12e-39	168.308	-	-	-	-	-
PGSC0003DMT400004456	1682	gi|359481363|ref|XP_002280929.2| PREDICTED: uncharacterized protein LOC100265508	85	3.65e-40	170.544	-	-	GO:0008270 zinc ion binding	-	-	GO only
PGSC0003DMT400069798	1684	gi|225431914|ref|XP_002276853.1| PREDICTED: dihydrolipoyl dehydrogenase	240	4.34e-109	385.217	GO:0045454 cell redox homeostasis | GO:0006094 gluconeogenesis | GO:0006096 glycolysis | GO:0006099 tricarboxylic acid cycle | GO:0006118 electron transport | GO:0006544 glycine metabolic process | GO:0006563 L-serine metabolic process | GO:0006566 threonine metabolic process	GO:0005737 cytoplasm	GO:0050660 flavin adenine dinucleotide binding | GO:0004148 dihydrolipoyl dehydrogenase activity	-	pfam00070 Pyr_redox	GO & Domain
PGSC0003DMT400044707	1764	gi|225446869|ref|XP_002283859.1| PREDICTED: uncharacterized protein LOC100252338	335	6.57e-126	441.122	-	-	-	-	pfam09419 PGP_phosphatase | pfam13242 Hydrolase_like	Domain only
PGSC0003DMT400004455	2150	gi|255557024|ref|XP_002519545.1| protein binding protein, putative	120	2.07e-56	220.187	-	-	GO:0008270 zinc ion binding	-	pfam12906 RINGv	GO & Domain
PGSC0003DMT400004454	2225	gi|255557024|ref|XP_002519545.1| protein binding protein, putative	147	3.9e-74	272.514	-	-	GO:0008270 zinc ion binding	-	pfam12906 RINGv	GO & Domain
PGSC0003DMT400075256	3217	gi|359478231|ref|XP_002279889.2| PREDICTED: ankyrin repeat-containing protein At5g02620-like	573	5.82e-285	969.754	-	GO:0005886 plasma membrane	-	-	pfam12796 Ank_2 | pfam13962 PGG | pfam13637 Ank_4 | pfam13857 Ank_5 | pfam00023 Ank | pfam13606 Ank_3	GO & Domain
PGSC0003DMT400075257	4206	gi|296084361|emb|CBI24749.3| unnamed protein product	423	5.7e-213	730.483	-	GO:0005886 plasma membrane	-	-	pfam12796 Ank_2 | pfam13962 PGG | pfam13637 Ank_4 | pfam13857 Ank_5 | pfam00023 Ank | pfam13606 Ank_3	GO & Domain
PGSC0003DMT400047938	4327	gi|224105109|ref|XP_002313690.1| f-box family protein	401	5.79e-132	461.247	GO:0006310 DNA recombination	-	GO:0008026 ATP-dependent helicase activity	-	pfam03478 DUF295 | pfam00646 F-box	GO & Domain
PGSC0003DMT400055770	4368	gi|223635599|sp|A7PZL3.1|PGLR_VITVI RecName: Full=Probable polygalacturonase; Short=PG; AltName: Full=Pectinase	258	7.34e-150	520.73	GO:0005982 starch metabolic process | GO:0005985 sucrose metabolic process	GO:0016021 integral to membrane	GO:0004650 polygalacturonase activity	2.7.11.24	pfam00069 Pkinase | pfam00295 Glyco_hydro_28	GO & Enzyme & Domain
PGSC0003DMT400012869	1640	gi|255537663|ref|XP_002509898.1| conserved hypothetical protein	223	9.17e-103	364.197	GO:0042318 penicillin biosynthetic process	-	-	-	-	GO only
PGSC0003DMT400016455	1911	gi|255583036|ref|XP_002532286.1| protein binding protein, putative	111	2.33e-50	201.851	-	-	-	-	-
PGSC0003DMT400075333	2688	gi|339777467|gb|AEK05571.1| abscisic acid insensitivity 1B	529	5.34e-238	813.669	GO:0006470 protein dephosphorylation	GO:0008287 protein serine/threonine phosphatase complex	GO:0046872 metal ion binding | GO:0004722 protein serine/threonine phosphatase activity	-	pfam00481 PP2C | pfam13672 PP2C_2	GO & Domain
PGSC0003DMT400075332	3225	gi|339777467|gb|AEK05571.1| abscisic acid insensitivity 1B	419	3.37e-172	594.971	GO:0006470 protein dephosphorylation	GO:0008287 protein serine/threonine phosphatase complex	GO:0046872 metal ion binding | GO:0004722 protein serine/threonine phosphatase activity	-	pfam00481 PP2C	GO & Domain
PGSC0003DMT400067637	1385	gi|225430519|ref|XP_002283372.1| PREDICTED: uncharacterized protein LOC100261254	205	1.04e-96	344.072	-	-	-	-	-
PGSC0003DMT400075593	1489	gi|148910206|gb|ABR18184.1| unknown	84	6.64e-25	122.243	GO:0009926 auxin polar transport | GO:0055085 transmembrane transport | GO:0006812 cation transport	GO:0016021 integral to membrane	GO:0009672 auxin:hydrogen symporter activity	-	-	GO only
PGSC0003DMT400053109	2125	gi|458456|gb|AAA16513.1| alpha amylase precursor	331	9.15e-198	679.945	GO:0005982 starch metabolic process | GO:0005985 sucrose metabolic process	-	GO:0033910 glucan 1,4-alpha-maltotetraohydrolase activity | GO:0004556 alpha-amylase activity | GO:0005509 calcium ion binding	3.2.1.1	pfam07821 Alpha-amyl_C2 | pfam00128 Alpha-amylase	GO & Enzyme & Domain
PGSC0003DMT400059998	2309	gi|353703790|ref|NP_001238801.1| auxin response factor 13	101	7.12e-58	224.66	GO:0009725 response to hormone stimulus | GO:0006355 regulation of transcription, DNA-dependent	GO:0005634 nucleus	GO:0003677 DNA binding	-	pfam02362 B3	GO & Domain
PGSC0003DMT400020450	2529	gi|224142393|ref|XP_002324543.1| predicted protein	294	3.53e-56	219.74	GO:0030041 actin filament polymerization | GO:0030154 cell differentiation | GO:0007275 multicellular organismal development | GO:0048477 oogenesis	GO:0005739 mitochondrion | GO:0005730 nucleolus | GO:0005794 Golgi apparatus	GO:0003779 actin binding | GO:0017048 Rho GTPase binding	-	-	GO only
PGSC0003DMT400029994	2852	gi|225425182|ref|XP_002264325.1| PREDICTED: pentatricopeptide repeat-containing protein At2g13600	670	0	1125.39	-	GO:0005739 mitochondrion	GO:0005488 binding	-	pfam13041 PPR_2 | pfam01535 PPR | pfam12854 PPR_1 | pfam13812 PPR_3	GO & Domain
PGSC0003DMT400015324	2967	gi|224108433|ref|XP_002314845.1| predicted protein	397	4.83e-177	611.071	GO:0006468 protein phosphorylation | GO:0009069 serine family amino acid metabolic process	-	GO:0004715 non-membrane spanning protein tyrosine kinase activity | GO:0005524 ATP binding | GO:0004674 protein serine/threonine kinase activity	2.7.11.1	pfam07714 Pkinase_Tyr | pfam00069 Pkinase | pfam14380 WAK_assoc	GO & Enzyme & Domain
PGSC0003DMT400015323	3105	gi|224108433|ref|XP_002314845.1| predicted protein	319	3.6e-147	511.785	GO:0006468 protein phosphorylation | GO:0009069 serine family amino acid metabolic process	-	GO:0004715 non-membrane spanning protein tyrosine kinase activity | GO:0005524 ATP binding | GO:0004674 protein serine/threonine kinase activity	2.7.11.1	pfam07714 Pkinase_Tyr | pfam00069 Pkinase | pfam14380 WAK_assoc	GO & Enzyme & Domain
PGSC0003DMT400059997	3989	gi|24785191|dbj|BAC23059.1| hypothetical protein	557	6.61e-279	949.628	GO:0009725 response to hormone stimulus | GO:0006355 regulation of transcription, DNA-dependent	GO:0005634 nucleus	GO:0003677 DNA binding	-	pfam02362 B3 | pfam06507 Auxin_resp | pfam05278 PEARLI-4	GO & Domain
PGSC0003DMT400059996	4506	gi|24785191|dbj|BAC23059.1| hypothetical protein	557	6.61e-279	949.628	GO:0009725 response to hormone stimulus | GO:0006355 regulation of transcription, DNA-dependent	GO:0005634 nucleus	GO:0003677 DNA binding	-	pfam02362 B3 | pfam06507 Auxin_resp | pfam05278 PEARLI-4	GO & Domain
PGSC0003DMT400000501	1944	gi|297828323|ref|XP_002882044.1| hypothetical protein ARALYDRAFT_904051	265	2.68e-71	264.017	-	-	-	-	-
PGSC0003DMT400000502	2055	gi|359489625|ref|XP_002275132.2| PREDICTED: uncharacterized protein LOC100244782	305	3.82e-115	405.343	-	-	-	-	-
PGSC0003DMT400066163	2332	gi|225428969|ref|XP_002264153.1| PREDICTED: BTB/POZ domain-containing protein NPY2	436	3.09e-220	754.634	GO:0007165 signal transduction | GO:0009416 response to light stimulus	-	GO:0004871 signal transducer activity	-	pfam03000 NPH3 | pfam00651 BTB	GO & Domain
PGSC0003DMT400066161	2706	gi|225428969|ref|XP_002264153.1| PREDICTED: BTB/POZ domain-containing protein NPY2	625	0	1086.93	GO:0007165 signal transduction | GO:0009416 response to light stimulus	-	GO:0004871 signal transducer activity	-	pfam03000 NPH3 | pfam00651 BTB	GO & Domain
PGSC0003DMT400013670	672	-	-	-	-	-	-	-	-	-
PGSC0003DMT400021688	1016	gi|350538027|ref|NP_001234323.1| endo-1,4-beta-D-glucanase precursor	219	7.03e-152	527.438	GO:0005982 starch metabolic process | GO:0005985 sucrose metabolic process	-	GO:0008810 cellulase activity	-	pfam00759 Glyco_hydro_9	GO & Domain
PGSC0003DMT400072534	1030	gi|7619804|emb|CAB88214.1| putative tropinone reductase	205	2.61e-133	465.72	-	-	-	-	pfam00106 adh_short | pfam13561 adh_short_C2 | pfam08659 KR	Domain only
PGSC0003DMT400021686	1125	gi|350538027|ref|NP_001234323.1| endo-1,4-beta-D-glucanase precursor	278	3.44e-193	664.739	GO:0005982 starch metabolic process | GO:0005985 sucrose metabolic process	-	GO:0008810 cellulase activity	-	pfam00759 Glyco_hydro_9	GO & Domain
PGSC0003DMT400046304	3316	gi|255541722|ref|XP_002511925.1| DECOY, putative	81	2.38e-25	124.926	-	-	-	-	-
PGSC0003DMT400000795	5989	gi|45387413|gb|AAS60197.1| hexokinase 5	499	0	1125.84	GO:0016310 phosphorylation | GO:0006096 glycolysis	-	GO:0016773 phosphotransferase activity, alcohol group as acceptor | GO:0016301 kinase activity | GO:0005524 ATP binding	2.7.1.1 | 2.7.11.1	pfam03727 Hexokinase_2 | pfam00349 Hexokinase_1 | pfam00069 Pkinase | pfam07714 Pkinase_Tyr | pfam13855 LRR_8 | pfam12799 LRR_4 | pfam08263 LRRNT_2	GO & Enzyme & Domain
PGSC0003DMT400067688	3570	gi|225464565|ref|XP_002272986.1| PREDICTED: probable receptor-like protein kinase At5g24010	795	0	1202.32	-	-	-	2.7.11.1	pfam12819 Malectin_like | pfam07714 Pkinase_Tyr | pfam00069 Pkinase | pfam11721 Malectin	Enzym & Domain
PGSC0003DMT400062666	1917	gi|225449483|ref|XP_002278500.1| PREDICTED: uncharacterized protein LOC100244410	626	7.03e-298	1012.69	-	-	-	-	pfam03468 XS | pfam03469 XH | pfam03470 zf-XS | pfam13868 Trichoplein | pfam13851 GAS | pfam10368 YkyA | pfam12072 DUF3552 | pfam00038 Filament | pfam01920 Prefoldin_2 | pfam12037 DUF3523 | pfam10473 Cenp-F_leu_zip | pfam07321 YscO | pfam05701 DUF827 | pfam12718 Tropomyosin_1 | pfam09311 Rab5-bind | pfam07956 DUF1690 | pfam03938 OmpH | pfam05120 GvpG | pfam09728 Taxilin | pfam04156 IncA | pfam051…	Domain only
PGSC0003DMT400047006	2632	gi|255556649|ref|XP_002519358.1| leucine-rich repeat-containing protein, putative	526	1.94e-198	682.182	GO:0006952 defense response | GO:0007165 signal transduction	GO:0005622 intracellular	GO:0017111 nucleoside-triphosphatase activity | GO:0043531 ADP binding | GO:0005524 ATP binding	-	pfam01582 TIR | pfam00931 NB-ARC | pfam13676 TIR_2	GO & Domain
PGSC0003DMT400047007	2645	gi|255556649|ref|XP_002519358.1| leucine-rich repeat-containing protein, putative	515	6.71e-198	680.393	GO:0006952 defense response | GO:0007165 signal transduction	GO:0005622 intracellular	GO:0017111 nucleoside-triphosphatase activity | GO:0043531 ADP binding | GO:0005524 ATP binding	-	pfam01582 TIR | pfam00931 NB-ARC | pfam13676 TIR_2	GO & Domain
PGSC0003DMT400047008	2771	gi|255556649|ref|XP_002519358.1| leucine-rich repeat-containing protein, putative	373	1.84e-135	472.875	GO:0006952 defense response | GO:0007165 signal transduction	GO:0005622 intracellular	GO:0017111 nucleoside-triphosphatase activity | GO:0043531 ADP binding | GO:0005524 ATP binding	-	pfam00931 NB-ARC	GO & Domain
PGSC0003DMT400047005	3145	gi|255556649|ref|XP_002519358.1| leucine-rich repeat-containing protein, putative	373	1.84e-135	472.875	GO:0006952 defense response | GO:0007165 signal transduction	GO:0005622 intracellular	GO:0017111 nucleoside-triphosphatase activity | GO:0043531 ADP binding | GO:0005524 ATP binding	-	pfam01582 TIR | pfam00931 NB-ARC | pfam13676 TIR_2	GO & Domain
PGSC0003DMT400018277	722	gi|225461782|ref|XP_002283611.1| PREDICTED: uncharacterized protein LOC100250342	109	5.14e-44	180.831	-	-	-	-	-
PGSC0003DMT400018278	1234	gi|225461782|ref|XP_002283611.1| PREDICTED: uncharacterized protein LOC100250342	150	2.74e-76	277.881	-	-	-	-	pfam13839 PC-Esterase | pfam14416 PMR5N	Domain only
PGSC0003DMT400018279	1410	gi|225461782|ref|XP_002283611.1| PREDICTED: uncharacterized protein LOC100250342	323	2.26e-169	585.579	-	-	-	-	pfam13839 PC-Esterase | pfam14416 PMR5N	Domain only
PGSC0003DMT400093721	636	-	-	-	-	-	-	-	-	-
PGSC0003DMT400069855	2213	gi|255554262|ref|XP_002518171.1| chaperonin-60kD, ch60, putative	573	0	1165.64	GO:0042026 protein refolding | GO:0006954 inflammatory response | GO:0009408 response to heat | GO:0007005 mitochondrion organization | GO:0051131 chaperone-mediated protein complex assembly | GO:0046686 response to cadmium ion	GO:0009941 chloroplast envelope | GO:0005774 vacuolar membrane | GO:0009570 chloroplast stroma | GO:0005759 mitochondrial matrix | GO:0022626 cytosolic ribosome | GO:0005886 plasma membrane	GO:0005507 copper ion binding | GO:0005524 ATP binding	-	pfam00118 Cpn60_TCP1	GO & Domain
PGSC0003DMT400031910	2374	gi|225426607|ref|XP_002280483.1| PREDICTED: metal-nicotianamine transporter YSL1	657	0	1169.67	GO:0055085 transmembrane transport	-	-	-	pfam03169 OPT | pfam12730 ABC2_membrane_4 | pfam07690 MFS_1 | pfam01925 TauE	GO & Domain
PGSC0003DMT400059786	3881	gi|74040324|gb|AAZ95005.1| late blight resistance protein Rpi-blb2	332	9.03e-184	633.433	GO:0006952 defense response	GO:0005829 cytosol	GO:0043531 ADP binding | GO:0043522 leucine zipper domain binding	-	pfam00931 NB-ARC | pfam13207 AAA_17	GO & Domain
PGSC0003DMT400075541	664	gi|224074561|ref|XP_002304390.1| predicted protein	61	1.14e-24	120.007	GO:0009553 embryo sac development | GO:0080173 male-female gamete recognition during double fertilization	GO:0005739 mitochondrion | GO:0005634 nucleus	-	-	pfam00023 Ank | pfam12796 Ank_2 | pfam13857 Ank_5 | pfam13606 Ank_3 | pfam13637 Ank_4	GO & Domain
PGSC0003DMT400047398	410	gi|224131202|ref|XP_002328480.1| predicted protein	88	4e-33	145.499	-	-	-	-	pfam02594 DUF167	Domain only
PGSC0003DMT400047399	963	gi|224131202|ref|XP_002328480.1| predicted protein	128	6.54e-55	214.373	-	-	-	-	pfam02594 DUF167	Domain only
PGSC0003DMT400001489	1003	gi|116784747|gb|ABK23457.1| unknown	118	1.06e-34	152.655	-	GO:0031225 anchored to membrane | GO:0016023 cytoplasmic membrane-bounded vesicle | GO:0005886 plasma membrane	GO:0004867 serine-type endopeptidase inhibitor activity	-	-	GO only
PGSC0003DMT400061818	5766	gi|363807932|ref|NP_001242708.1| uncharacterized protein LOC100788939	86	1.45e-30	142.368	-	GO:0009536 plastid	-	-	pfam13225 DUF4033	GO & Domain
PGSC0003DMT400048159	4859	gi|350535553|ref|NP_001234456.1| aldehyde oxidase	1194	0	2489.01	GO:0009851 auxin biosynthetic process | GO:0055114 oxidation-reduction process | GO:0006550 isoleucine catabolic process | GO:0006552 leucine catabolic process | GO:0006568 tryptophan metabolic process | GO:0006570 tyrosine metabolic process | GO:0006574 valine catabolic process | GO:0006769 nicotinamide metabolic process | GO:0042816 vitamin B6 metabolic process | GO:0046497 nicotinate nucleotid…	-	GO:0050660 flavin adenine dinucleotide binding | GO:0016614 oxidoreductase activity, acting on CH-OH group of donors | GO:0004031 aldehyde oxidase activity | GO:0005506 iron ion binding | GO:0009055 electron carrier activity | GO:0051537 2 iron, 2 sulfur cluster binding	1.2.3.1	pfam02738 Ald_Xan_dh_C2 | pfam00941 FAD_binding_5 | pfam01315 Ald_Xan_dh_C | pfam01799 Fer2_2 | pfam03450 CO_deh_flav_C	GO & Enzyme & Domain
PGSC0003DMT400048157	4352	gi|350535553|ref|NP_001234456.1| aldehyde oxidase	1363	0	2856.64	GO:0009851 auxin biosynthetic process | GO:0055114 oxidation-reduction process | GO:0006550 isoleucine catabolic process | GO:0006552 leucine catabolic process | GO:0006568 tryptophan metabolic process | GO:0006570 tyrosine metabolic process | GO:0006574 valine catabolic process | GO:0006769 nicotinamide metabolic process | GO:0042816 vitamin B6 metabolic process | GO:0046497 nicotinate nucleotid…	-	GO:0050660 flavin adenine dinucleotide binding | GO:0016614 oxidoreductase activity, acting on CH-OH group of donors | GO:0004031 aldehyde oxidase activity | GO:0005506 iron ion binding | GO:0009055 electron carrier activity | GO:0051537 2 iron, 2 sulfur cluster binding	1.2.3.1	pfam02738 Ald_Xan_dh_C2 | pfam00941 FAD_binding_5 | pfam01315 Ald_Xan_dh_C | pfam01799 Fer2_2 | pfam03450 CO_deh_flav_C	GO & Enzyme & Domain
PGSC0003DMT400047899	3314	gi|147792162|emb|CAN68575.1| hypothetical protein VITISV_033685	185	3.09e-80	290.851	GO:0006855 drug transmembrane transport | GO:0009624 response to nematode	GO:0016020 membrane	GO:0015297 antiporter activity | GO:0015238 drug transmembrane transporter activity	-	pfam01554 MatE	GO & Domain
PGSC0003DMT400080148	3138	gi|357511739|ref|XP_003626158.1| hypothetical protein MTR_7g111690	49	2.76e-15	92.2781	GO:0006468 protein phosphorylation | GO:0007178 transmembrane receptor protein serine/threonine kinase signaling pathway | GO:0009069 serine family amino acid metabolic process	-	GO:0005524 ATP binding | GO:0004709 MAP kinase kinase kinase activity	-	-	GO only
PGSC0003DMT400080148	3138	gi|357511739|ref|XP_003626158.1| hypothetical protein MTR_7g111690	49	2.76e-15	92.2781	GO:0006468 protein phosphorylation | GO:0007178 transmembrane receptor protein serine/threonine kinase signaling pathway | GO:0009069 serine family amino acid metabolic process	-	GO:0005524 ATP binding | GO:0004709 MAP kinase kinase kinase activity	-	-	GO only
PGSC0003DMT400036068	2959	gi|224129082|ref|XP_002320496.1| predicted protein	95	3.06e-26	127.61	-	-	-	-	-
PGSC0003DMT400048160	2948	gi|350535553|ref|NP_001234456.1| aldehyde oxidase	585	0	1215.73	GO:0009851 auxin biosynthetic process | GO:0055114 oxidation-reduction process | GO:0006550 isoleucine catabolic process | GO:0006552 leucine catabolic process | GO:0006568 tryptophan metabolic process | GO:0006570 tyrosine metabolic process | GO:0006574 valine catabolic process | GO:0006769 nicotinamide metabolic process | GO:0042816 vitamin B6 metabolic process | GO:0046497 nicotinate nucleotid…	-	GO:0050660 flavin adenine dinucleotide binding | GO:0004031 aldehyde oxidase activity | GO:0009055 electron carrier activity | GO:0005506 iron ion binding | GO:0004854 xanthine dehydrogenase activity | GO:0051537 2 iron, 2 sulfur cluster binding | GO:0016614 oxidoreductase activity, acting on CH-OH group of donors	-	pfam02738 Ald_Xan_dh_C2 | pfam01315 Ald_Xan_dh_C	GO & Domain
PGSC0003DMT400060553	2529	gi|350537697|ref|NP_001234305.1| GRAS1 protein	542	1.53e-275	938.448	GO:0006355 regulation of transcription, DNA-dependent | GO:0009640 photomorphogenesis | GO:0000162 tryptophan biosynthetic process | GO:0007165 signal transduction | GO:0006571 tyrosine biosynthetic process | GO:0009094 L-phenylalanine biosynthetic process	GO:0009941 chloroplast envelope | GO:0009570 chloroplast stroma | GO:0005667 transcription factor complex	GO:0004871 signal transducer activity | GO:0003700 sequence-specific DNA binding transcription factor activity | GO:0004048 anthranilate phosphoribosyltransferase activity	-	pfam03514 GRAS	GO & Domain
PGSC0003DMT400027911	2440	gi|225425938|ref|XP_002267857.1| PREDICTED: uncharacterized protein LOC100247607	192	1.84e-91	326.629	GO:0038032 termination of G-protein coupled receptor signaling pathway	-	-	-	pfam00615 RGS	GO & Domain
PGSC0003DMT400047898	2177	gi|225470567|ref|XP_002272662.1| PREDICTED: uncharacterized protein LOC100264929	68	7.88e-26	125.821	-	-	GO:0005488 binding	-	-	GO only
PGSC0003DMT400081848	1854	gi|297746445|emb|CBI16501.3| unnamed protein product	231	1.79e-71	264.464	-	-	-	-	pfam01477 PLAT	Domain only
PGSC0003DMT400078414	1545	gi|224129896|ref|XP_002328830.1| predicted protein	225	8.84e-112	394.162	GO:0007205 activation of protein kinase C activity by G-protein coupled receptor protein signaling pathway | GO:0006687 glycosphingolipid metabolic process | GO:0009395 phospholipid catabolic process | GO:0046486 glycerolipid metabolic process	-	GO:0001729 ceramide kinase activity | GO:0004143 diacylglycerol kinase activity	-	-	GO only
PGSC0003DMT400040152	1542	gi|351725325|ref|NP_001238624.1| uncharacterized protein LOC100527607	88	2.52e-37	161.6	-	-	-	-	pfam04387 PTPLA	Domain only
PGSC0003DMT400072135	1470	gi|113205295|gb|AAT40556.2| hypothetical protein SDM1_4t00019	69	2.99e-11	77.9666	-	-	-	-	pfam13966 zf-RVT	Domain only
PGSC0003DMT400048161	1429	gi|350535489|ref|NP_001234453.1| aldehyde oxidase	189	3.8e-108	382.087	GO:0009851 auxin biosynthetic process | GO:0055114 oxidation-reduction process | GO:0006550 isoleucine catabolic process | GO:0006552 leucine catabolic process | GO:0006568 tryptophan metabolic process | GO:0006570 tyrosine metabolic process | GO:0006574 valine catabolic process | GO:0006769 nicotinamide metabolic process | GO:0042816 vitamin B6 metabolic process | GO:0046497 nicotinate nucleotid…	GO:0005829 cytosol	GO:0050660 flavin adenine dinucleotide binding | GO:0004031 aldehyde oxidase activity | GO:0009055 electron carrier activity | GO:0005506 iron ion binding | GO:0051537 2 iron, 2 sulfur cluster binding | GO:0016614 oxidoreductase activity, acting on CH-OH group of donors	-	-	GO only
PGSC0003DMT400043345	1305	gi|255546706|ref|XP_002514412.1| pantothenate kinase, putative	289	7.85e-176	607.046	GO:0016310 phosphorylation | GO:0015940 pantothenate biosynthetic process	-	GO:0004594 pantothenate kinase activity	-	pfam01937 DUF89	GO & Domain
PGSC0003DMT400041823	1282	gi|224127838|ref|XP_002329190.1| predicted protein	139	9.59e-61	232.263	-	GO:0005739 mitochondrion	-	-	-	GO only
PGSC0003DMT400040749	1203	gi|113374278|gb|ABI34703.1| DnaJ-like protein isoform	165	2.95e-64	242.549	GO:0006457 protein folding | GO:0006950 response to stress	GO:0005634 nucleus	GO:0051082 unfolded protein binding | GO:0031072 heat shock protein binding	-	pfam00226 DnaJ	GO & Domain
PGSC0003DMT400003790	1164	gi|358249088|ref|NP_001239735.1| uncharacterized protein LOC100795925	176	2.18e-83	299.795	-	-	GO:0016884 carbon-nitrogen ligase activity, with glutamine as amido-N-donor | GO:0005488 binding	-	pfam03908 Sec20	GO & Domain
PGSC0003DMT400026391	1083	gi|53749491|gb|AAU90344.1| Putative TPR domain containing protein, identical	164	4.53e-107	378.509	-	-	GO:0005488 binding	-	pfam13414 TPR_11 | pfam13432 TPR_16 | pfam13424 TPR_12	GO & Domain
PGSC0003DMT400000501	1944	gi|297828323|ref|XP_002882044.1| hypothetical protein ARALYDRAFT_904051	265	2.68e-71	264.017	-	-	-	-	-
PGSC0003DMT400000502	2055	gi|359489625|ref|XP_002275132.2| PREDICTED: uncharacterized protein LOC100244782	305	3.82e-115	405.343	-	-	-	-	-
PGSC0003DMT400066163	2332	gi|225428969|ref|XP_002264153.1| PREDICTED: BTB/POZ domain-containing protein NPY2	436	3.09e-220	754.634	GO:0007165 signal transduction | GO:0009416 response to light stimulus	-	GO:0004871 signal transducer activity	-	pfam03000 NPH3 | pfam00651 BTB	GO & Domain
PGSC0003DMT400066161	2706	gi|225428969|ref|XP_002264153.1| PREDICTED: BTB/POZ domain-containing protein NPY2	625	0	1086.93	GO:0007165 signal transduction | GO:0009416 response to light stimulus	-	GO:0004871 signal transducer activity	-	pfam03000 NPH3 | pfam00651 BTB	GO & Domain
PGSC0003DMT400013670	672	-	-	-	-	-	-	-	-	-
PGSC0003DMT400021688	1016	gi|350538027|ref|NP_001234323.1| endo-1,4-beta-D-glucanase precursor	219	7.03e-152	527.438	GO:0005982 starch metabolic process | GO:0005985 sucrose metabolic process	-	GO:0008810 cellulase activity	-	pfam00759 Glyco_hydro_9	GO & Domain
PGSC0003DMT400072534	1030	gi|7619804|emb|CAB88214.1| putative tropinone reductase	205	2.61e-133	465.72	-	-	-	-	pfam00106 adh_short | pfam13561 adh_short_C2 | pfam08659 KR	Domain only
PGSC0003DMT400021686	1125	gi|350538027|ref|NP_001234323.1| endo-1,4-beta-D-glucanase precursor	278	3.44e-193	664.739	GO:0005982 starch metabolic process | GO:0005985 sucrose metabolic process	-	GO:0008810 cellulase activity	-	pfam00759 Glyco_hydro_9	GO & Domain
PGSC0003DMT400046304	3316	gi|255541722|ref|XP_002511925.1| DECOY, putative	81	2.38e-25	124.926	-	-	-	-	-
PGSC0003DMT400000795	5989	gi|45387413|gb|AAS60197.1| hexokinase 5	499	0	1125.84	GO:0016310 phosphorylation | GO:0006096 glycolysis	-	GO:0016773 phosphotransferase activity, alcohol group as acceptor | GO:0016301 kinase activity | GO:0005524 ATP binding	2.7.1.1 | 2.7.11.1	pfam03727 Hexokinase_2 | pfam00349 Hexokinase_1 | pfam00069 Pkinase | pfam07714 Pkinase_Tyr | pfam13855 LRR_8 | pfam12799 LRR_4 | pfam08263 LRRNT_2	GO & Enzyme & Domain
PGSC0003DMT400067688	3570	gi|225464565|ref|XP_002272986.1| PREDICTED: probable receptor-like protein kinase At5g24010	795	0	1202.32	-	-	-	2.7.11.1	pfam12819 Malectin_like | pfam07714 Pkinase_Tyr | pfam00069 Pkinase | pfam11721 Malectin	Enzym & Domain
PGSC0003DMT400062666	1917	gi|225449483|ref|XP_002278500.1| PREDICTED: uncharacterized protein LOC100244410	626	7.03e-298	1012.69	-	-	-	-	pfam03468 XS | pfam03469 XH | pfam03470 zf-XS | pfam13868 Trichoplein | pfam13851 GAS | pfam10368 YkyA | pfam12072 DUF3552 | pfam00038 Filament | pfam01920 Prefoldin_2 | pfam12037 DUF3523 | pfam10473 Cenp-F_leu_zip | pfam07321 YscO | pfam05701 DUF827 | pfam12718 Tropomyosin_1 | pfam09311 Rab5-bind | pfam07956 DUF1690 | pfam03938 OmpH | pfam05120 GvpG | pfam09728 Taxilin | pfam04156 IncA | pfam051…	Domain only
PGSC0003DMT400079021	486	-	-	-	-	-	-	-	-	-
PGSC0003DMT400026391	1083	gi|53749491|gb|AAU90344.1| Putative TPR domain containing protein, identical	164	4.53e-107	378.509	-	-	GO:0005488 binding	-	pfam13414 TPR_11 | pfam13432 TPR_16 | pfam13424 TPR_12	GO & Domain
PGSC0003DMT400027911	2440	gi|225425938|ref|XP_002267857.1| PREDICTED: uncharacterized protein LOC100247607	192	1.84e-91	326.629	GO:0038032 termination of G-protein coupled receptor signaling pathway	-	-	-	pfam00615 RGS	GO & Domain
PGSC0003DMT400022896	1022	gi|225440860|ref|XP_002276489.1| PREDICTED: ABC transporter B family member 29, chloroplastic	169	9.04e-59	226.001	GO:0055085 transmembrane transport | GO:0010540 basipetal auxin transport | GO:0006200 ATP catabolic process | GO:0010541 acropetal auxin transport | GO:0010315 auxin efflux	GO:0016021 integral to membrane | GO:0009941 chloroplast envelope | GO:0005886 plasma membrane	GO:0042626 ATPase activity, coupled to transmembrane movement of substances | GO:0005524 ATP binding | GO:0010329 auxin efflux transmembrane transporter activity	-	-	GO only
PGSC0003DMT400012822	2826	gi|255537809|ref|XP_002509971.1| conserved hypothetical protein	326	2.95e-171	591.84	-	GO:0009536 plastid	-	-	-	GO only
PGSC0003DMT400025802	3549	gi|302141690|emb|CBI18893.3| unnamed protein product	527	3.32e-202	694.704	GO:0001522 pseudouridine synthesis	-	GO:0003723 RNA binding | GO:0009982 pseudouridine synthase activity	-	-	GO only
PGSC0003DMT400025803	3774	gi|225459802|ref|XP_002284814.1| PREDICTED: putative tRNA pseudouridine synthase Pus10-like	390	1.8e-165	572.609	GO:0001522 pseudouridine synthesis	-	GO:0003723 RNA binding | GO:0009982 pseudouridine synthase activity	-	-	GO only
PGSC0003DMT400053347	5665	gi|297745095|emb|CBI38934.3| unnamed protein product	923	0	1372.71	GO:0008152 metabolic process	GO:0016020 membrane | GO:0005739 mitochondrion	GO:0016740 transferase activity	-	pfam01663 Phosphodiest	GO & Domain
PGSC0003DMT400053348	5892	gi|297745095|emb|CBI38934.3| unnamed protein product	923	0	1372.71	GO:0008152 metabolic process	GO:0016020 membrane | GO:0005739 mitochondrion	GO:0016740 transferase activity	-	pfam01663 Phosphodiest	GO & Domain
PGSC0003DMT400039552	799	gi|225268|prf||1211235DD NADH dehydrogenase 2-like ORF 180	141	6.97e-94	334.68	GO:0006120 mitochondrial electron transport, NADH to ubiquinone | GO:0006744 ubiquinone biosynthetic process | GO:0006814 sodium ion transport | GO:0015992 proton transport	-	GO:0008137 NADH dehydrogenase (ubiquinone) activity	-	-	GO only
PGSC0003DMT400068267	1375	gi|255585863|ref|XP_002533606.1| hypothetical protein RCOM_1180720	110	8.22e-34	150.419	-	-	-	-	-
PGSC0003DMT400058187	1394	gi|255538740|ref|XP_002510435.1| Ocs element-binding factor, putative	148	2.14e-39	167.861	GO:0006355 regulation of transcription, DNA-dependent	GO:0005667 transcription factor complex	GO:0003700 sequence-specific DNA binding transcription factor activity | GO:0043565 sequence-specific DNA binding | GO:0046983 protein dimerization activity	-	pfam00170 bZIP_1 | pfam07716 bZIP_2	GO & Domain
PGSC0003DMT400081848	1854	gi|297746445|emb|CBI16501.3| unnamed protein product	231	1.79e-71	264.464	-	-	-	-	pfam01477 PLAT	Domain only
PGSC0003DMT400030580	2061	gi|225462116|ref|XP_002263233.1| PREDICTED: receptor-like protein 12-like	251	9.78e-60	230.027	-	-	-	-	pfam13855 LRR_8 | pfam12799 LRR_4	Domain only
PGSC0003DMT400030579	2784	gi|225462116|ref|XP_002263233.1| PREDICTED: receptor-like protein 12-like	256	3.72e-67	252.388	-	-	-	-	pfam13855 LRR_8 | pfam12799 LRR_4	Domain only
PGSC0003DMT400060461	989	gi|82621160|gb|ABB86268.1| Tic20-like protein	212	2.41e-144	502.393	-	-	-	-	pfam09685 Tic20 | pfam00487 FA_desaturase	Domain only
PGSC0003DMT400060462	1317	gi|82621160|gb|ABB86268.1| Tic20-like protein	271	2.18e-178	615.544	GO:0015031 protein transport	GO:0016021 integral to membrane | GO:0009706 chloroplast inner membrane	-	-	pfam09685 Tic20 | pfam00487 FA_desaturase	GO & Domain
PGSC0003DMT400005110	1780	gi|255561286|ref|XP_002521654.1| conserved hypothetical protein	381	3.65e-161	558.297	-	GO:0009506 plasmodesma | GO:0005886 plasma membrane	-	-	pfam04782 DUF632	GO & Domain
PGSC0003DMT400036068	2959	gi|224129082|ref|XP_002320496.1| predicted protein	95	3.06e-26	127.61	-	-	-	-	-
PGSC0003DMT400005113	3030	gi|255561286|ref|XP_002521654.1| conserved hypothetical protein	745	1.06e-307	1045.34	-	GO:0009506 plasmodesma | GO:0005886 plasma membrane	-	-	pfam04782 DUF632 | pfam04783 DUF630	GO & Domain
PGSC0003DMT400005111	3045	gi|255561286|ref|XP_002521654.1| conserved hypothetical protein	745	1.1e-305	1038.63	-	GO:0009506 plasmodesma | GO:0005886 plasma membrane	-	-	pfam04782 DUF632 | pfam04783 DUF630	GO & Domain
PGSC0003DMT400005112	3188	gi|255561286|ref|XP_002521654.1| conserved hypothetical protein	745	1.06e-307	1045.34	-	GO:0009506 plasmodesma | GO:0005886 plasma membrane	-	-	pfam04782 DUF632 | pfam04783 DUF630	GO & Domain
PGSC0003DMT400062607	1520	gi|225433483|ref|XP_002264429.1| PREDICTED: hydroxycinnamoyl-Coenzyme A shikimate/quinate hydroxycinnamoyltransferase	417	8.86e-163	563.664	-	-	GO:0016747 transferase activity, transferring acyl groups other than amino-acyl groups	-	pfam02458 Transferase	GO & Domain
PGSC0003DMT400068528	1129	gi|224089270|ref|XP_002308669.1| predicted protein	180	6.28e-38	162.941	GO:0015986 ATP synthesis coupled proton transport	GO:0045263 proton-transporting ATP synthase complex, coupling factor F(o)	GO:0015078 hydrogen ion transmembrane transporter activity	-	pfam00240 ubiquitin	GO & Domain
PGSC0003DMT400031699	3102	gi|356495711|ref|XP_003516717.1| PREDICTED: protein SPA1-RELATED 2-like	580	3.12e-183	631.644	GO:0006468 protein phosphorylation | GO:0055114 oxidation-reduction process	-	GO:0016874 ligase activity | GO:0004672 protein kinase activity | GO:0005524 ATP binding | GO:0032440 2-alkenal reductase [NAD(P)] activity	-	pfam00400 WD40	GO & Domain
PGSC0003DMT400050748	794	gi|350538669|ref|NP_001234098.1| lipoxygenase	107	2.58e-51	203.192	GO:0009753 response to jasmonic acid stimulus | GO:0055114 oxidation-reduction process | GO:0009611 response to wounding | GO:0040007 growth | GO:0009695 jasmonic acid biosynthetic process | GO:0009737 response to abscisic acid stimulus | GO:0030397 membrane disassembly | GO:0010386 lateral root primordium development | GO:0009816 defense response to bacterium, incompatible interaction	GO:0005737 cytoplasm	GO:0016165 lipoxygenase activity | GO:0005506 iron ion binding	-	-	GO only
PGSC0003DMT400030294	1022	gi|255554260|ref|XP_002518170.1| Inhibitor of growth protein, putative	236	1.27e-123	433.519	GO:0006355 regulation of transcription, DNA-dependent	GO:0005634 nucleus	GO:0003677 DNA binding | GO:0035064 methylated histone residue binding | GO:0008270 zinc ion binding	-	pfam12998 ING | pfam00628 PHD	GO & Domain
PGSC0003DMT400082509	1304	-	-	-	-	-	-	-	-	-
PGSC0003DMT400087411	201	-	-	-	-	-	-	-	-	-
PGSC0003DMT400049368	2107	gi|2853041|emb|CAA63777.1| 1-phosphatidylinositol-4,5-bisphosphate phosphodiesterase	595	0	1401.78	GO:0035556 intracellular signal transduction | GO:0009395 phospholipid catabolic process | GO:0046339 diacylglycerol metabolic process	GO:0005622 intracellular	GO:0004871 signal transducer activity | GO:0004435 phosphatidylinositol phospholipase C activity | GO:0005509 calcium ion binding	3.1.4.11	pfam00388 PI-PLC-X | pfam00387 PI-PLC-Y | pfam09279 efhand_like | pfam00168 C2	GO & Enzyme & Domain
PGSC0003DMT400041550	2594	gi|225436942|ref|XP_002275697.1| PREDICTED: endo-1,3;1,4-beta-D-glucanase-like	239	1.02e-119	420.549	GO:0009651 response to salt stress | GO:0019261 1,4-dichlorobenzene catabolic process	GO:0005829 cytosol | GO:0048046 apoplast | GO:0005634 nucleus | GO:0005886 plasma membrane	GO:0008806 carboxymethylenebutenolidase activity	-	pfam01738 DLH | pfam12695 Abhydrolase_5	GO & Domain
PGSC0003DMT400041552	2795	gi|255567666|ref|XP_002524812.1| endo-1,3-1,4-beta-d-glucanase, putative	139	1.01e-64	245.233	GO:0009651 response to salt stress | GO:0019261 1,4-dichlorobenzene catabolic process	GO:0005829 cytosol | GO:0048046 apoplast | GO:0005634 nucleus | GO:0005886 plasma membrane	GO:0008806 carboxymethylenebutenolidase activity	-	pfam01738 DLH | pfam12695 Abhydrolase_5	GO & Domain
PGSC0003DMT400041551	2886	gi|225436942|ref|XP_002275697.1| PREDICTED: endo-1,3;1,4-beta-D-glucanase-like	239	1.02e-119	420.549	GO:0009651 response to salt stress | GO:0019261 1,4-dichlorobenzene catabolic process	GO:0005829 cytosol | GO:0048046 apoplast | GO:0005634 nucleus | GO:0005886 plasma membrane	GO:0008806 carboxymethylenebutenolidase activity	-	pfam01738 DLH | pfam12695 Abhydrolase_5	GO & Domain
PGSC0003DMT400040975	3361	gi|183238710|gb|ACC60981.1| beta-galactosidase 1 precursor	135	1.17e-19	106.59	-	-	-	-	pfam03357 Snf7	Domain only
PGSC0003DMT400040974	3449	gi|183238710|gb|ACC60981.1| beta-galactosidase 1 precursor	135	1.2e-19	106.59	-	-	-	-	pfam03357 Snf7	Domain only
PGSC0003DMT400022195	3501	gi|357494039|ref|XP_003617308.1| Auxin response factor	66	1.8e-16	96.3032	GO:0006222 UMP biosynthetic process | GO:0016310 phosphorylation | GO:0006206 pyrimidine base metabolic process	-	GO:0016773 phosphotransferase activity, alcohol group as acceptor | GO:0004849 uridine kinase activity | GO:0005524 ATP binding	-	pfam03357 Snf7	GO & Domain
PGSC0003DMT400023135	1135	gi|224100307|ref|XP_002311825.1| predicted protein	155	3.31e-33	148.183	GO:0006355 regulation of transcription, DNA-dependent	GO:0000785 chromatin | GO:0080008 CUL4 RING ubiquitin ligase complex | GO:0005634 nucleus	GO:0003677 DNA binding	-	-	GO only
PGSC0003DMT400003273	1911	gi|365222904|gb|AEW69804.1| Hop-interacting protein THI043	368	1.35e-237	812.327	-	-	-	-	pfam05542 DUF760	Domain only
PGSC0003DMT400078342	2898	gi|111035808|emb|CAH04306.1| putative quinolinate phosphirobosyltransferase	350	1.2e-206	709.463	GO:0009435 NAD biosynthetic process | GO:0046497 nicotinate nucleotide metabolic process	GO:0009536 plastid	GO:0004514 nicotinate-nucleotide diphosphorylase (carboxylating) activity	2.4.2.19	pfam01729 QRPTase_C | pfam08149 BING4CT | pfam02749 QRPTase_N | pfam00400 WD40	GO & Enzyme & Domain
PGSC0003DMT400044021	3159	gi|359493479|ref|XP_003634609.1| PREDICTED: receptor-like protein 12-like	657	2.34e-160	555.614	GO:0006952 defense response | GO:0007165 signal transduction | GO:0016310 phosphorylation | GO:0055114 oxidation-reduction process	-	GO:0016301 kinase activity | GO:0032440 2-alkenal reductase [NAD(P)] activity	-	pfam13855 LRR_8 | pfam08263 LRRNT_2 | pfam12799 LRR_4	GO & Domain
PGSC0003DMT400044022	3163	gi|359493479|ref|XP_003634609.1| PREDICTED: receptor-like protein 12-like	657	2.34e-160	555.614	GO:0006952 defense response | GO:0007165 signal transduction | GO:0016310 phosphorylation | GO:0055114 oxidation-reduction process	-	GO:0016301 kinase activity | GO:0032440 2-alkenal reductase [NAD(P)] activity	-	pfam13855 LRR_8 | pfam08263 LRRNT_2 | pfam12799 LRR_4	GO & Domain
PGSC0003DMT400069640	1265	-	-	-	-	-	-	-	-	-
PGSC0003DMT400094563	342	-	-	-	-	-	-	-	-	-
PGSC0003DMT400089611	1860	gi|242057499|ref|XP_002457895.1| hypothetical protein SORBIDRAFT_03g019540	137	3.11e-32	145.946	-	-	-	-	-
PGSC0003DMT400055211	1420	gi|359494798|ref|XP_002263597.2| PREDICTED: AP2-like ethylene-responsive transcription factor ANT-like	311	1.02e-126	443.805	GO:0007276 gamete generation | GO:0009887 organ morphogenesis | GO:0042127 regulation of cell proliferation | GO:0006355 regulation of transcription, DNA-dependent	GO:0005667 transcription factor complex	GO:0003700 sequence-specific DNA binding transcription factor activity | GO:0003677 DNA binding	-	-	GO only
PGSC0003DMT400085464	474	-	-	-	-	-	-	-	-	-
PGSC0003DMT400065899	3698	gi|45735466|dbj|BAD13296.1| putative ATPase	485	1.47e-284	968.412	GO:0010431 seed maturation | GO:0006810 transport	GO:0009941 chloroplast envelope | GO:0016020 membrane | GO:0005739 mitochondrion	GO:0016887 ATPase activity | GO:0005471 ATP:ADP antiporter activity | GO:0005524 ATP binding	-	pfam14363 AAA_assoc | pfam00004 AAA	GO & Domain
PGSC0003DMT400022862	878	gi|255578987|ref|XP_002530346.1| conserved hypothetical protein	166	3.49e-62	235.841	-	GO:0009535 chloroplast thylakoid membrane | GO:0005739 mitochondrion | GO:0009570 chloroplast stroma	-	-	-	GO only
PGSC0003DMT400062178	2523	gi|225446273|ref|XP_002266689.1| PREDICTED: pentatricopeptide repeat-containing protein At2g34400	614	3.43e-288	980.488	-	-	GO:0005488 binding	-	pfam13041 PPR_2 | pfam01535 PPR | pfam12854 PPR_1 | pfam13812 PPR_3	GO & Domain
PGSC0003DMT400028973	4515	gi|225445782|ref|XP_002273616.1| PREDICTED: uncharacterized protein LOC100267388	1152	0	1673.26	GO:0006914 autophagy	GO:0009506 plasmodesma	-	-	pfam10377 ATG11 | pfam04108 APG17 | pfam04548 AIG1	GO & Domain
PGSC0003DMT400031811	2731	gi|225454246|ref|XP_002274895.1| PREDICTED: uncharacterized protein LOC100258456	489	8.61e-41	173.228	-	-	-	-	pfam14309 DUF4378 | pfam12552 DUF3741	Domain only
PGSC0003DMT400031810	2824	gi|225454246|ref|XP_002274895.1| PREDICTED: uncharacterized protein LOC100258456	489	8.94e-41	173.228	-	-	-	-	pfam14309 DUF4378 | pfam12552 DUF3741	Domain only
PGSC0003DMT400014613	1691	gi|255583798|ref|XP_002532651.1| conserved hypothetical protein	226	4.01e-74	272.067	GO:0010044 response to aluminum ion | GO:0015743 malate transport | GO:0006820 anion transport	GO:0009705 plant-type vacuole membrane	GO:0005253 anion channel activity	-	-	GO only
PGSC0003DMT400014614	2367	gi|225455906|ref|XP_002275995.1| PREDICTED: aluminum-activated malate transporter 9-like	581	1.49e-247	845.423	GO:0010044 response to aluminum ion | GO:0015743 malate transport | GO:0006820 anion transport	GO:0009705 plant-type vacuole membrane	GO:0005253 anion channel activity	-	pfam11744 ALMT | pfam13515 FUSC_2	GO & Domain
PGSC0003DMT400064012	1218	gi|297739485|emb|CBI29667.3| unnamed protein product	101	9.89e-25	121.348	GO:0016570 histone modification | GO:0006352 transcription initiation, DNA-dependent	GO:0005634 nucleus	GO:0003677 DNA binding	-	-	GO only
PGSC0003DMT400064009	1458	gi|297739485|emb|CBI29667.3| unnamed protein product	424	8.48e-114	400.871	GO:0016570 histone modification | GO:0006352 transcription initiation, DNA-dependent	GO:0005634 nucleus	GO:0003677 DNA binding	-	pfam03126 Plus-3 | pfam02201 SWIB	GO & Domain
PGSC0003DMT400064010	2319	gi|297739485|emb|CBI29667.3| unnamed protein product	508	2.05e-159	552.483	GO:0016570 histone modification | GO:0006352 transcription initiation, DNA-dependent	GO:0005634 nucleus	GO:0003677 DNA binding | GO:0008270 zinc ion binding	-	pfam03126 Plus-3 | pfam02201 SWIB | pfam00628 PHD	GO & Domain
PGSC0003DMT400074356	2634	gi|255545116|ref|XP_002513619.1| ATP binding protein, putative	775	0	1408.49	GO:0048544 recognition of pollen | GO:0006468 protein phosphorylation | GO:0007165 signal transduction | GO:0009069 serine family amino acid metabolic process	GO:0016020 membrane | GO:0005739 mitochondrion | GO:0008385 IkappaB kinase complex	GO:0004872 receptor activity | GO:0005529 sugar binding | GO:0004715 non-membrane spanning protein tyrosine kinase activity | GO:0005524 ATP binding | GO:0008384 IkappaB kinase activity	2.7.11.1	pfam00069 Pkinase | pfam07714 Pkinase_Tyr | pfam01453 B_lectin | pfam00954 S_locus_glycop	GO & Enzyme & Domain
PGSC0003DMT400074357	2720	gi|255545116|ref|XP_002513619.1| ATP binding protein, putative	666	0	1207.24	GO:0048544 recognition of pollen | GO:0006468 protein phosphorylation | GO:0007165 signal transduction | GO:0009069 serine family amino acid metabolic process	GO:0016020 membrane | GO:0005739 mitochondrion | GO:0008385 IkappaB kinase complex	GO:0004872 receptor activity | GO:0005529 sugar binding | GO:0004715 non-membrane spanning protein tyrosine kinase activity | GO:0005524 ATP binding | GO:0008384 IkappaB kinase activity	2.7.11.1	pfam00069 Pkinase | pfam07714 Pkinase_Tyr | pfam01453 B_lectin | pfam00954 S_locus_glycop	GO & Enzyme & Domain
PGSC0003DMT400064005	1608	gi|297739485|emb|CBI29667.3| unnamed protein product	410	1.52e-122	429.941	GO:0016570 histone modification | GO:0006352 transcription initiation, DNA-dependent	GO:0005634 nucleus	GO:0003677 DNA binding | GO:0008270 zinc ion binding	-	pfam03126 Plus-3 | pfam02201 SWIB	GO & Domain
PGSC0003DMT400023325	2522	gi|371917282|dbj|BAL44717.1| SlArf/Xyl2	774	0	1768.07	GO:0005975 carbohydrate metabolic process | GO:0010214 seed coat development | GO:0009117 nucleotide metabolic process	GO:0009505 plant-type cell wall | GO:0048046 apoplast	GO:0008422 beta-glucosidase activity | GO:0046556 alpha-N-arabinofuranosidase activity	3.2.1.37	pfam01915 Glyco_hydro_3_C | pfam00933 Glyco_hydro_3 | pfam14310 Fn3-like	GO & Enzyme & Domain
PGSC0003DMT400066558	1219	gi|171854669|dbj|BAG16524.1| C2 domain-containing protein	105	5.59e-53	209.007	GO:0006355 regulation of transcription, DNA-dependent	GO:0005667 transcription factor complex	GO:0003700 sequence-specific DNA binding transcription factor activity | GO:0008270 zinc ion binding	-	-	GO only
PGSC0003DMT400084309	2047	gi|147843683|emb|CAN81991.1| hypothetical protein VITISV_040411	435	1.2e-104	370.459	GO:0006468 protein phosphorylation | GO:0009069 serine family amino acid metabolic process	-	GO:0005524 ATP binding | GO:0004674 protein serine/threonine kinase activity	-	-	GO only
PGSC0003DMT400084310	2140	gi|147843683|emb|CAN81991.1| hypothetical protein VITISV_040411	435	1.2e-104	370.459	GO:0006468 protein phosphorylation | GO:0007178 transmembrane receptor protein serine/threonine kinase signaling pathway | GO:0009069 serine family amino acid metabolic process	-	GO:0005524 ATP binding | GO:0004709 MAP kinase kinase kinase activity	-	pfam00069 Pkinase | pfam07714 Pkinase_Tyr	GO & Domain
PGSC0003DMT400084311	2429	gi|147843683|emb|CAN81991.1| hypothetical protein VITISV_040411	634	3.36e-216	741.217	GO:0006468 protein phosphorylation | GO:0007178 transmembrane receptor protein serine/threonine kinase signaling pathway | GO:0009069 serine family amino acid metabolic process	-	GO:0005524 ATP binding | GO:0004709 MAP kinase kinase kinase activity	2.7.11.1	pfam00069 Pkinase | pfam07714 Pkinase_Tyr	GO & Enzyme & Domain
PGSC0003DMT400026847	2657	gi|224134364|ref|XP_002321801.1| predicted protein	773	0	1253.75	-	-	-	-	-
PGSC0003DMT400037094	4614	gi|16797908|gb|AAL29212.1|AF354454_1 putative acyl-CoA synthetase	355	1.66e-220	755.528	GO:0009651 response to salt stress | GO:0009409 response to cold | GO:0051258 protein polymerization | GO:0006184 GTP catabolic process | GO:0007018 microtubule-based movement	GO:0005874 microtubule | GO:0005737 cytoplasm | GO:0005886 plasma membrane	GO:0003924 GTPase activity | GO:0005200 structural constituent of cytoskeleton | GO:0005525 GTP binding	-	pfam00501 AMP-binding | pfam03953 Tubulin_C | pfam13193 DUF4009	GO & Domain
PGSC0003DMT400037093	5054	gi|357444013|ref|XP_003592284.1| Tubulin beta chain	446	9.24e-307	1042.21	GO:0009651 response to salt stress | GO:0051258 protein polymerization | GO:0006184 GTP catabolic process | GO:0007018 microtubule-based movement	GO:0005874 microtubule | GO:0045298 tubulin complex | GO:0005737 cytoplasm | GO:0016020 membrane	GO:0005515 protein binding | GO:0003924 GTPase activity | GO:0005200 structural constituent of cytoskeleton | GO:0005525 GTP binding	-	pfam00501 AMP-binding | pfam03953 Tubulin_C | pfam00091 Tubulin | pfam13193 DUF4009	GO & Domain
PGSC0003DMT400037459	315	gi|147834515|emb|CAN72000.1| hypothetical protein VITISV_032712	30	2.1e-08	65.8912	-	-	-	-	-
PGSC0003DMT400032763	1016	gi|296086833|emb|CBI32982.3| unnamed protein product	145	1.77e-79	286.826	GO:0010161 red light signaling pathway | GO:0006470 protein dephosphorylation	GO:0009506 plasmodesma | GO:0005886 plasma membrane | GO:0005634 nucleus | GO:0008287 protein serine/threonine phosphatase complex	GO:0004722 protein serine/threonine phosphatase activity	-	pfam00481 PP2C	GO & Domain
PGSC0003DMT400032764	1548	gi|225448251|ref|XP_002272848.1| PREDICTED: probable protein phosphatase 2C 9-like	282	2.14e-157	545.775	GO:0010161 red light signaling pathway | GO:0006470 protein dephosphorylation	GO:0009506 plasmodesma | GO:0005886 plasma membrane | GO:0005634 nucleus | GO:0008287 protein serine/threonine phosphatase complex	GO:0004722 protein serine/threonine phosphatase activity	-	pfam00481 PP2C	GO & Domain
PGSC0003DMT400013670	672	-	-	-	-	-	-	-	-	-
PGSC0003DMT400000501	1944	gi|297828323|ref|XP_002882044.1| hypothetical protein ARALYDRAFT_904051	265	2.68e-71	264.017	-	-	-	-	-
PGSC0003DMT400000502	2055	gi|359489625|ref|XP_002275132.2| PREDICTED: uncharacterized protein LOC100244782	305	3.82e-115	405.343	-	-	-	-	-
PGSC0003DMT400000795	5989	gi|45387413|gb|AAS60197.1| hexokinase 5	499	0	1125.84	GO:0016310 phosphorylation | GO:0006096 glycolysis	-	GO:0016773 phosphotransferase activity, alcohol group as acceptor | GO:0016301 kinase activity | GO:0005524 ATP binding	2.7.1.1 | 2.7.11.1	pfam03727 Hexokinase_2 | pfam00349 Hexokinase_1 | pfam00069 Pkinase | pfam07714 Pkinase_Tyr | pfam13855 LRR_8 | pfam12799 LRR_4 | pfam08263 LRRNT_2	GO & Enzyme & Domain
PGSC0003DMT400021688	1016	gi|350538027|ref|NP_001234323.1| endo-1,4-beta-D-glucanase precursor	219	7.03e-152	527.438	GO:0005982 starch metabolic process | GO:0005985 sucrose metabolic process	-	GO:0008810 cellulase activity	-	pfam00759 Glyco_hydro_9	GO & Domain
PGSC0003DMT400072534	1030	gi|7619804|emb|CAB88214.1| putative tropinone reductase	205	2.61e-133	465.72	-	-	-	-	pfam00106 adh_short | pfam13561 adh_short_C2 | pfam08659 KR	Domain only
PGSC0003DMT400021686	1125	gi|350538027|ref|NP_001234323.1| endo-1,4-beta-D-glucanase precursor	278	3.44e-193	664.739	GO:0005982 starch metabolic process | GO:0005985 sucrose metabolic process	-	GO:0008810 cellulase activity	-	pfam00759 Glyco_hydro_9	GO & Domain
PGSC0003DMT400066163	2332	gi|225428969|ref|XP_002264153.1| PREDICTED: BTB/POZ domain-containing protein NPY2	436	3.09e-220	754.634	GO:0007165 signal transduction | GO:0009416 response to light stimulus	-	GO:0004871 signal transducer activity	-	pfam03000 NPH3 | pfam00651 BTB	GO & Domain
PGSC0003DMT400066161	2706	gi|225428969|ref|XP_002264153.1| PREDICTED: BTB/POZ domain-containing protein NPY2	625	0	1086.93	GO:0007165 signal transduction | GO:0009416 response to light stimulus	-	GO:0004871 signal transducer activity	-	pfam03000 NPH3 | pfam00651 BTB	GO & Domain
PGSC0003DMT400046304	3316	gi|255541722|ref|XP_002511925.1| DECOY, putative	81	2.38e-25	124.926	-	-	-	-	-
PGSC0003DMT400062666	1917	gi|225449483|ref|XP_002278500.1| PREDICTED: uncharacterized protein LOC100244410	626	7.03e-298	1012.69	-	-	-	-	pfam03468 XS | pfam03469 XH | pfam03470 zf-XS | pfam13868 Trichoplein | pfam13851 GAS | pfam10368 YkyA | pfam12072 DUF3552 | pfam00038 Filament | pfam01920 Prefoldin_2 | pfam12037 DUF3523 | pfam10473 Cenp-F_leu_zip | pfam07321 YscO | pfam05701 DUF827 | pfam12718 Tropomyosin_1 | pfam09311 Rab5-bind | pfam07956 DUF1690 | pfam03938 OmpH | pfam05120 GvpG | pfam09728 Taxilin | pfam04156 IncA | pfam051…	Domain only
PGSC0003DMT400060445	2009	gi|255571695|ref|XP_002526791.1| ankyrin repeat-containing protein, putative	412	6.64e-235	803.382	-	-	-	-	pfam12796 Ank_2 | pfam13962 PGG | pfam13857 Ank_5 | pfam13637 Ank_4 | pfam00023 Ank | pfam13606 Ank_3	Domain only
PGSC0003DMT400060446	2508	gi|255571695|ref|XP_002526791.1| ankyrin repeat-containing protein, putative	561	0	1085.14	-	-	-	-	pfam12796 Ank_2 | pfam13962 PGG | pfam13857 Ank_5 | pfam13637 Ank_4 | pfam00023 Ank | pfam13606 Ank_3	Domain only
PGSC0003DMT400060447	2610	gi|224100903|ref|XP_002312060.1| predicted protein	584	0	1094.98	-	-	-	-	pfam12796 Ank_2 | pfam13962 PGG | pfam13857 Ank_5 | pfam13637 Ank_4 | pfam00023 Ank | pfam13606 Ank_3	Domain only
PGSC0003DMT400067688	3570	gi|225464565|ref|XP_002272986.1| PREDICTED: probable receptor-like protein kinase At5g24010	795	0	1202.32	-	-	-	2.7.11.1	pfam12819 Malectin_like | pfam07714 Pkinase_Tyr | pfam00069 Pkinase | pfam11721 Malectin	Enzym & Domain
PGSC0003DMT400002016	1697	gi|9794870|gb|AAF98369.1|AF158253_1 patatin-like protein 3	271	6.07e-137	477.795	GO:0006629 lipid metabolic process	GO:0009536 plastid	GO:0016787 hydrolase activity	-	pfam01734 Patatin	GO & Domain
PGSC0003DMT400015813	1521	gi|225427983|ref|XP_002277675.1| PREDICTED: probable endo-1,4-beta-xylanase C-like	506	3.6e-242	827.533	GO:0045493 xylan catabolic process	-	GO:0031176 endo-1,4-beta-xylanase activity | GO:0043169 cation binding	-	pfam00331 Glyco_hydro_10	GO & Domain
PGSC0003DMT400021688	1016	gi|350538027|ref|NP_001234323.1| endo-1,4-beta-D-glucanase precursor	219	7.03e-152	527.438	GO:0005982 starch metabolic process | GO:0005985 sucrose metabolic process	-	GO:0008810 cellulase activity	-	pfam00759 Glyco_hydro_9	GO & Domain
PGSC0003DMT400021686	1125	gi|350538027|ref|NP_001234323.1| endo-1,4-beta-D-glucanase precursor	278	3.44e-193	664.739	GO:0005982 starch metabolic process | GO:0005985 sucrose metabolic process	-	GO:0008810 cellulase activity	-	pfam00759 Glyco_hydro_9	GO & Domain
PGSC0003DMT400060445	2009	gi|255571695|ref|XP_002526791.1| ankyrin repeat-containing protein, putative	412	6.64e-235	803.382	-	-	-	-	pfam12796 Ank_2 | pfam13962 PGG | pfam13857 Ank_5 | pfam13637 Ank_4 | pfam00023 Ank | pfam13606 Ank_3	Domain only
PGSC0003DMT400060446	2508	gi|255571695|ref|XP_002526791.1| ankyrin repeat-containing protein, putative	561	0	1085.14	-	-	-	-	pfam12796 Ank_2 | pfam13962 PGG | pfam13857 Ank_5 | pfam13637 Ank_4 | pfam00023 Ank | pfam13606 Ank_3	Domain only
PGSC0003DMT400060447	2610	gi|224100903|ref|XP_002312060.1| predicted protein	584	0	1094.98	-	-	-	-	pfam12796 Ank_2 | pfam13962 PGG | pfam13857 Ank_5 | pfam13637 Ank_4 | pfam00023 Ank | pfam13606 Ank_3	Domain only
PGSC0003DMT400038664	2014	gi|31096385|emb|CAC85464.1| putative urease accessory protein D	297	1.49e-196	675.92	GO:0006807 nitrogen compound metabolic process	-	GO:0016151 nickel cation binding	-	pfam01774 UreD	GO & Domain
PGSC0003DMT400046304	3316	gi|255541722|ref|XP_002511925.1| DECOY, putative	81	2.38e-25	124.926	-	-	-	-	-
PGSC0003DMT400072534	1030	gi|7619804|emb|CAB88214.1| putative tropinone reductase	205	2.61e-133	465.72	-	-	-	-	pfam00106 adh_short | pfam13561 adh_short_C2 | pfam08659 KR	Domain only
PGSC0003DMT400000501	1944	gi|297828323|ref|XP_002882044.1| hypothetical protein ARALYDRAFT_904051	265	2.68e-71	264.017	-	-	-	-	-
PGSC0003DMT400000502	2055	gi|359489625|ref|XP_002275132.2| PREDICTED: uncharacterized protein LOC100244782	305	3.82e-115	405.343	-	-	-	-	-
PGSC0003DMT400072448	1838	gi|225440067|ref|XP_002282335.1| PREDICTED: uncharacterized protein LOC100244817	146	1.62e-36	159.363	-	-	-	-	pfam00403 HMA	Domain only
PGSC0003DMT400046304	3316	gi|255541722|ref|XP_002511925.1| DECOY, putative	81	2.38e-25	124.926	-	-	-	-	-
PGSC0003DMT400013670	672	-	-	-	-	-	-	-	-	-
PGSC0003DMT400021688	1016	gi|350538027|ref|NP_001234323.1| endo-1,4-beta-D-glucanase precursor	219	7.03e-152	527.438	GO:0005982 starch metabolic process | GO:0005985 sucrose metabolic process	-	GO:0008810 cellulase activity	-	pfam00759 Glyco_hydro_9	GO & Domain
PGSC0003DMT400021686	1125	gi|350538027|ref|NP_001234323.1| endo-1,4-beta-D-glucanase precursor	278	3.44e-193	664.739	GO:0005982 starch metabolic process | GO:0005985 sucrose metabolic process	-	GO:0008810 cellulase activity	-	pfam00759 Glyco_hydro_9	GO & Domain
PGSC0003DMT400060445	2009	gi|255571695|ref|XP_002526791.1| ankyrin repeat-containing protein, putative	412	6.64e-235	803.382	-	-	-	-	pfam12796 Ank_2 | pfam13962 PGG | pfam13857 Ank_5 | pfam13637 Ank_4 | pfam00023 Ank | pfam13606 Ank_3	Domain only
PGSC0003DMT400060446	2508	gi|255571695|ref|XP_002526791.1| ankyrin repeat-containing protein, putative	561	0	1085.14	-	-	-	-	pfam12796 Ank_2 | pfam13962 PGG | pfam13857 Ank_5 | pfam13637 Ank_4 | pfam00023 Ank | pfam13606 Ank_3	Domain only
PGSC0003DMT400060447	2610	gi|224100903|ref|XP_002312060.1| predicted protein	584	0	1094.98	-	-	-	-	pfam12796 Ank_2 | pfam13962 PGG | pfam13857 Ank_5 | pfam13637 Ank_4 | pfam00023 Ank | pfam13606 Ank_3	Domain only
PGSC0003DMT400038863	1249	gi|147841887|emb|CAN65217.1| hypothetical protein VITISV_024689	327	2.84e-129	452.303	GO:0006468 protein phosphorylation | GO:0007178 transmembrane receptor protein serine/threonine kinase signaling pathway | GO:0009069 serine family amino acid metabolic process	-	GO:0005524 ATP binding | GO:0004709 MAP kinase kinase kinase activity	2.7.11.1	pfam00069 Pkinase | pfam07714 Pkinase_Tyr	GO & Enzyme & Domain
PGSC0003DMT400067688	3570	gi|225464565|ref|XP_002272986.1| PREDICTED: probable receptor-like protein kinase At5g24010	795	0	1202.32	-	-	-	2.7.11.1	pfam12819 Malectin_like | pfam07714 Pkinase_Tyr | pfam00069 Pkinase | pfam11721 Malectin	Enzym & Domain
PGSC0003DMT400079569	937	-	-	-	-	-	-	-	-	pfam00335 Tetraspannin	Domain only
PGSC0003DMT400002773	1215	gi|1171577|emb|CAA64636.1| hsr201	401	2.21e-243	831.558	-	-	GO:0016747 transferase activity, transferring acyl groups other than amino-acyl groups	2.3.1.196	pfam02458 Transferase	GO & Enzyme & Domain
PGSC0003DMT400054980	2224	gi|225439338|ref|XP_002268304.1| PREDICTED: uncharacterized protein LOC100261548	338	5.64e-45	185.75	-	-	-	-	-
PGSC0003DMT400075424	3689	gi|225457929|ref|XP_002279699.1| PREDICTED: uncharacterized protein LOC100247144	970	3.57e-235	804.277	-	-	-	-	pfam08711 Med26	Domain only
PGSC0003DMT400013914	795	gi|300836826|gb|ADK38540.1| methylketone synthase Ie	260	1.21e-162	563.217	GO:0009627 systemic acquired resistance | GO:0033473 indoleacetic acid conjugate metabolic process | GO:0009817 defense response to fungus, incompatible interaction | GO:0048367 shoot development | GO:0009696 salicylic acid metabolic process	-	GO:0080030 methyl indole-3-acetate esterase activity | GO:0080031 methyl salicylate esterase activity | GO:0080032 methyl jasmonate esterase activity	-	pfam12697 Abhydrolase_6 | pfam12695 Abhydrolase_5 | pfam00561 Abhydrolase_1	GO & Domain
PGSC0003DMT400013922	801	gi|300836826|gb|ADK38540.1| methylketone synthase Ie	260	2.68e-161	558.745	GO:0009627 systemic acquired resistance | GO:0009817 defense response to fungus, incompatible interaction | GO:0009696 salicylic acid metabolic process	-	GO:0080030 methyl indole-3-acetate esterase activity | GO:0080031 methyl salicylate esterase activity | GO:0080032 methyl jasmonate esterase activity	-	pfam12697 Abhydrolase_6 | pfam00561 Abhydrolase_1 | pfam12695 Abhydrolase_5	GO & Domain
PGSC0003DMT400027857	801	gi|300836826|gb|ADK38540.1| methylketone synthase Ie	260	6.78e-161	557.403	GO:0009627 systemic acquired resistance | GO:0009817 defense response to fungus, incompatible interaction | GO:0009696 salicylic acid metabolic process	-	GO:0080030 methyl indole-3-acetate esterase activity | GO:0080031 methyl salicylate esterase activity | GO:0080032 methyl jasmonate esterase activity	-	pfam12697 Abhydrolase_6 | pfam00561 Abhydrolase_1 | pfam12695 Abhydrolase_5	GO & Domain
PGSC0003DMT400030246	1016	gi|2494126|gb|AAB80635.1| Contains similarity to Chlamydia outer membrane protein (gb|X53512)	24	0.00236	51.5797	-	-	-	-	-
PGSC0003DMT400049024	3540	gi|224116370|ref|XP_002317281.1| predicted protein	384	6.01e-174	600.785	-	-	-	-	pfam12937 F-box-like | pfam00646 F-box	Domain only
PGSC0003DMT400047733	575	-	-	-	-	-	-	-	-	-
PGSC0003DMT400056916	1355	gi|34558777|gb|AAQ75123.1| salicylic acid-induced protein 19	348	2.78e-203	698.282	GO:0006355 regulation of transcription, DNA-dependent | GO:0010072 primary shoot apical meristem specification | GO:0048527 lateral root development | GO:0009734 auxin mediated signaling pathway	GO:0005667 transcription factor complex	GO:0003677 DNA binding | GO:0003700 sequence-specific DNA binding transcription factor activity	-	pfam02365 NAM	GO & Domain
PGSC0003DMT400066827	1632	gi|357520907|ref|XP_003630742.1| hypothetical protein MTR_8g102820	367	8.69e-142	493.896	GO:0006355 regulation of transcription, DNA-dependent | GO:0006886 intracellular protein transport | GO:0006505 GPI anchor metabolic process	GO:0005667 transcription factor complex	GO:0016788 hydrolase activity, acting on ester bonds | GO:0003677 DNA binding | GO:0003700 sequence-specific DNA binding transcription factor activity	-	-	GO only
PGSC0003DMT400066828	2296	gi|297734577|emb|CBI16628.3| unnamed protein product	501	6.88e-226	773.418	GO:0006355 regulation of transcription, DNA-dependent | GO:0006886 intracellular protein transport | GO:0006505 GPI anchor metabolic process	GO:0005667 transcription factor complex	GO:0016788 hydrolase activity, acting on ester bonds | GO:0003677 DNA binding | GO:0003700 sequence-specific DNA binding transcription factor activity	-	-	GO only
PGSC0003DMT400066829	2797	gi|357512871|ref|XP_003626724.1| hypothetical protein MTR_8g006370	259	2.52e-142	495.684	GO:0006505 GPI anchor metabolic process | GO:0006886 intracellular protein transport	-	GO:0016788 hydrolase activity, acting on ester bonds	-	-	GO only
PGSC0003DMT400066830	3487	gi|357512871|ref|XP_003626724.1| hypothetical protein MTR_8g006370	259	2.52e-142	495.684	GO:0006505 GPI anchor metabolic process | GO:0006886 intracellular protein transport	-	GO:0016788 hydrolase activity, acting on ester bonds	-	-	GO only
PGSC0003DMT400038836	1285	gi|225469943|ref|XP_002275013.1| PREDICTED: ADP-ribosylation factor GTPase-activating protein AGD12	160	1.7e-77	281.459	GO:0032312 regulation of ARF GTPase activity	GO:0005773 vacuole | GO:0005886 plasma membrane	GO:0008060 ARF GTPase activator activity | GO:0008270 zinc ion binding	-	pfam00168 C2	GO & Domain
PGSC0003DMT400061493	1799	gi|225439840|ref|XP_002277802.1| PREDICTED: UDP-glucuronic acid decarboxylase 1-like isoform 1	428	2.12e-245	838.267	GO:0019305 dTDP-rhamnose biosynthetic process | GO:0042732 D-xylose metabolic process | GO:0005982 starch metabolic process | GO:0005985 sucrose metabolic process | GO:0009117 nucleotide metabolic process | GO:0019872 streptomycin biosynthetic process | GO:0030639 polyketide biosynthetic process	GO:0000139 Golgi membrane | GO:0005886 plasma membrane | GO:0005774 vacuolar membrane | GO:0005829 cytosol	GO:0048040 UDP-glucuronate decarboxylase activity | GO:0050662 coenzyme binding | GO:0000166 nucleotide binding | GO:0008460 dTDP-glucose 4,6-dehydratase activity	-	pfam01370 Epimerase | pfam01073 3Beta_HSD | pfam07993 NAD_binding_4 | pfam04321 RmlD_sub_bind | pfam02719 Polysacc_synt_2	GO & Domain
PGSC0003DMT400029478	796	gi|308080290|ref|NP_001183139.1| uncharacterized protein LOC100501508	167	3.71e-63	238.524	GO:0005982 starch metabolic process | GO:0005985 sucrose metabolic process | GO:0009117 nucleotide metabolic process	-	GO:0048040 UDP-glucuronate decarboxylase activity | GO:0000166 nucleotide binding | GO:0050662 coenzyme binding	-	-	GO only
PGSC0003DMT400043037	2399	gi|296087190|emb|CBI33564.3| unnamed protein product	613	6.38e-288	979.593	GO:0007275 multicellular organismal development | GO:0016567 protein ubiquitination | GO:0006511 ubiquitin-dependent protein catabolic process	GO:0005634 nucleus	GO:0003677 DNA binding | GO:0004842 ubiquitin-protein ligase activity | GO:0008270 zinc ion binding	-	pfam00505 HMG_box | pfam09011 DUF1898 | pfam09331 DUF1985	GO & Domain
PGSC0003DMT400075914	573	gi|18408896|ref|NP_564914.1| uncharacterized protein	62	1.53e-09	70.8108	-	-	-	-	-
PGSC0003DMT400017539	2484	gi|356600304|gb|AET22503.1| hypothetical protein	680	1e-149	520.282	GO:0006952 defense response | GO:0006470 protein dephosphorylation	-	GO:0004721 phosphoprotein phosphatase activity | GO:0043531 ADP binding | GO:0005524 ATP binding	-	pfam00931 NB-ARC | pfam13401 AAA_22 | pfam13191 AAA_16 | pfam13173 AAA_14 | pfam03266 NTPase_1 | pfam13855 LRR_8	GO & Domain
PGSC0003DMT400017538	3060	gi|356600304|gb|AET22503.1| hypothetical protein	843	5.45e-164	567.689	GO:0006952 defense response | GO:0006470 protein dephosphorylation	-	GO:0004721 phosphoprotein phosphatase activity | GO:0043531 ADP binding | GO:0005524 ATP binding	-	pfam00931 NB-ARC | pfam13191 AAA_16 | pfam13401 AAA_22 | pfam13173 AAA_14 | pfam03266 NTPase_1	GO & Domain
PGSC0003DMT400073995	992	gi|147801054|emb|CAN77850.1| hypothetical protein VITISV_020834	64	5.26e-05	56.9465	-	-	-	-	-
PGSC0003DMT400076270	2247	gi|225462771|ref|XP_002263465.1| PREDICTED: uncharacterized protein sll0005-like	437	5.6e-243	830.217	GO:0006468 protein phosphorylation	GO:0009507 chloroplast	GO:0004672 protein kinase activity | GO:0005524 ATP binding	-	pfam03109 ABC1	GO & Domain
PGSC0003DMT400054661	2943	gi|224115502|ref|XP_002332150.1| argonaute protein group	782	9.85e-231	789.518	GO:0006446 regulation of translational initiation	GO:0005840 ribosome	GO:0003743 translation initiation factor activity	-	pfam02171 Piwi | pfam02170 PAZ | pfam08699 DUF1785	GO & Domain
PGSC0003DMT400054669	3607	gi|147765836|emb|CAN66699.1| hypothetical protein VITISV_007817	1031	0	1131.65	GO:0006446 regulation of translational initiation	GO:0005840 ribosome	GO:0003743 translation initiation factor activity	-	pfam02171 Piwi | pfam02170 PAZ | pfam08699 DUF1785	GO & Domain
PGSC0003DMT400007049	1943	gi|255575353|ref|XP_002528579.1| peroxiredoxin, putative	222	4.29e-95	338.705	GO:0055114 oxidation-reduction process | GO:0006804 peroxidase reaction | GO:0006979 response to oxidative stress	-	GO:0051920 peroxiredoxin activity | GO:0004601 peroxidase activity	1.11.1.15	pfam08534 Redoxin | pfam00578 AhpC-TSA	GO & Enzyme & Domain
PGSC0003DMT400020829	2178	gi|46399273|gb|AAS92257.1| putative pyridoxine biosynthesis protein	178	3.64e-110	388.795	GO:0006541 glutamine metabolic process	-	GO:0016740 transferase activity	-	pfam01174 SNO	GO & Domain
PGSC0003DMT400068767	1849	gi|297740525|emb|CBI30707.3| unnamed protein product	180	8.6e-60	230.027	-	-	GO:0008270 zinc ion binding	-	pfam12906 RINGv	GO & Domain
PGSC0003DMT400059998	2309	gi|353703790|ref|NP_001238801.1| auxin response factor 13	101	7.12e-58	224.66	GO:0009725 response to hormone stimulus | GO:0006355 regulation of transcription, DNA-dependent	GO:0005634 nucleus	GO:0003677 DNA binding	-	pfam02362 B3	GO & Domain
PGSC0003DMT400059997	3989	gi|24785191|dbj|BAC23059.1| hypothetical protein	557	6.61e-279	949.628	GO:0009725 response to hormone stimulus | GO:0006355 regulation of transcription, DNA-dependent	GO:0005634 nucleus	GO:0003677 DNA binding	-	pfam02362 B3 | pfam06507 Auxin_resp | pfam05278 PEARLI-4	GO & Domain
PGSC0003DMT400059996	4506	gi|24785191|dbj|BAC23059.1| hypothetical protein	557	6.61e-279	949.628	GO:0009725 response to hormone stimulus | GO:0006355 regulation of transcription, DNA-dependent	GO:0005634 nucleus	GO:0003677 DNA binding	-	pfam02362 B3 | pfam06507 Auxin_resp | pfam05278 PEARLI-4	GO & Domain
PGSC0003DMT400030625	1572	gi|224135969|ref|XP_002322206.1| predicted protein	168	9.97e-60	229.579	GO:0016226 iron-sulfur cluster assembly | GO:0051176 positive regulation of sulfur metabolic process	GO:0009507 chloroplast	GO:0008047 enzyme activator activity	-	pfam02657 SufE	GO & Domain
PGSC0003DMT400054991	2370	gi|225439329|ref|XP_002267735.1| PREDICTED: calcium-dependent protein kinase 20	563	1.87e-302	1027.89	GO:0006468 protein phosphorylation | GO:0009069 serine family amino acid metabolic process	-	GO:0004683 calmodulin-dependent protein kinase activity | GO:0005509 calcium ion binding | GO:0005524 ATP binding	2.7.11.1	pfam00069 Pkinase | pfam07714 Pkinase_Tyr | pfam13499 EF_hand_5 | pfam13833 EF_hand_6 | pfam00036 efhand | pfam13405 EF_hand_4 | pfam06293 Kdo | pfam13202 EF_hand_3	GO & Enzyme & Domain
PGSC0003DMT400065572	2733	gi|506534|emb|CAA50374.1| protein kinase	359	3.15e-241	824.403	GO:0006468 protein phosphorylation | GO:0007165 signal transduction | GO:0009069 serine family amino acid metabolic process	-	GO:0004697 protein kinase C activity | GO:0005524 ATP binding	2.7.11.1	pfam00069 Pkinase | pfam07714 Pkinase_Tyr | pfam00433 Pkinase_C	GO & Enzyme & Domain
PGSC0003DMT400065571	4075	gi|506534|emb|CAA50374.1| protein kinase	483	2.06e-312	1060.99	GO:0006468 protein phosphorylation | GO:0007165 signal transduction | GO:0009069 serine family amino acid metabolic process	-	GO:0004697 protein kinase C activity | GO:0005524 ATP binding	2.7.11.1	pfam00069 Pkinase | pfam07714 Pkinase_Tyr | pfam00433 Pkinase_C	GO & Enzyme & Domain
PGSC0003DMT400012869	1640	gi|255537663|ref|XP_002509898.1| conserved hypothetical protein	223	9.17e-103	364.197	GO:0042318 penicillin biosynthetic process	-	-	-	-	GO only
PGSC0003DMT400012871	657	gi|255537663|ref|XP_002509898.1| conserved hypothetical protein	154	1.51e-62	236.288	GO:0042318 penicillin biosynthetic process	-	-	-	-	GO only
PGSC0003DMT400048175	783	gi|224104921|ref|XP_002313619.1| predicted protein	89	1.31e-29	136.107	GO:0055114 oxidation-reduction process | GO:0006691 leukotriene metabolic process | GO:0006693 prostaglandin metabolic process	-	GO:0050221 prostaglandin-E2 9-reductase activity | GO:0000166 nucleotide binding	-	pfam00106 adh_short | pfam08659 KR	GO & Domain
PGSC0003DMT400020592	863	gi|1220451|gb|AAA91883.1| alpha-amylase	84	2.28e-50	200.509	GO:0005982 starch metabolic process | GO:0005985 sucrose metabolic process	-	GO:0004556 alpha-amylase activity | GO:0005509 calcium ion binding	-	pfam07821 Alpha-amyl_C2	GO & Domain
PGSC0003DMT400065511	928	-	-	-	-	-	-	-	-	-
PGSC0003DMT400053109	2125	gi|458456|gb|AAA16513.1| alpha amylase precursor	331	9.15e-198	679.945	GO:0005982 starch metabolic process | GO:0005985 sucrose metabolic process	-	GO:0033910 glucan 1,4-alpha-maltotetraohydrolase activity | GO:0004556 alpha-amylase activity | GO:0005509 calcium ion binding	3.2.1.1	pfam07821 Alpha-amyl_C2 | pfam00128 Alpha-amylase	GO & Enzyme & Domain
PGSC0003DMT400077343	2810	gi|359477345|ref|XP_002278307.2| PREDICTED: primary amine oxidase-like	568	3.19e-255	870.915	GO:0009851 auxin biosynthetic process | GO:0009834 secondary cell wall biogenesis | GO:0055114 oxidation-reduction process | GO:0006568 tryptophan metabolic process	GO:0005618 cell wall	GO:0008131 primary amine oxidase activity | GO:0050302 indole-3-acetaldehyde oxidase activity | GO:0005507 copper ion binding | GO:0048038 quinone binding	-	pfam01179 Cu_amine_oxid | pfam02728 Cu_amine_oxidN3 | pfam02727 Cu_amine_oxidN2	GO & Domain
PGSC0003DMT400055770	4368	gi|223635599|sp|A7PZL3.1|PGLR_VITVI RecName: Full=Probable polygalacturonase; Short=PG; AltName: Full=Pectinase	258	7.34e-150	520.73	GO:0005982 starch metabolic process | GO:0005985 sucrose metabolic process	GO:0016021 integral to membrane	GO:0004650 polygalacturonase activity	2.7.11.24	pfam00069 Pkinase | pfam00295 Glyco_hydro_28	GO & Enzyme & Domain
PGSC0003DMT400072534	1030	gi|7619804|emb|CAB88214.1| putative tropinone reductase	205	2.61e-133	465.72	-	-	-	-	pfam00106 adh_short | pfam13561 adh_short_C2 | pfam08659 KR	Domain only
PGSC0003DMT400072448	1838	gi|225440067|ref|XP_002282335.1| PREDICTED: uncharacterized protein LOC100244817	146	1.62e-36	159.363	-	-	-	-	pfam00403 HMA	Domain only
PGSC0003DMT400000501	1944	gi|297828323|ref|XP_002882044.1| hypothetical protein ARALYDRAFT_904051	265	2.68e-71	264.017	-	-	-	-	-
PGSC0003DMT400000502	2055	gi|359489625|ref|XP_002275132.2| PREDICTED: uncharacterized protein LOC100244782	305	3.82e-115	405.343	-	-	-	-	-
PGSC0003DMT400013670	672	-	-	-	-	-	-	-	-	-
PGSC0003DMT400056558	3167	gi|255559354|ref|XP_002520697.1| pax transcription activation domain interacting protein, putative	241	1.48e-94	336.916	-	GO:0005622 intracellular	-	-	pfam00533 BRCT	GO & Domain
PGSC0003DMT400060456	3225	gi|255585986|ref|XP_002533663.1| sulfate transporter, putative	317	1.36e-149	519.835	GO:0008272 sulfate transport | GO:0055085 transmembrane transport	GO:0016021 integral to membrane | GO:0009536 plastid	GO:0008271 secondary active sulfate transmembrane transporter activity	-	pfam00916 Sulfate_transp | pfam13792 Sulfate_tra_GLY | pfam01740 STAS | pfam13466 STAS_2	GO & Domain
PGSC0003DMT400021688	1016	gi|350538027|ref|NP_001234323.1| endo-1,4-beta-D-glucanase precursor	219	7.03e-152	527.438	GO:0005982 starch metabolic process | GO:0005985 sucrose metabolic process	-	GO:0008810 cellulase activity	-	pfam00759 Glyco_hydro_9	GO & Domain
PGSC0003DMT400021686	1125	gi|350538027|ref|NP_001234323.1| endo-1,4-beta-D-glucanase precursor	278	3.44e-193	664.739	GO:0005982 starch metabolic process | GO:0005985 sucrose metabolic process	-	GO:0008810 cellulase activity	-	pfam00759 Glyco_hydro_9	GO & Domain
PGSC0003DMT400046304	3316	gi|255541722|ref|XP_002511925.1| DECOY, putative	81	2.38e-25	124.926	-	-	-	-	-
PGSC0003DMT400054553	1791	gi|225444011|ref|XP_002274916.1| PREDICTED: high affinity cationic amino acid transporter 1-like	581	2.41e-290	987.643	GO:0003333 amino acid transmembrane transport	GO:0016021 integral to membrane	GO:0015171 amino acid transmembrane transporter activity	-	pfam13520 AA_permease_2 | pfam00324 AA_permease | pfam13906 AA_permease_C | pfam03845 Spore_permease | pfam03222 Trp_Tyr_perm | pfam01490 Aa_trans	GO & Domain
PGSC0003DMT400000501	1944	gi|297828323|ref|XP_002882044.1| hypothetical protein ARALYDRAFT_904051	265	2.68e-71	264.017	-	-	-	-	-
PGSC0003DMT400060445	2009	gi|255571695|ref|XP_002526791.1| ankyrin repeat-containing protein, putative	412	6.64e-235	803.382	-	-	-	-	pfam12796 Ank_2 | pfam13962 PGG | pfam13857 Ank_5 | pfam13637 Ank_4 | pfam00023 Ank | pfam13606 Ank_3	Domain only
PGSC0003DMT400000502	2055	gi|359489625|ref|XP_002275132.2| PREDICTED: uncharacterized protein LOC100244782	305	3.82e-115	405.343	-	-	-	-	-
PGSC0003DMT400060446	2508	gi|255571695|ref|XP_002526791.1| ankyrin repeat-containing protein, putative	561	0	1085.14	-	-	-	-	pfam12796 Ank_2 | pfam13962 PGG | pfam13857 Ank_5 | pfam13637 Ank_4 | pfam00023 Ank | pfam13606 Ank_3	Domain only
PGSC0003DMT400060447	2610	gi|224100903|ref|XP_002312060.1| predicted protein	584	0	1094.98	-	-	-	-	pfam12796 Ank_2 | pfam13962 PGG | pfam13857 Ank_5 | pfam13637 Ank_4 | pfam00023 Ank | pfam13606 Ank_3	Domain only
PGSC0003DMT400067688	3570	gi|225464565|ref|XP_002272986.1| PREDICTED: probable receptor-like protein kinase At5g24010	795	0	1202.32	-	-	-	2.7.11.1	pfam12819 Malectin_like | pfam07714 Pkinase_Tyr | pfam00069 Pkinase | pfam11721 Malectin	Enzym & Domain
PGSC0003DMT400038664	2014	gi|31096385|emb|CAC85464.1| putative urease accessory protein D	297	1.49e-196	675.92	GO:0006807 nitrogen compound metabolic process	-	GO:0016151 nickel cation binding	-	pfam01774 UreD	GO & Domain
PGSC0003DMT400066163	2332	gi|225428969|ref|XP_002264153.1| PREDICTED: BTB/POZ domain-containing protein NPY2	436	3.09e-220	754.634	GO:0007165 signal transduction | GO:0009416 response to light stimulus	-	GO:0004871 signal transducer activity	-	pfam03000 NPH3 | pfam00651 BTB	GO & Domain
PGSC0003DMT400066161	2706	gi|225428969|ref|XP_002264153.1| PREDICTED: BTB/POZ domain-containing protein NPY2	625	0	1086.93	GO:0007165 signal transduction | GO:0009416 response to light stimulus	-	GO:0004871 signal transducer activity	-	pfam03000 NPH3 | pfam00651 BTB	GO & Domain
PGSC0003DMT400079251	921	-	-	-	-	-	-	-	-	-
PGSC0003DMT400008264	968	gi|350539918|ref|NP_001234832.1| temperature-induced lipocalin'	182	1.22e-125	440.227	GO:0006810 transport	-	GO:0005215 transporter activity | GO:0005488 binding	-	pfam08212 Lipocalin_2 | pfam00061 Lipocalin	GO & Domain
PGSC0003DMT400076709	1113	gi|225441325|ref|XP_002276334.1| PREDICTED: probable calcium-binding protein CML35	207	6.9e-78	282.353	-	GO:0005886 plasma membrane	GO:0005509 calcium ion binding	-	pfam13833 EF_hand_6 | pfam13499 EF_hand_5 | pfam13405 EF_hand_4 | pfam00036 efhand | pfam13202 EF_hand_3	GO & Domain
PGSC0003DMT400020522	1115	gi|225458694|ref|XP_002284954.1| PREDICTED: uncharacterized protein LOC100257564	187	4.65e-65	244.785	-	-	-	-	-
PGSC0003DMT400008265	1321	gi|77744865|gb|ABB02386.1| temperature-induced lipocalin'	122	6.6e-82	294.876	GO:0042538 hyperosmotic salinity response | GO:0009409 response to cold | GO:0006810 transport | GO:0009408 response to heat | GO:0009416 response to light stimulus	GO:0009506 plasmodesma | GO:0005886 plasma membrane | GO:0005774 vacuolar membrane | GO:0005829 cytosol | GO:0005783 endoplasmic reticulum | GO:0005739 mitochondrion	GO:0005488 binding | GO:0005215 transporter activity	-	pfam08212 Lipocalin_2 | pfam00061 Lipocalin	GO & Domain
PGSC0003DMT400013390	1342	gi|4704824|gb|AAD28287.1|AF139377_1 stearoyl acyl carrier protein desaturase Lldd3A20	175	2.62e-89	319.474	GO:0006633 fatty acid biosynthetic process | GO:0055114 oxidation-reduction process	GO:0009507 chloroplast | GO:0016020 membrane	GO:0046914 transition metal ion binding | GO:0045300 acyl-[acyl-carrier-protein] desaturase activity	-	pfam03405 FA_desaturase_2	GO & Domain
PGSC0003DMT400053461	759	gi|74040324|gb|AAZ95005.1| late blight resistance protein Rpi-blb2	108	1.06e-25	123.585	-	-	-	-	-
PGSC0003DMT400038664	2014	gi|31096385|emb|CAC85464.1| putative urease accessory protein D	297	1.49e-196	675.92	GO:0006807 nitrogen compound metabolic process	-	GO:0016151 nickel cation binding	-	pfam01774 UreD	GO & Domain
PGSC0003DMT400067505	2016	gi|255580789|ref|XP_002531215.1| GATA transcription factor, putative	255	2.75e-94	336.021	GO:0006355 regulation of transcription, DNA-dependent	GO:0005667 transcription factor complex	GO:0003700 sequence-specific DNA binding transcription factor activity | GO:0043565 sequence-specific DNA binding | GO:0008270 zinc ion binding	-	pfam13658 UCH37_bd | pfam13919 Asx-hm	GO & Domain
PGSC0003DMT400067506	2418	gi|255580789|ref|XP_002531215.1| GATA transcription factor, putative	533	4.08e-236	807.408	GO:0006355 regulation of transcription, DNA-dependent	GO:0005667 transcription factor complex	GO:0003700 sequence-specific DNA binding transcription factor activity | GO:0043565 sequence-specific DNA binding | GO:0008270 zinc ion binding	-	pfam13658 UCH37_bd | pfam00320 GATA | pfam13919 Asx-hm	GO & Domain
PGSC0003DMT400047899	3314	gi|147792162|emb|CAN68575.1| hypothetical protein VITISV_033685	185	3.09e-80	290.851	GO:0006855 drug transmembrane transport | GO:0009624 response to nematode	GO:0016020 membrane	GO:0015297 antiporter activity | GO:0015238 drug transmembrane transporter activity	-	pfam01554 MatE	GO & Domain
PGSC0003DMT400041629	3007	gi|356497706|ref|XP_003517700.1| PREDICTED: GPI ethanolamine phosphate transferase 2-like	542	2.62e-184	635.222	GO:0008152 metabolic process	-	GO:0003824 catalytic activity	-	-	GO only
PGSC0003DMT400041628	3588	gi|356497706|ref|XP_003517700.1| PREDICTED: GPI ethanolamine phosphate transferase 2-like	954	0	1286.84	GO:0008152 metabolic process	-	GO:0003824 catalytic activity	-	pfam01663 Phosphodiest	GO & Domain
PGSC0003DMT400031616	670	gi|224072274|ref|XP_002303684.1| oligopeptide transporter OPT family	32	3.21e-08	66.7857	-	-	-	-	-
PGSC0003DMT400031615	1141	gi|225434648|ref|XP_002279568.1| PREDICTED: phosphatidylinositol N-acetylglucosaminyltransferase subunit A	52	3.47e-16	93.6198	GO:0006506 GPI anchor biosynthetic process	-	GO:0016757 transferase activity, transferring glycosyl groups	-	-	GO only
PGSC0003DMT400031614	1254	gi|225434648|ref|XP_002279568.1| PREDICTED: phosphatidylinositol N-acetylglucosaminyltransferase subunit A	88	1.42e-34	152.655	GO:0006506 GPI anchor biosynthetic process	-	GO:0016757 transferase activity, transferring glycosyl groups	-	-	GO only
PGSC0003DMT400029664	1258	gi|255564160|ref|XP_002523077.1| Phytochrome A-associated F-box protein, putative	140	3.57e-89	319.026	GO:0009585 red, far-red light phototransduction | GO:0048573 photoperiodism, flowering | GO:0010099 regulation of photomorphogenesis | GO:0048366 leaf development | GO:0016567 protein ubiquitination	GO:0005634 nucleus	GO:0004842 ubiquitin-protein ligase activity | GO:0005515 protein binding	-	-	GO only
PGSC0003DMT400029665	1534	gi|255564160|ref|XP_002523077.1| Phytochrome A-associated F-box protein, putative	321	6.74e-154	534.147	GO:0009585 red, far-red light phototransduction | GO:0048573 photoperiodism, flowering | GO:0010099 regulation of photomorphogenesis | GO:0048366 leaf development | GO:0016567 protein ubiquitination	GO:0005634 nucleus	GO:0004842 ubiquitin-protein ligase activity | GO:0005515 protein binding	-	pfam00646 F-box	GO & Domain
PGSC0003DMT400031612	2121	gi|225434648|ref|XP_002279568.1| PREDICTED: phosphatidylinositol N-acetylglucosaminyltransferase subunit A	316	2.32e-197	678.604	GO:0006506 GPI anchor biosynthetic process	-	GO:0017176 phosphatidylinositol N-acetylglucosaminyltransferase activity	-	pfam08288 PIGA | pfam00534 Glycos_transf_1 | pfam13439 Glyco_transf_4 | pfam13579 Glyco_trans_4_4 | pfam13692 Glyco_trans_1_4	GO & Domain
PGSC0003DMT400031613	2240	gi|297815656|ref|XP_002875711.1| hypothetical protein ARALYDRAFT_323188	137	4.34e-56	219.293	GO:0006506 GPI anchor biosynthetic process	-	GO:0017176 phosphatidylinositol N-acetylglucosaminyltransferase activity	-	pfam00534 Glycos_transf_1	GO & Domain
PGSC0003DMT400063352	3139	gi|11561806|gb|AAC83688.2| 101 kDa heat shock protein	908	0	1874.96	GO:0009644 response to high light intensity | GO:0042542 response to hydrogen peroxide | GO:0043335 protein unfolding | GO:0009408 response to heat	GO:0009941 chloroplast envelope | GO:0009570 chloroplast stroma	GO:0016887 ATPase activity | GO:0005515 protein binding | GO:0005524 ATP binding	-	pfam07724 AAA_2 | pfam10431 ClpB_D2-small | pfam00004 AAA | pfam07728 AAA_5 | pfam13191 AAA_16 | pfam13401 AAA_22 | pfam02861 Clp_N | pfam00158 Sigma54_activat | pfam12325 TMF_TATA_bd | pfam13177 DNA_pol3_delta2 | pfam13864 Enkurin | pfam13870 DUF4201 | pfam01637 Arch_ATPase | pfam08287 DASH_Spc19 | pfam02283 CobU | pfam01078 Mg_chelatase | pfam13173 AAA_14	GO & Domain
PGSC0003DMT400088420	1647	gi|16933569|gb|AAL30109.1| unknown	120	1.98e-36	158.916	-	-	-	-	pfam14111 DUF4283 | pfam14392 zf-CCHC_4	Domain only
PGSC0003DMT400030836	5142	gi|332322087|emb|CCA65979.1| hypothetical protein	313	4.42e-68	255.966	-	-	-	-	pfam00078 RVT_1	Domain only
PGSC0003DMT400079012	1680	gi|224138750|ref|XP_002322892.1| nbs-lrr resistance protein	230	4.85e-77	280.564	GO:0006952 defense response | GO:0006470 protein dephosphorylation	-	GO:0004721 phosphoprotein phosphatase activity | GO:0043531 ADP binding	-	pfam13401 AAA_22	GO & Domain
PGSC0003DMT400060516	964	gi|224083468|ref|XP_002307039.1| predicted protein	140	5.48e-74	270.725	-	GO:0016023 cytoplasmic membrane-bounded vesicle	-	-	pfam13839 PC-Esterase	GO & Domain
PGSC0003DMT400073939	2060	gi|255550520|ref|XP_002516310.1| conserved hypothetical protein	376	1.43e-198	682.629	-	GO:0016023 cytoplasmic membrane-bounded vesicle	-	-	pfam13839 PC-Esterase | pfam14416 PMR5N	GO & Domain
PGSC0003DMT400070966	749	gi|147837872|emb|CAN60565.1| hypothetical protein VITISV_013997	200	2.87e-92	329.313	GO:0006431 methionyl-tRNA aminoacylation | GO:0006555 methionine metabolic process	GO:0009506 plasmodesma | GO:0005829 cytosol	GO:0005524 ATP binding | GO:0004825 methionine-tRNA ligase activity | GO:0000049 tRNA binding	-	pfam01588 tRNA_bind	GO & Domain
PGSC0003DMT400082741	1715	gi|6625653|gb|AAF19345.1|AF129003_1 diacylglycerol acylCoA acyltransferase	109	5.45e-70	259.991	GO:0042967 acyl-carrier-protein biosynthetic process | GO:0046486 glycerolipid metabolic process	GO:0016021 integral to membrane	GO:0004144 diacylglycerol O-acyltransferase activity	-	-	GO only
PGSC0003DMT400067354	3110	gi|224086456|ref|XP_002307892.1| nbs-lrr resistance protein	843	1.58e-215	738.981	GO:0006952 defense response | GO:0006470 protein dephosphorylation	-	GO:0004721 phosphoprotein phosphatase activity | GO:0043531 ADP binding	-	pfam00931 NB-ARC | pfam13401 AAA_22 | pfam13191 AAA_16	GO & Domain
PGSC0003DMT400069862	2508	gi|225433389|ref|XP_002282998.1| PREDICTED: xylosyltransferase 1	178	4.7e-67	251.941	GO:0030206 chondroitin sulfate biosynthetic process	GO:0016020 membrane	GO:0030158 protein xylosyltransferase activity | GO:0008375 acetylglucosaminyltransferase activity	-	-	GO only
PGSC0003DMT400032888	1911	gi|224140857|ref|XP_002323795.1| predicted protein	456	1.82e-172	595.865	-	-	-	-	pfam00646 F-box | pfam12937 F-box-like	Domain only
PGSC0003DMT400015053	2304	gi|225464956|ref|XP_002274254.1| PREDICTED: putative phagocytic receptor 1b-like	563	5.31e-282	959.915	GO:0006944 cellular membrane fusion | GO:0006810 transport	GO:0016023 cytoplasmic membrane-bounded vesicle | GO:0016021 integral to membrane | GO:0009524 phragmoplast	GO:0005484 SNAP receptor activity	-	pfam02990 EMP70	GO & Domain
PGSC0003DMT400045509	1940	gi|255560161|ref|XP_002521098.1| protein binding protein, putative	562	0	1101.69	GO:0009416 response to light stimulus | GO:0007165 signal transduction	GO:0005886 plasma membrane	GO:0004871 signal transducer activity	-	pfam03000 NPH3	GO & Domain
PGSC0003DMT400045508	2413	gi|255560161|ref|XP_002521098.1| protein binding protein, putative	602	0	1168.33	GO:0009416 response to light stimulus | GO:0007165 signal transduction	GO:0005886 plasma membrane	GO:0004871 signal transducer activity	-	pfam03000 NPH3 | pfam00651 BTB	GO & Domain
PGSC0003DMT400005084	3664	gi|224131750|ref|XP_002328099.1| predicted protein	960	0	1350.8	GO:0006468 protein phosphorylation | GO:0006470 protein dephosphorylation	GO:0016021 integral to membrane	GO:0004721 phosphoprotein phosphatase activity | GO:0004672 protein kinase activity | GO:0005524 ATP binding	2.7.11.1	pfam07714 Pkinase_Tyr | pfam00069 Pkinase | pfam08263 LRRNT_2 | pfam13855 LRR_8	GO & Enzyme & Domain
PGSC0003DMT400094914	801	gi|113205311|gb|ABI34337.1| hypothetical protein SDM1_41t00022	112	2.29e-26	125.821	-	-	-	-	-
PGSC0003DMT400002493	2595	gi|147783080|emb|CAN64249.1| hypothetical protein VITISV_032977	137	1.25e-35	157.127	-	-	-	-	-
PGSC0003DMT400002491	4810	gi|225436966|ref|XP_002271895.1| PREDICTED: uncharacterized protein LOC100256232	380	5.63e-199	683.971	-	-	-	-	pfam11955 PORR	Domain only
PGSC0003DMT400002492	4908	gi|225436966|ref|XP_002271895.1| PREDICTED: uncharacterized protein LOC100256232	380	5.63e-199	683.971	-	-	-	-	pfam11955 PORR	Domain only
PGSC0003DMT400008019	951	gi|225462503|ref|XP_002268794.1| PREDICTED: protein SRG1-like	195	2.51e-91	326.182	GO:0051555 flavonol biosynthetic process | GO:0055114 oxidation-reduction process	-	GO:0045431 flavonol synthase activity | GO:0005506 iron ion binding | GO:0016702 oxidoreductase activity, acting on single donors with incorporation of molecular oxygen, incorporation of two atoms of oxygen	-	pfam03171 2OG-FeII_Oxy | pfam14226 DIOX_N	GO & Domain
PGSC0003DMT400042643	954	gi|224142135|ref|XP_002324414.1| predicted protein	42	6.45e-11	76.1776	-	-	-	-	-
PGSC0003DMT400082510	1518	-	-	-	-	-	-	-	-	-
PGSC0003DMT400041627	956	-	-	-	-	-	-	-	-	-
PGSC0003DMT400033953	1386	-	-	-	-	-	-	-	-	-
PGSC0003DMT400030422	1488	gi|225439631|ref|XP_002268948.1| PREDICTED: uncharacterized protein LOC100253378	160	3.98e-22	113.298	-	-	-	-	-
PGSC0003DMT400028806	1081	gi|147783057|emb|CAN62120.1| hypothetical protein VITISV_037025	163	1.61e-90	323.499	GO:0009058 biosynthetic process	-	GO:0016740 transferase activity	-	pfam00534 Glycos_transf_1 | pfam13524 Glyco_trans_1_2 | pfam13692 Glyco_trans_1_4	GO & Domain
PGSC0003DMT400028807	1918	gi|359481678|ref|XP_002278868.2| PREDICTED: GDP-mannose-dependent alpha-mannosyltransferase	497	9.75e-268	912.508	GO:0009058 biosynthetic process	-	GO:0016740 transferase activity	-	pfam00534 Glycos_transf_1 | pfam13579 Glyco_trans_4_4 | pfam13692 Glyco_trans_1_4 | pfam13439 Glyco_transf_4 | pfam13524 Glyco_trans_1_2 | pfam13477 Glyco_trans_4_2	GO & Domain
PGSC0003DMT400028808	2010	gi|297740238|emb|CBI30420.3| unnamed protein product	264	4.94e-154	534.594	GO:0009058 biosynthetic process	-	GO:0016740 transferase activity	-	pfam00534 Glycos_transf_1 | pfam13579 Glyco_trans_4_4 | pfam13692 Glyco_trans_1_4 | pfam13524 Glyco_trans_1_2 | pfam13477 Glyco_trans_4_2 | pfam13439 Glyco_transf_4	GO & Domain
PGSC0003DMT400053157	2126	gi|359492836|ref|XP_002284225.2| PREDICTED: 2,3-bisphosphoglycerate-dependent phosphoglycerate mutase-like	251	1.53e-129	453.197	GO:0006096 glycolysis	GO:0009536 plastid	GO:0046538 2,3-bisphosphoglycerate-dependent phosphoglycerate mutase activity	5.4.2.1	pfam00300 His_Phos_1	GO & Enzyme & Domain
PGSC0003DMT400087452	330	-	-	-	-	-	-	-	-	-
PGSC0003DMT400050440	1942	-	-	-	-	-	-	-	-	-
PGSC0003DMT400062560	2173	gi|255559122|ref|XP_002520583.1| cytochrome P450, putative	548	0	1090.51	GO:0055114 oxidation-reduction process | GO:0006118 electron transport	GO:0031969 chloroplast membrane	GO:0009055 electron carrier activity | GO:0020037 heme binding | GO:0070330 aromatase activity	-	pfam00067 p450	GO & Domain
PGSC0003DMT400045976	697	gi|147810450|emb|CAN65337.1| hypothetical protein VITISV_023850	160	7.87e-81	291.298	GO:0006468 protein phosphorylation	-	GO:0005524 ATP binding | GO:0004713 protein tyrosine kinase activity	-	pfam06293 Kdo	GO & Domain
PGSC0003DMT400051884	1229	gi|359479659|ref|XP_003632322.1| PREDICTED: probable serine/threonine-protein kinase BUD32 homolog	226	6.57e-126	441.122	GO:0006468 protein phosphorylation	-	GO:0005524 ATP binding | GO:0004713 protein tyrosine kinase activity	2.7.11.1	pfam00069 Pkinase | pfam01163 RIO1	GO & Enzyme & Domain
PGSC0003DMT400045979	1649	gi|359479659|ref|XP_003632322.1| PREDICTED: probable serine/threonine-protein kinase BUD32 homolog	226	6.57e-126	441.122	GO:0006468 protein phosphorylation	-	GO:0005524 ATP binding | GO:0004713 protein tyrosine kinase activity	2.7.11.1	pfam06293 Kdo | pfam01163 RIO1	GO & Enzyme & Domain
PGSC0003DMT400045981	1721	gi|359479659|ref|XP_003632322.1| PREDICTED: probable serine/threonine-protein kinase BUD32 homolog	226	6.57e-126	441.122	GO:0006468 protein phosphorylation	-	GO:0005524 ATP binding | GO:0004713 protein tyrosine kinase activity	2.7.11.1	pfam06293 Kdo | pfam01163 RIO1	GO & Enzyme & Domain
PGSC0003DMT400045977	1905	gi|147810450|emb|CAN65337.1| hypothetical protein VITISV_023850	217	4.02e-120	421.891	GO:0006468 protein phosphorylation	-	GO:0005524 ATP binding | GO:0004713 protein tyrosine kinase activity	-	pfam06293 Kdo | pfam01163 RIO1	GO & Domain
PGSC0003DMT400045978	2407	gi|147810450|emb|CAN65337.1| hypothetical protein VITISV_023850	217	4.02e-120	421.891	GO:0006468 protein phosphorylation	-	GO:0005524 ATP binding | GO:0004713 protein tyrosine kinase activity	-	pfam06293 Kdo | pfam01163 RIO1	GO & Domain
PGSC0003DMT400045980	2575	gi|147810450|emb|CAN65337.1| hypothetical protein VITISV_023850	217	4.02e-120	421.891	GO:0006468 protein phosphorylation	-	GO:0005524 ATP binding | GO:0004713 protein tyrosine kinase activity	-	pfam06293 Kdo | pfam01163 RIO1	GO & Domain
PGSC0003DMT400062559	2624	gi|225464788|ref|XP_002266883.1| PREDICTED: cytochrome P450 97B2, chloroplastic	319	3.35e-165	571.715	GO:0055114 oxidation-reduction process | GO:0006118 electron transport	GO:0031969 chloroplast membrane	GO:0009055 electron carrier activity | GO:0020037 heme binding | GO:0070330 aromatase activity	-	-	GO only
PGSC0003DMT400025839	1671	gi|359491904|ref|XP_002270277.2| PREDICTED: carboxypeptidase A2-like	386	3.07e-213	731.378	GO:0006508 proteolysis	GO:0009536 plastid	GO:0004181 metallocarboxypeptidase activity | GO:0008270 zinc ion binding	-	pfam00246 Peptidase_M14	GO & Domain
PGSC0003DMT400007348	3904	gi|225423737|ref|XP_002278479.1| PREDICTED: probable splicing factor 3A subunit 1-like	799	0	1498.83	GO:0006396 RNA processing	-	GO:0003723 RNA binding	-	pfam12230 PRP21_like_P | pfam00407 Bet_v_1 | pfam01805 Surp | pfam00240 ubiquitin	GO & Domain
PGSC0003DMT400007349	3966	gi|225423737|ref|XP_002278479.1| PREDICTED: probable splicing factor 3A subunit 1-like	799	0	1498.83	GO:0006396 RNA processing	-	GO:0003723 RNA binding	-	pfam12230 PRP21_like_P | pfam00407 Bet_v_1 | pfam01805 Surp | pfam00240 ubiquitin	GO & Domain
PGSC0003DMT400058933	3017	gi|75277588|sp|O24371.1|LOX31_SOLTU RecName: Full=Linoleate 13S-lipoxygenase 3-1, chloroplastic; Flags: Precursor	914	0	2132.57	GO:0006952 defense response | GO:0009753 response to jasmonic acid stimulus | GO:0010193 response to ozone | GO:0055114 oxidation-reduction process | GO:0009620 response to fungus | GO:0009611 response to wounding | GO:0040007 growth | GO:0080086 stamen filament development | GO:0009695 jasmonic acid biosynthetic process | GO:0009617 response to bacterium | GO:0009555 pollen development | GO:0009…	GO:0009534 chloroplast thylakoid | GO:0009570 chloroplast stroma	GO:0016165 lipoxygenase activity | GO:0005506 iron ion binding	1.13.11.12	pfam00305 Lipoxygenase | pfam01477 PLAT	GO & Enzyme & Domain
PGSC0003DMT400097279	921	gi|224107098|ref|XP_002314375.1| predicted protein	202	4.76e-46	187.539	-	-	-	-	-
PGSC0003DMT400060327	822	gi|116192953|ref|XP_001222289.1| conserved hypothetical protein	40	6.18e-09	69.4691	GO:0006351 transcription, DNA-dependent | GO:0006144 purine base metabolic process | GO:0006206 pyrimidine base metabolic process	GO:0005730 nucleolus	GO:0003899 DNA-directed RNA polymerase activity | GO:0003677 DNA binding | GO:0008270 zinc ion binding	-	pfam01096 TFIIS_C	GO & Domain
PGSC0003DMT400096267	384	gi|54261831|gb|AAV31181.1| hypothetical protein STB1_57t00021	111	8.83e-33	144.157	-	-	-	-	-
PGSC0003DMT400087757	384	gi|54261831|gb|AAV31181.1| hypothetical protein STB1_57t00021	110	1.67e-34	149.524	-	-	-	-	-
PGSC0003DMT400007779	1860	gi|225462434|ref|XP_002264354.1| PREDICTED: uncharacterized protein LOC100241929	340	8.64e-135	470.639	-	GO:0016020 membrane | GO:0016023 cytoplasmic membrane-bounded vesicle	GO:0008375 acetylglucosaminyltransferase activity	-	pfam02485 Branch	GO & Domain
PGSC0003DMT400007778	1863	gi|225462434|ref|XP_002264354.1| PREDICTED: uncharacterized protein LOC100241929	340	8.64e-135	470.639	-	GO:0016020 membrane | GO:0016023 cytoplasmic membrane-bounded vesicle	GO:0008375 acetylglucosaminyltransferase activity	-	pfam02485 Branch	GO & Domain
PGSC0003DMT400018463	1572	gi|255565405|ref|XP_002523693.1| Transmembrane protein, putative	310	1.31e-151	526.544	-	GO:0016021 integral to membrane	GO:0004168 dolichol kinase activity	-	pfam01148 CTP_transf_1	GO & Domain
PGSC0003DMT400018466	2331	gi|225436520|ref|XP_002273662.1| PREDICTED: dolichol kinase	553	4.14e-250	853.92	-	GO:0016021 integral to membrane	GO:0004168 dolichol kinase activity	-	pfam01148 CTP_transf_1 | pfam14351 DUF4401	GO & Domain
PGSC0003DMT400022656	613	gi|145408590|ref|YP_001152214.1| ORF124	87	5.85e-48	192.459	-	GO:0005739 mitochondrion	-	-	-	GO only
PGSC0003DMT400032983	951	gi|255544630|ref|XP_002513376.1| Peroxidase 57 precursor, putative	165	3.7e-65	244.785	GO:0006979 response to oxidative stress | GO:0055114 oxidation-reduction process | GO:0006804 peroxidase reaction	GO:0016023 cytoplasmic membrane-bounded vesicle	GO:0020037 heme binding | GO:0004601 peroxidase activity	1.11.1.7	pfam00141 peroxidase	GO & Enzyme & Domain
PGSC0003DMT400036332	2772	gi|356892154|gb|AET41696.1| formin	888	0	1200.97	GO:0009960 endosperm development | GO:0045010 actin nucleation | GO:0048317 seed morphogenesis	GO:0005618 cell wall | GO:0016023 cytoplasmic membrane-bounded vesicle | GO:0009524 phragmoplast	GO:0003779 actin binding	-	pfam02181 FH2	GO & Domain
PGSC0003DMT400043794	1805	gi|224121818|ref|XP_002318680.1| predicted protein	496	1.07e-270	922.347	GO:0055085 transmembrane transport | GO:0015706 nitrate transport	GO:0016021 integral to membrane | GO:0005886 plasma membrane	GO:0015112 nitrate transmembrane transporter activity	-	pfam07690 MFS_1 | pfam13347 MFS_2	GO & Domain
PGSC0003DMT400021449	451	gi|359483857|ref|XP_003633028.1| PREDICTED: uncharacterized protein LOC100854897	54	0.00125	51.1324	-	-	-	-	-
PGSC0003DMT400018554	858	gi|118488993|gb|ABK96304.1| unknown	190	4.64e-84	302.032	GO:0015979 photosynthesis	GO:0009533 chloroplast stromal thylakoid | GO:0030095 chloroplast photosystem II | GO:0016021 integral to membrane	GO:0030145 manganese ion binding	-	pfam06298 PsbY	GO & Domain
PGSC0003DMT400022056	1658	gi|255545648|ref|XP_002513884.1| conserved hypothetical protein	490	1.02e-272	929.056	GO:0005975 carbohydrate metabolic process	-	GO:0004553 hydrolase activity, hydrolyzing O-glycosyl compounds | GO:0043169 cation binding	-	pfam00150 Cellulase	GO & Domain
PGSC0003DMT400052091	2226	gi|255536969|ref|XP_002509551.1| conserved hypothetical protein	356	1.12e-173	599.89	-	-	-	-	pfam02536 mTERF	Domain only
PGSC0003DMT400052092	2230	gi|296090243|emb|CBI40062.3| unnamed protein product	431	4.18e-213	730.93	-	-	-	-	pfam02536 mTERF	Domain only
PGSC0003DMT400052089	2502	gi|255536969|ref|XP_002509551.1| conserved hypothetical protein	357	1.74e-174	602.574	-	-	-	-	pfam02536 mTERF	Domain only
PGSC0003DMT400052090	3327	gi|359488599|ref|XP_003633786.1| PREDICTED: uncharacterized protein LOC100262724	441	1.51e-210	722.433	-	-	-	-	pfam02536 mTERF	Domain only
PGSC0003DMT400052093	3474	gi|255536969|ref|XP_002509551.1| conserved hypothetical protein	357	1.74e-174	602.574	-	-	-	-	pfam02536 mTERF	Domain only
PGSC0003DMT400027433	1664	-	-	-	-	-	-	-	-	-
PGSC0003DMT400066984	3689	gi|359476188|ref|XP_002283446.2| PREDICTED: putative pentatricopeptide repeat-containing protein At3g25970-like	670	2.01e-284	967.965	-	-	GO:0005488 binding	-	pfam13041 PPR_2 | pfam01535 PPR	GO & Domain
PGSC0003DMT400051367	1819	gi|3348124|gb|AAC27795.1| feedback-insensitive anthranilate synthase alpha-2 chain	560	8.44e-304	1032.37	GO:0009611 response to wounding | GO:0000162 tryptophan biosynthetic process | GO:0009620 response to fungus | GO:0048283 indeterminate inflorescence morphogenesis | GO:0010311 lateral root formation | GO:0009851 auxin biosynthetic process | GO:0009617 response to bacterium | GO:0000103 sulfate assimilation | GO:0009640 photomorphogenesis | GO:0009826 unidimensional cell growth | GO:0009926 auxin…	GO:0016020 membrane | GO:0005950 anthranilate synthase complex | GO:0005829 cytosol | GO:0009570 chloroplast stroma | GO:0009506 plasmodesma | GO:0005739 mitochondrion	GO:0004781 sulfate adenylyltransferase (ATP) activity | GO:0008270 zinc ion binding | GO:0004842 ubiquitin-protein ligase activity | GO:0004049 anthranilate synthase activity	4.1.3.27	pfam00425 Chorismate_bind | pfam04715 Anth_synt_I_N	GO & Enzyme & Domain
PGSC0003DMT400057068	631	gi|257831445|gb|ACV71023.1| UPA24	112	3.37e-47	190.223	-	-	-	-	-
PGSC0003DMT400003093	3094	gi|1345882|sp|P49098.1|CYB5_TOBAC RecName: Full=Cytochrome b5	84	7.69e-46	188.881	GO:0006810 transport | GO:0022900 electron transport chain | GO:0006807 nitrogen compound metabolic process	GO:0005789 endoplasmic reticulum membrane | GO:0005792 microsome | GO:0016021 integral to membrane | GO:0009325 nitrate reductase complex	GO:0005515 protein binding | GO:0009703 nitrate reductase (NADH) activity | GO:0020037 heme binding	-	-	GO only
PGSC0003DMT400097703	645	-	-	-	-	-	-	-	-	-
PGSC0003DMT400001770	1994	gi|255576115|ref|XP_002528952.1| Dual specificity protein phosphatase, putative	242	1.52e-122	429.941	GO:0035335 peptidyl-tyrosine dephosphorylation | GO:0006570 tyrosine metabolic process	-	GO:0004725 protein tyrosine phosphatase activity | GO:0008138 protein tyrosine/serine/threonine phosphatase activity	3.1.3.16 | 3.1.3.48	pfam00782 DSPc | pfam13920 zf-C3HC4_3 | pfam13923 zf-C3HC4_2 | pfam13639 zf-RING_2 | pfam00097 zf-C3HC4	GO & Enzyme & Domain
PGSC0003DMT400094562	918	gi|6714528|dbj|BAA89478.1| polygalacturonase	298	2.75e-94	336.021	GO:0007047 cellular cell wall organization | GO:0005982 starch metabolic process | GO:0005985 sucrose metabolic process	GO:0016023 cytoplasmic membrane-bounded vesicle | GO:0005618 cell wall | GO:0005576 extracellular region	GO:0004650 polygalacturonase activity | GO:0003676 nucleic acid binding | GO:0047911 galacturan 1,4-alpha-galacturonidase activity	-	pfam00295 Glyco_hydro_28 | pfam13229 Beta_helix	GO & Domain
PGSC0003DMT400083874	1857	gi|356522474|ref|XP_003529871.1| PREDICTED: transmembrane 9 superfamily member 4-like	473	6.74e-300	1019.4	GO:0006882 cellular zinc ion homeostasis | GO:0006878 cellular copper ion homeostasis	GO:0005794 Golgi apparatus | GO:0005774 vacuolar membrane | GO:0016021 integral to membrane | GO:0005634 nucleus	-	-	pfam02990 EMP70 | pfam03547 Mem_trans | pfam14351 DUF4401 | pfam13777 DUF4173 | pfam03631 Virul_fac_BrkB | pfam00689 Cation_ATPase_C | pfam05425 CopD | pfam01925 TauE | pfam04178 Got1 | pfam11457 DUF3021 | pfam12730 ABC2_membrane_4 | pfam04893 Yip1 | pfam12822 DUF3816	GO & Domain
PGSC0003DMT400083871	2432	gi|356522474|ref|XP_003529871.1| PREDICTED: transmembrane 9 superfamily member 4-like	640	0	1320.39	GO:0006882 cellular zinc ion homeostasis | GO:0006878 cellular copper ion homeostasis	GO:0005794 Golgi apparatus | GO:0005774 vacuolar membrane | GO:0016021 integral to membrane | GO:0005634 nucleus	-	-	pfam02990 EMP70 | pfam03547 Mem_trans | pfam14351 DUF4401 | pfam13777 DUF4173 | pfam03631 Virul_fac_BrkB | pfam00689 Cation_ATPase_C | pfam05425 CopD | pfam01925 TauE | pfam04178 Got1 | pfam11457 DUF3021 | pfam12730 ABC2_membrane_4 | pfam04893 Yip1 | pfam12822 DUF3816	GO & Domain
PGSC0003DMT400083873	2483	gi|356522474|ref|XP_003529871.1| PREDICTED: transmembrane 9 superfamily member 4-like	604	0	1281.03	GO:0006882 cellular zinc ion homeostasis | GO:0006878 cellular copper ion homeostasis	GO:0005794 Golgi apparatus | GO:0005774 vacuolar membrane | GO:0016021 integral to membrane | GO:0005634 nucleus	-	-	pfam02990 EMP70 | pfam03547 Mem_trans | pfam14351 DUF4401 | pfam13777 DUF4173 | pfam03631 Virul_fac_BrkB | pfam00689 Cation_ATPase_C | pfam05425 CopD | pfam01925 TauE | pfam04178 Got1 | pfam11457 DUF3021 | pfam12730 ABC2_membrane_4 | pfam04893 Yip1 | pfam12822 DUF3816	GO & Domain
PGSC0003DMT400016455	1911	gi|255583036|ref|XP_002532286.1| protein binding protein, putative	111	2.33e-50	201.851	-	-	-	-	-
PGSC0003DMT400075333	2688	gi|339777467|gb|AEK05571.1| abscisic acid insensitivity 1B	529	5.34e-238	813.669	GO:0006470 protein dephosphorylation	GO:0008287 protein serine/threonine phosphatase complex	GO:0046872 metal ion binding | GO:0004722 protein serine/threonine phosphatase activity	-	pfam00481 PP2C | pfam13672 PP2C_2	GO & Domain
PGSC0003DMT400075332	3225	gi|339777467|gb|AEK05571.1| abscisic acid insensitivity 1B	419	3.37e-172	594.971	GO:0006470 protein dephosphorylation	GO:0008287 protein serine/threonine phosphatase complex	GO:0046872 metal ion binding | GO:0004722 protein serine/threonine phosphatase activity	-	pfam00481 PP2C	GO & Domain
PGSC0003DMT400048175	783	gi|224104921|ref|XP_002313619.1| predicted protein	89	1.31e-29	136.107	GO:0055114 oxidation-reduction process | GO:0006691 leukotriene metabolic process | GO:0006693 prostaglandin metabolic process	-	GO:0050221 prostaglandin-E2 9-reductase activity | GO:0000166 nucleotide binding	-	pfam00106 adh_short | pfam08659 KR	GO & Domain
PGSC0003DMT400068767	1849	gi|297740525|emb|CBI30707.3| unnamed protein product	180	8.6e-60	230.027	-	-	GO:0008270 zinc ion binding	-	pfam12906 RINGv	GO & Domain
PGSC0003DMT400059998	2309	gi|353703790|ref|NP_001238801.1| auxin response factor 13	101	7.12e-58	224.66	GO:0009725 response to hormone stimulus | GO:0006355 regulation of transcription, DNA-dependent	GO:0005634 nucleus	GO:0003677 DNA binding	-	pfam02362 B3	GO & Domain
PGSC0003DMT400059997	3989	gi|24785191|dbj|BAC23059.1| hypothetical protein	557	6.61e-279	949.628	GO:0009725 response to hormone stimulus | GO:0006355 regulation of transcription, DNA-dependent	GO:0005634 nucleus	GO:0003677 DNA binding	-	pfam02362 B3 | pfam06507 Auxin_resp | pfam05278 PEARLI-4	GO & Domain
PGSC0003DMT400055770	4368	gi|223635599|sp|A7PZL3.1|PGLR_VITVI RecName: Full=Probable polygalacturonase; Short=PG; AltName: Full=Pectinase	258	7.34e-150	520.73	GO:0005982 starch metabolic process | GO:0005985 sucrose metabolic process	GO:0016021 integral to membrane	GO:0004650 polygalacturonase activity	2.7.11.24	pfam00069 Pkinase | pfam00295 Glyco_hydro_28	GO & Enzyme & Domain
PGSC0003DMT400059996	4506	gi|24785191|dbj|BAC23059.1| hypothetical protein	557	6.61e-279	949.628	GO:0009725 response to hormone stimulus | GO:0006355 regulation of transcription, DNA-dependent	GO:0005634 nucleus	GO:0003677 DNA binding	-	pfam02362 B3 | pfam06507 Auxin_resp | pfam05278 PEARLI-4	GO & Domain
PGSC0003DMT400004456	1682	gi|359481363|ref|XP_002280929.2| PREDICTED: uncharacterized protein LOC100265508	85	3.65e-40	170.544	-	-	GO:0008270 zinc ion binding	-	-	GO only
PGSC0003DMT400069798	1684	gi|225431914|ref|XP_002276853.1| PREDICTED: dihydrolipoyl dehydrogenase	240	4.34e-109	385.217	GO:0045454 cell redox homeostasis | GO:0006094 gluconeogenesis | GO:0006096 glycolysis | GO:0006099 tricarboxylic acid cycle | GO:0006118 electron transport | GO:0006544 glycine metabolic process | GO:0006563 L-serine metabolic process | GO:0006566 threonine metabolic process	GO:0005737 cytoplasm	GO:0050660 flavin adenine dinucleotide binding | GO:0004148 dihydrolipoyl dehydrogenase activity	-	pfam00070 Pyr_redox	GO & Domain
PGSC0003DMT400044707	1764	gi|225446869|ref|XP_002283859.1| PREDICTED: uncharacterized protein LOC100252338	335	6.57e-126	441.122	-	-	-	-	pfam09419 PGP_phosphatase | pfam13242 Hydrolase_like	Domain only
PGSC0003DMT400007049	1943	gi|255575353|ref|XP_002528579.1| peroxiredoxin, putative	222	4.29e-95	338.705	GO:0055114 oxidation-reduction process | GO:0006804 peroxidase reaction | GO:0006979 response to oxidative stress	-	GO:0051920 peroxiredoxin activity | GO:0004601 peroxidase activity	1.11.1.15	pfam08534 Redoxin | pfam00578 AhpC-TSA	GO & Enzyme & Domain
PGSC0003DMT400004455	2150	gi|255557024|ref|XP_002519545.1| protein binding protein, putative	120	2.07e-56	220.187	-	-	GO:0008270 zinc ion binding	-	pfam12906 RINGv	GO & Domain
PGSC0003DMT400004454	2225	gi|255557024|ref|XP_002519545.1| protein binding protein, putative	147	3.9e-74	272.514	-	-	GO:0008270 zinc ion binding	-	pfam12906 RINGv	GO & Domain
PGSC0003DMT400075256	3217	gi|359478231|ref|XP_002279889.2| PREDICTED: ankyrin repeat-containing protein At5g02620-like	573	5.82e-285	969.754	-	GO:0005886 plasma membrane	-	-	pfam12796 Ank_2 | pfam13962 PGG | pfam13637 Ank_4 | pfam13857 Ank_5 | pfam00023 Ank | pfam13606 Ank_3	GO & Domain
PGSC0003DMT400075257	4206	gi|296084361|emb|CBI24749.3| unnamed protein product	423	5.7e-213	730.483	-	GO:0005886 plasma membrane	-	-	pfam12796 Ank_2 | pfam13962 PGG | pfam13637 Ank_4 | pfam13857 Ank_5 | pfam00023 Ank | pfam13606 Ank_3	GO & Domain
PGSC0003DMT400030625	1572	gi|224135969|ref|XP_002322206.1| predicted protein	168	9.97e-60	229.579	GO:0016226 iron-sulfur cluster assembly | GO:0051176 positive regulation of sulfur metabolic process	GO:0009507 chloroplast	GO:0008047 enzyme activator activity	-	pfam02657 SufE	GO & Domain
PGSC0003DMT400054991	2370	gi|225439329|ref|XP_002267735.1| PREDICTED: calcium-dependent protein kinase 20	563	1.87e-302	1027.89	GO:0006468 protein phosphorylation | GO:0009069 serine family amino acid metabolic process	-	GO:0004683 calmodulin-dependent protein kinase activity | GO:0005509 calcium ion binding | GO:0005524 ATP binding	2.7.11.1	pfam00069 Pkinase | pfam07714 Pkinase_Tyr | pfam13499 EF_hand_5 | pfam13833 EF_hand_6 | pfam00036 efhand | pfam13405 EF_hand_4 | pfam06293 Kdo | pfam13202 EF_hand_3	GO & Enzyme & Domain
PGSC0003DMT400065572	2733	gi|506534|emb|CAA50374.1| protein kinase	359	3.15e-241	824.403	GO:0006468 protein phosphorylation | GO:0007165 signal transduction | GO:0009069 serine family amino acid metabolic process	-	GO:0004697 protein kinase C activity | GO:0005524 ATP binding	2.7.11.1	pfam00069 Pkinase | pfam07714 Pkinase_Tyr | pfam00433 Pkinase_C	GO & Enzyme & Domain
PGSC0003DMT400065571	4075	gi|506534|emb|CAA50374.1| protein kinase	483	2.06e-312	1060.99	GO:0006468 protein phosphorylation | GO:0007165 signal transduction | GO:0009069 serine family amino acid metabolic process	-	GO:0004697 protein kinase C activity | GO:0005524 ATP binding	2.7.11.1	pfam00069 Pkinase | pfam07714 Pkinase_Tyr | pfam00433 Pkinase_C	GO & Enzyme & Domain
PGSC0003DMT400075593	1489	gi|148910206|gb|ABR18184.1| unknown	84	6.64e-25	122.243	GO:0009926 auxin polar transport | GO:0055085 transmembrane transport | GO:0006812 cation transport	GO:0016021 integral to membrane	GO:0009672 auxin:hydrogen symporter activity	-	-	GO only
PGSC0003DMT400012869	1640	gi|255537663|ref|XP_002509898.1| conserved hypothetical protein	223	9.17e-103	364.197	GO:0042318 penicillin biosynthetic process	-	-	-	-	GO only
PGSC0003DMT400072534	1030	gi|7619804|emb|CAB88214.1| putative tropinone reductase	205	2.61e-133	465.72	-	-	-	-	pfam00106 adh_short | pfam13561 adh_short_C2 | pfam08659 KR	Domain only
PGSC0003DMT400000501	1944	gi|297828323|ref|XP_002882044.1| hypothetical protein ARALYDRAFT_904051	265	2.68e-71	264.017	-	-	-	-	-
PGSC0003DMT400000502	2055	gi|359489625|ref|XP_002275132.2| PREDICTED: uncharacterized protein LOC100244782	305	3.82e-115	405.343	-	-	-	-	-
PGSC0003DMT400051802	2903	gi|350534446|ref|NP_001234141.1| GTP cyclohydrolase I	388	9.69e-261	889.252	GO:0046654 tetrahydrofolate biosynthetic process | GO:0046656 folic acid biosynthetic process	GO:0005739 mitochondrion	GO:0003934 GTP cyclohydrolase I activity	3.5.4.16	pfam01227 GTP_cyclohydroI	GO & Enzyme & Domain
PGSC0003DMT400052264	2309	gi|224071449|ref|XP_002303465.1| predicted protein	48	1.52e-12	82.8861	-	-	-	-	-
PGSC0003DMT400037438	2032	gi|350536591|ref|NP_001233998.1| oligopeptide transporter 1	574	0	1172.35	GO:0042939 tripeptide transport | GO:0042938 dipeptide transport | GO:0015706 nitrate transport	GO:0000325 plant-type vacuole | GO:0005774 vacuolar membrane | GO:0016021 integral to membrane	GO:0042936 dipeptide transporter activity | GO:0015334 high affinity oligopeptide transporter activity | GO:0042937 tripeptide transporter activity | GO:0015112 nitrate transmembrane transporter activity	-	pfam00854 PTR2 | pfam07690 MFS_1	GO & Domain
PGSC0003DMT400081911	2436	gi|75277587|sp|O24370.1|LOX21_SOLTU RecName: Full=Linoleate 13S-lipoxygenase 2-1, chloroplastic; AltName: Full=Lipoxygenase 2-1; Flags: Precursor	142	5.85e-95	338.258	GO:0031408 oxylipin biosynthetic process | GO:0055114 oxidation-reduction process	GO:0009570 chloroplast stroma | GO:0009534 chloroplast thylakoid	GO:0005506 iron ion binding | GO:0016165 lipoxygenase activity	-	-	GO only
PGSC0003DMT400033314	1114	gi|225438595|ref|XP_002280620.1| PREDICTED: cytochrome P450 71A1	201	2.21e-97	346.308	GO:0055114 oxidation-reduction process | GO:0006118 electron transport	-	GO:0020037 heme binding | GO:0033772 flavonoid 3',5'-hydroxylase activity | GO:0009055 electron carrier activity	-	-	GO only
PGSC0003DMT400044988	8321	gi|359473713|ref|XP_002266306.2| PREDICTED: cyclin-dependent kinase G-2-like	735	0	1081.56	GO:0006468 protein phosphorylation | GO:0009069 serine family amino acid metabolic process	GO:0005829 cytosol	GO:0008353 RNA polymerase II carboxy-terminal domain kinase activity | GO:0005515 protein binding | GO:0005524 ATP binding	2.7.11.22 | 2.7.11.23 | 2.7.11.1	pfam00069 Pkinase | pfam07714 Pkinase_Tyr	GO & Enzyme & Domain
PGSC0003DMT400044986	8339	gi|359473713|ref|XP_002266306.2| PREDICTED: cyclin-dependent kinase G-2-like	735	0	1081.56	GO:0006468 protein phosphorylation | GO:0009069 serine family amino acid metabolic process	GO:0005829 cytosol	GO:0008353 RNA polymerase II carboxy-terminal domain kinase activity | GO:0005515 protein binding | GO:0005524 ATP binding	2.7.11.22 | 2.7.11.23 | 2.7.11.1	pfam00069 Pkinase | pfam07714 Pkinase_Tyr	GO & Enzyme & Domain
PGSC0003DMT400044989	8431	gi|359473713|ref|XP_002266306.2| PREDICTED: cyclin-dependent kinase G-2-like	630	4.76e-258	880.307	GO:0006468 protein phosphorylation | GO:0009069 serine family amino acid metabolic process	GO:0005829 cytosol	GO:0008353 RNA polymerase II carboxy-terminal domain kinase activity | GO:0005515 protein binding | GO:0005524 ATP binding	2.7.11.22 | 2.7.11.23 | 2.7.11.1	pfam00069 Pkinase | pfam07714 Pkinase_Tyr	GO & Enzyme & Domain
PGSC0003DMT400044987	8433	gi|359473713|ref|XP_002266306.2| PREDICTED: cyclin-dependent kinase G-2-like	735	0	1081.56	GO:0006468 protein phosphorylation | GO:0009069 serine family amino acid metabolic process	GO:0005829 cytosol	GO:0008353 RNA polymerase II carboxy-terminal domain kinase activity | GO:0005515 protein binding | GO:0005524 ATP binding	2.7.11.22 | 2.7.11.23 | 2.7.11.1	pfam00069 Pkinase | pfam07714 Pkinase_Tyr	GO & Enzyme & Domain
PGSC0003DMT400083854	930	gi|255571806|ref|XP_002526846.1| conserved hypothetical protein	163	2.5e-84	302.926	GO:0006351 transcription, DNA-dependent | GO:0016477 cell migration	GO:0005737 cytoplasm | GO:0031965 nuclear membrane | GO:0016021 integral to membrane	GO:0003677 DNA binding	-	-	GO only
PGSC0003DMT400051426	3312	gi|118485437|gb|ABK94575.1| unknown	518	4.4e-269	916.98	-	GO:0005886 plasma membrane	-	-	pfam13962 PGG | pfam12796 Ank_2 | pfam13857 Ank_5 | pfam13637 Ank_4 | pfam00023 Ank | pfam13606 Ank_3	GO & Domain
PGSC0003DMT400067357	948	gi|70780051|gb|AAZ08349.1| xyloglucan endotransglycosylase/hydrolase 16 protein	144	9.17e-103	364.197	GO:0006073 cellular glucan metabolic process	GO:0048046 apoplast | GO:0005618 cell wall	GO:0004553 hydrolase activity, hydrolyzing O-glycosyl compounds | GO:0016762 xyloglucan:xyloglucosyl transferase activity	-	pfam06955 XET_C	GO & Domain
PGSC0003DMT400067358	1116	gi|70780051|gb|AAZ08349.1| xyloglucan endotransglycosylase/hydrolase 16 protein	266	3.59e-191	658.031	GO:0006073 cellular glucan metabolic process	GO:0048046 apoplast | GO:0005618 cell wall	GO:0004553 hydrolase activity, hydrolyzing O-glycosyl compounds | GO:0016762 xyloglucan:xyloglucosyl transferase activity	2.4.1.207	pfam00722 Glyco_hydro_16 | pfam06955 XET_C	GO & Enzyme & Domain
PGSC0003DMT400030295	2594	gi|225433385|ref|XP_002285613.1| PREDICTED: uncharacterized protein LOC100261265	153	6.36e-60	230.921	-	-	-	-	pfam03018 Dirigent	Domain only
PGSC0003DMT400033499	2859	gi|255544480|ref|XP_002513301.1| ATP binding protein, putative	759	5.19e-305	1036.39	GO:0006950 response to stress | GO:0006468 protein phosphorylation | GO:0009069 serine family amino acid metabolic process	-	GO:0004715 non-membrane spanning protein tyrosine kinase activity | GO:0005524 ATP binding | GO:0004674 protein serine/threonine kinase activity	2.7.11.1	pfam07714 Pkinase_Tyr | pfam00069 Pkinase | pfam00582 Usp	GO & Enzyme & Domain
PGSC0003DMT400018045	606	-	-	-	-	-	-	-	-	-
PGSC0003DMT400000501	1944	gi|297828323|ref|XP_002882044.1| hypothetical protein ARALYDRAFT_904051	265	2.68e-71	264.017	-	-	-	-	-
PGSC0003DMT400000502	2055	gi|359489625|ref|XP_002275132.2| PREDICTED: uncharacterized protein LOC100244782	305	3.82e-115	405.343	-	-	-	-	-
PGSC0003DMT400009492	1611	gi|350539781|ref|NP_001233761.1| mitogen-activated protein kinase 9	232	6.78e-161	557.403	GO:0000165 MAPKKK cascade | GO:0006468 protein phosphorylation | GO:0009734 auxin mediated signaling pathway | GO:0007178 transmembrane receptor protein serine/threonine kinase signaling pathway | GO:0009069 serine family amino acid metabolic process	-	GO:0004707 MAP kinase activity | GO:0005524 ATP binding	2.7.11.24	pfam00069 Pkinase	GO & Enzyme & Domain
PGSC0003DMT400038664	2014	gi|31096385|emb|CAC85464.1| putative urease accessory protein D	297	1.49e-196	675.92	GO:0006807 nitrogen compound metabolic process	-	GO:0016151 nickel cation binding	-	pfam01774 UreD	GO & Domain
PGSC0003DMT400060715	2097	gi|359485451|ref|XP_002276944.2| PREDICTED: LRR receptor-like serine/threonine-protein kinase GSO2-like	633	8.39e-151	523.86	GO:0006468 protein phosphorylation | GO:0009556 microsporogenesis | GO:0010234 tapetal cell fate specification | GO:0009069 serine family amino acid metabolic process | GO:0007165 signal transduction	GO:0016023 cytoplasmic membrane-bounded vesicle | GO:0016020 membrane	GO:0004674 protein serine/threonine kinase activity | GO:0019199 transmembrane receptor protein kinase activity | GO:0005524 ATP binding | GO:0005515 protein binding	2.7.11.1	pfam13855 LRR_8 | pfam12799 LRR_4 | pfam08263 LRRNT_2	GO & Enzyme & Domain
PGSC0003DMT400046304	3316	gi|255541722|ref|XP_002511925.1| DECOY, putative	81	2.38e-25	124.926	-	-	-	-	-
PGSC0003DMT400020102	1508	gi|224082564|ref|XP_002306743.1| predicted protein	293	6.6e-82	294.876	GO:0042742 defense response to bacterium | GO:0006355 regulation of transcription, DNA-dependent | GO:0070301 cellular response to hydrogen peroxide | GO:0009737 response to abscisic acid stimulus | GO:0050832 defense response to fungus	GO:0005667 transcription factor complex	GO:0043565 sequence-specific DNA binding | GO:0003700 sequence-specific DNA binding transcription factor activity	-	pfam03106 WRKY	GO & Domain
PGSC0003DMT400076588	974	gi|147804752|emb|CAN73747.1| hypothetical protein VITISV_032641	125	3.2e-48	194.248	-	-	-	-	-
PGSC0003DMT400030327	2781	gi|255560651|ref|XP_002521339.1| conserved hypothetical protein	267	4.04e-127	445.147	GO:0008152 metabolic process	GO:0009535 chloroplast thylakoid membrane	GO:0003824 catalytic activity | GO:0000166 nucleotide binding	-	pfam07011 DUF1313 | pfam13460 NAD_binding_10 | pfam05368 NmrA	GO & Domain
PGSC0003DMT400030325	2864	gi|350534410|ref|NP_001234651.1| ELF4-like protein	114	4.05e-69	258.202	GO:0008152 metabolic process	GO:0009535 chloroplast thylakoid membrane	GO:0003824 catalytic activity | GO:0000166 nucleotide binding	-	pfam07011 DUF1313 | pfam13460 NAD_binding_10	GO & Domain
PGSC0003DMT400030326	3028	gi|350534410|ref|NP_001234651.1| ELF4-like protein	114	4.31e-69	258.202	GO:0008152 metabolic process	GO:0009535 chloroplast thylakoid membrane	GO:0003824 catalytic activity | GO:0000166 nucleotide binding	-	pfam07011 DUF1313 | pfam13460 NAD_binding_10	GO & Domain
PGSC0003DMT400045514	1994	gi|359480130|ref|XP_002268160.2| PREDICTED: probable LRR receptor-like serine/threonine-protein kinase At5g48740-like	307	1.64e-155	539.514	GO:0006468 protein phosphorylation | GO:0007178 transmembrane receptor protein serine/threonine kinase signaling pathway | GO:0009069 serine family amino acid metabolic process	-	GO:0005524 ATP binding | GO:0004709 MAP kinase kinase kinase activity	2.7.11.1	pfam07714 Pkinase_Tyr | pfam00069 Pkinase | pfam13855 LRR_8 | pfam12799 LRR_4 | pfam01636 APH	GO & Enzyme & Domain
PGSC0003DMT400078472	2345	gi|255570088|ref|XP_002526006.1| E3 ubiquitin ligase PUB14, putative	358	1.08e-182	629.855	GO:0010200 response to chitin | GO:0016567 protein ubiquitination	GO:0000151 ubiquitin ligase complex	GO:0005488 binding | GO:0004842 ubiquitin-protein ligase activity	-	pfam00514 Arm | pfam04564 U-box | pfam13646 HEAT_2 | pfam04826 Arm_2	GO & Domain
PGSC0003DMT400046991	2578	gi|147792200|emb|CAN62034.1| hypothetical protein VITISV_014731	656	5.64e-250	853.473	-	-	-	-	pfam04181 RPAP2_Rtr1	Domain only
PGSC0003DMT400046990	2713	gi|147792200|emb|CAN62034.1| hypothetical protein VITISV_014731	656	5.64e-250	853.473	-	-	-	-	pfam04181 RPAP2_Rtr1	Domain only
PGSC0003DMT400046988	2810	gi|147792200|emb|CAN62034.1| hypothetical protein VITISV_014731	417	6.3e-128	447.83	-	-	-	-	pfam04181 RPAP2_Rtr1	Domain only
PGSC0003DMT400046989	3137	gi|147792200|emb|CAN62034.1| hypothetical protein VITISV_014731	656	5.64e-250	853.473	-	-	-	-	pfam04181 RPAP2_Rtr1	Domain only
PGSC0003DMT400045511	3242	gi|359480130|ref|XP_002268160.2| PREDICTED: probable LRR receptor-like serine/threonine-protein kinase At5g48740-like	899	0	1567.71	GO:0042742 defense response to bacterium | GO:0006468 protein phosphorylation | GO:0007178 transmembrane receptor protein serine/threonine kinase signaling pathway | GO:0009069 serine family amino acid metabolic process	-	GO:0004872 receptor activity | GO:0005524 ATP binding | GO:0004709 MAP kinase kinase kinase activity	2.7.11.1	pfam12819 Malectin_like | pfam00069 Pkinase | pfam07714 Pkinase_Tyr | pfam11721 Malectin | pfam13855 LRR_8 | pfam12799 LRR_4	GO & Enzyme & Domain
PGSC0003DMT400001888	2341	gi|225428454|ref|XP_002284113.1| PREDICTED: transcription factor bHLH63-like	435	2.72e-131	459.011	GO:0009735 response to cytokinin stimulus | GO:0006355 regulation of transcription, DNA-dependent	GO:0005667 transcription factor complex	GO:0003700 sequence-specific DNA binding transcription factor activity	-	pfam00010 HLH	GO & Domain
PGSC0003DMT400001887	2440	gi|224105381|ref|XP_002313791.1| predicted protein	415	8.79e-74	271.62	-	-	-	-	pfam00010 HLH	Domain only
PGSC0003DMT400001886	3002	gi|225428454|ref|XP_002284113.1| PREDICTED: transcription factor bHLH63-like	416	1.28e-130	456.775	GO:0009735 response to cytokinin stimulus | GO:0006355 regulation of transcription, DNA-dependent	GO:0005667 transcription factor complex	GO:0003700 sequence-specific DNA binding transcription factor activity	-	pfam00010 HLH	GO & Domain
PGSC0003DMT400079640	2409	gi|359490274|ref|XP_002269873.2| PREDICTED: DEAD-box ATP-dependent RNA helicase 7-like	645	0	1096.77	GO:0006468 protein phosphorylation | GO:0016070 RNA metabolic process | GO:0009069 serine family amino acid metabolic process	GO:0005730 nucleolus	GO:0003723 RNA binding | GO:0004674 protein serine/threonine kinase activity | GO:0008026 ATP-dependent helicase activity | GO:0005524 ATP binding | GO:0017151 DEAD/H-box RNA helicase binding	3.6.4.13	pfam00270 DEAD | pfam08152 GUCT | pfam00271 Helicase_C	GO & Enzyme & Domain
PGSC0003DMT400060941	1948	gi|38488407|emb|CAE55203.1| protein kinase 1	365	1.13e-238	815.905	GO:0006468 protein phosphorylation	GO:0009536 plastid	GO:0004713 protein tyrosine kinase activity | GO:0005524 ATP binding	2.7.11.1	pfam07714 Pkinase_Tyr | pfam00069 Pkinase	GO & Enzyme & Domain
PGSC0003DMT400057115	1381	gi|356552725|ref|XP_003544713.1| PREDICTED: probable serine/threonine-protein kinase WNK11-like	175	1.19e-97	347.202	GO:0006468 protein phosphorylation | GO:0007178 transmembrane receptor protein serine/threonine kinase signaling pathway | GO:0009069 serine family amino acid metabolic process	-	GO:0005524 ATP binding | GO:0004709 MAP kinase kinase kinase activity	-	pfam07714 Pkinase_Tyr	GO & Domain
PGSC0003DMT400057115	1381	gi|356552725|ref|XP_003544713.1| PREDICTED: probable serine/threonine-protein kinase WNK11-like	175	1.19e-97	347.202	GO:0006468 protein phosphorylation | GO:0007178 transmembrane receptor protein serine/threonine kinase signaling pathway | GO:0009069 serine family amino acid metabolic process	-	GO:0005524 ATP binding | GO:0004709 MAP kinase kinase kinase activity	-	pfam07714 Pkinase_Tyr	GO & Domain
PGSC0003DMT400057115	1381	gi|356552725|ref|XP_003544713.1| PREDICTED: probable serine/threonine-protein kinase WNK11-like	175	1.19e-97	347.202	GO:0006468 protein phosphorylation | GO:0007178 transmembrane receptor protein serine/threonine kinase signaling pathway | GO:0009069 serine family amino acid metabolic process	-	GO:0005524 ATP binding | GO:0004709 MAP kinase kinase kinase activity	-	pfam07714 Pkinase_Tyr	GO & Domain
PGSC0003DMT400057115	1381	gi|356552725|ref|XP_003544713.1| PREDICTED: probable serine/threonine-protein kinase WNK11-like	175	1.19e-97	347.202	GO:0006468 protein phosphorylation | GO:0007178 transmembrane receptor protein serine/threonine kinase signaling pathway | GO:0009069 serine family amino acid metabolic process	-	GO:0005524 ATP binding | GO:0004709 MAP kinase kinase kinase activity	-	pfam07714 Pkinase_Tyr	GO & Domain
PGSC0003DMT400057115	1381	gi|356552725|ref|XP_003544713.1| PREDICTED: probable serine/threonine-protein kinase WNK11-like	175	1.19e-97	347.202	GO:0006468 protein phosphorylation | GO:0007178 transmembrane receptor protein serine/threonine kinase signaling pathway | GO:0009069 serine family amino acid metabolic process	-	GO:0005524 ATP binding | GO:0004709 MAP kinase kinase kinase activity	-	pfam07714 Pkinase_Tyr	GO & Domain
PGSC0003DMT400057115	1381	gi|356552725|ref|XP_003544713.1| PREDICTED: probable serine/threonine-protein kinase WNK11-like	175	1.19e-97	347.202	GO:0006468 protein phosphorylation | GO:0007178 transmembrane receptor protein serine/threonine kinase signaling pathway | GO:0009069 serine family amino acid metabolic process	-	GO:0005524 ATP binding | GO:0004709 MAP kinase kinase kinase activity	-	pfam07714 Pkinase_Tyr	GO & Domain
PGSC0003DMT400075821	1427	gi|297744438|emb|CBI37700.3| unnamed protein product	322	1.35e-135	473.323	-	GO:0005730 nucleolus	-	-	pfam13862 BCIP	GO & Domain
PGSC0003DMT400015067	904	gi|225464888|ref|XP_002273638.1| PREDICTED: casparian strip membrane protein VIT_06s0080g00840	200	6.64e-89	318.132	GO:0042545 cell wall modification | GO:0007043 cell-cell junction assembly | GO:0007047 cellular cell wall organization	GO:0044459 plasma membrane part | GO:0048226 Casparian strip | GO:0016021 integral to membrane	GO:0042803 protein homodimerization activity	-	pfam04535 DUF588	GO & Domain
PGSC0003DMT400071814	3266	gi|296084520|emb|CBI25541.3| unnamed protein product	507	2.72e-226	774.759	GO:0006468 protein phosphorylation | GO:0009069 serine family amino acid metabolic process	GO:0016023 cytoplasmic membrane-bounded vesicle	GO:0004715 non-membrane spanning protein tyrosine kinase activity | GO:0005524 ATP binding | GO:0004674 protein serine/threonine kinase activity	2.7.11.1	pfam07714 Pkinase_Tyr | pfam00069 Pkinase | pfam01163 RIO1	GO & Enzyme & Domain
PGSC0003DMT400065657	1661	-	-	-	-	-	-	-	-	-
PGSC0003DMT400065656	1753	-	-	-	-	-	-	-	-	-
PGSC0003DMT400002481	1262	gi|359479800|ref|XP_002271766.2| PREDICTED: uncharacterized protein LOC100249345	154	4.04e-80	289.062	GO:0016117 carotenoid biosynthetic process | GO:0009965 leaf morphogenesis | GO:0009658 chloroplast organization | GO:0010239 chloroplast mRNA processing	GO:0009501 amyloplast | GO:0009513 etioplast | GO:0009509 chromoplast | GO:0009537 proplastid | GO:0009507 chloroplast	-	-	-	GO only
PGSC0003DMT400002479	1477	gi|359479800|ref|XP_002271766.2| PREDICTED: uncharacterized protein LOC100249345	281	1.19e-148	516.705	GO:0016117 carotenoid biosynthetic process | GO:0009965 leaf morphogenesis | GO:0009658 chloroplast organization | GO:0010239 chloroplast mRNA processing	GO:0009501 amyloplast | GO:0009513 etioplast | GO:0009509 chromoplast | GO:0009537 proplastid | GO:0009507 chloroplast	-	-	-	GO only
PGSC0003DMT400002480	1683	gi|359479800|ref|XP_002271766.2| PREDICTED: uncharacterized protein LOC100249345	184	2.53e-98	349.438	GO:0016117 carotenoid biosynthetic process | GO:0009965 leaf morphogenesis | GO:0009658 chloroplast organization | GO:0010239 chloroplast mRNA processing	GO:0009501 amyloplast | GO:0009513 etioplast | GO:0009509 chromoplast | GO:0009537 proplastid | GO:0009507 chloroplast	-	-	-	GO only
PGSC0003DMT400018204	1592	gi|350535142|ref|NP_001234434.1| gamma-glutamylhydrolase 1 precursor	340	9.32e-219	749.714	GO:0046900 tetrahydrofolylpolyglutamate metabolic process | GO:0006541 glutamine metabolic process	GO:0005773 vacuole	GO:0034722 gamma-glutamyl-peptidase activity	3.4.19.9	pfam07722 Peptidase_C26	GO & Enzyme & Domain
PGSC0003DMT400072765	3953	gi|225423464|ref|XP_002274070.1| PREDICTED: magnesium transporter MRS2-5	273	8.23e-130	454.092	GO:0055085 transmembrane transport | GO:0015693 magnesium ion transport	GO:0016020 membrane | GO:0009536 plastid	GO:0015095 magnesium ion transmembrane transporter activity	-	-	GO only
PGSC0003DMT400025134	2009	gi|224059300|ref|XP_002299814.1| predicted protein	524	1.14e-289	985.407	GO:0008152 metabolic process	-	GO:0016758 transferase activity, transferring hexosyl groups | GO:0016788 hydrolase activity, acting on ester bonds	-	pfam04185 Phosphoesterase	GO & Domain
PGSC0003DMT400037757	1483	gi|356575546|ref|XP_003555901.1| PREDICTED: 3-ketoacyl-CoA synthase 6-like	483	5.51e-273	929.95	GO:0048868 pollen tube development | GO:0010025 wax biosynthetic process | GO:0042335 cuticle development | GO:0009416 response to light stimulus | GO:0009409 response to cold | GO:0000038 very long chain fatty acid metabolic process | GO:0009826 unidimensional cell growth | GO:0042967 acyl-carrier-protein biosynthetic process	GO:0005783 endoplasmic reticulum | GO:0009923 fatty acid elongase complex	GO:0009922 fatty acid elongase activity	-	pfam08392 FAE1_CUT1_RppA | pfam08541 ACP_syn_III_C	GO & Domain
PGSC0003DMT400097301	2283	gi|332322201|emb|CCA66222.1| hypothetical protein	242	5.37e-24	120.007	-	-	-	-	pfam13966 zf-RVT	Domain only
PGSC0003DMT400088907	456	gi|47824925|gb|AAT38700.1| Putative transposase, related	26	4.26e-06	59.1827	-	-	-	-	-
PGSC0003DMT400080689	1179	gi|18000070|gb|AAL54886.1|AF092915_1 cytochrome P450-dependent fatty acid hydroxylase	391	8.67e-237	809.644	GO:0055114 oxidation-reduction process | GO:0006118 electron transport	GO:0005789 endoplasmic reticulum membrane | GO:0016021 integral to membrane	GO:0009055 electron carrier activity | GO:0020037 heme binding | GO:0070330 aromatase activity	-	pfam00067 p450	GO & Domain
PGSC0003DMT400080690	1707	gi|18000070|gb|AAL54886.1|AF092915_1 cytochrome P450-dependent fatty acid hydroxylase	500	1.04e-293	998.824	GO:0055114 oxidation-reduction process | GO:0006118 electron transport	GO:0005789 endoplasmic reticulum membrane | GO:0016021 integral to membrane	GO:0009055 electron carrier activity | GO:0020037 heme binding | GO:0019825 oxygen binding | GO:0070330 aromatase activity	-	pfam00067 p450	GO & Domain
PGSC0003DMT400036826	3121	gi|255579196|ref|XP_002530444.1| conserved hypothetical protein	253	2.8e-39	168.755	-	-	-	-	-
PGSC0003DMT400000461	3246	gi|147796475|emb|CAN74802.1| hypothetical protein VITISV_006289	74	1.6e-34	153.997	-	-	-	-	-
PGSC0003DMT400036827	3377	gi|357468013|ref|XP_003604291.1| F-box/LRR-repeat protein	166	4.07e-23	117.771	-	-	-	-	-
PGSC0003DMT400000460	3454	gi|297745234|emb|CBI40314.3| unnamed protein product	134	1.27e-64	245.233	-	-	-	-	-
PGSC0003DMT400022876	783	gi|224088529|ref|XP_002308465.1| predicted protein	146	5.8e-78	281.906	-	-	-	-	-
PGSC0003DMT400012438	1171	gi|350537617|ref|NP_001234557.1| ubiquitin conjugating enzyme 2	86	4.48e-30	138.343	GO:0016567 protein ubiquitination | GO:0006511 ubiquitin-dependent protein catabolic process | GO:0051246 regulation of protein metabolic process | GO:0043687 post-translational protein modification	-	GO:0004842 ubiquitin-protein ligase activity	-	-	GO only
PGSC0003DMT400052947	1124	gi|225434504|ref|XP_002275653.1| PREDICTED: LRR repeats and ubiquitin-like domain-containing protein At2g30105	117	7.76e-42	175.017	GO:0006508 proteolysis | GO:0006915 apoptotic process | GO:0007264 small GTPase mediated signal transduction	GO:0005622 intracellular	GO:0005525 GTP binding | GO:0004197 cysteine-type endopeptidase activity	-	pfam13855 LRR_8 | pfam12799 LRR_4	GO & Domain
PGSC0003DMT400014823	1482	gi|350538997|ref|NP_001234113.1| uncharacterized protein LOC778318 precursor	278	1.91e-177	612.413	-	-	-	-	-
PGSC0003DMT400095673	453	gi|33667910|gb|AAQ24534.1| SWIb domain-containing protein	87	1.79e-28	131.188	-	-	-	-	-
PGSC0003DMT400051360	728	gi|224137040|ref|XP_002327007.1| predicted protein	24	0.00162	51.5797	-	-	-	-	-
PGSC0003DMT400079179	1128	gi|255545796|ref|XP_002513958.1| cytochrome C oxidase polypeptide vib, putative	179	1.34e-71	264.017	GO:0009651 response to salt stress | GO:0006123 mitochondrial electron transport, cytochrome c to oxygen | GO:0015992 proton transport	GO:0009535 chloroplast thylakoid membrane | GO:0005739 mitochondrion | GO:0045277 respiratory chain complex IV	GO:0005507 copper ion binding | GO:0004129 cytochrome-c oxidase activity	-	pfam02297 COX6B	GO & Domain
PGSC0003DMT400073404	673	-	-	-	-	-	-	-	-	-
PGSC0003DMT400022456	883	gi|255576176|ref|XP_002528982.1| Aspartic proteinase nepenthesin-1 precursor, putative	133	4.36e-63	238.524	GO:0006508 proteolysis	-	GO:0004190 aspartic-type endopeptidase activity	-	-	GO only
PGSC0003DMT400022457	1816	gi|225438629|ref|XP_002281243.1| PREDICTED: aspartic proteinase-like protein 1-like	260	9.41e-131	457.222	GO:0006508 proteolysis	GO:0046658 anchored to plasma membrane	GO:0004190 aspartic-type endopeptidase activity	-	pfam00026 Asp	GO & Domain
PGSC0003DMT400022458	2003	gi|296082464|emb|CBI21469.3| unnamed protein product	516	1.93e-242	828.428	GO:0006508 proteolysis	GO:0046658 anchored to plasma membrane	GO:0004190 aspartic-type endopeptidase activity	-	pfam00026 Asp	GO & Domain
PGSC0003DMT400022459	2037	gi|225438629|ref|XP_002281243.1| PREDICTED: aspartic proteinase-like protein 1-like	376	2.6e-177	611.966	GO:0006508 proteolysis	GO:0046658 anchored to plasma membrane	GO:0004190 aspartic-type endopeptidase activity	-	pfam00026 Asp	GO & Domain
PGSC0003DMT400049753	1461	gi|356536775|ref|XP_003536910.1| PREDICTED: late embryogenesis abundant protein D-34-like	241	2.38e-76	278.328	GO:0009793 embryo development ending in seed dormancy	-	-	-	pfam04927 SMP	GO & Domain
PGSC0003DMT400044988	8321	gi|359473713|ref|XP_002266306.2| PREDICTED: cyclin-dependent kinase G-2-like	735	0	1081.56	GO:0006468 protein phosphorylation | GO:0009069 serine family amino acid metabolic process	GO:0005829 cytosol	GO:0008353 RNA polymerase II carboxy-terminal domain kinase activity | GO:0005515 protein binding | GO:0005524 ATP binding	2.7.11.22 | 2.7.11.23 | 2.7.11.1	pfam00069 Pkinase | pfam07714 Pkinase_Tyr	GO & Enzyme & Domain
PGSC0003DMT400044986	8339	gi|359473713|ref|XP_002266306.2| PREDICTED: cyclin-dependent kinase G-2-like	735	0	1081.56	GO:0006468 protein phosphorylation | GO:0009069 serine family amino acid metabolic process	GO:0005829 cytosol	GO:0008353 RNA polymerase II carboxy-terminal domain kinase activity | GO:0005515 protein binding | GO:0005524 ATP binding	2.7.11.22 | 2.7.11.23 | 2.7.11.1	pfam00069 Pkinase | pfam07714 Pkinase_Tyr	GO & Enzyme & Domain
PGSC0003DMT400044989	8431	gi|359473713|ref|XP_002266306.2| PREDICTED: cyclin-dependent kinase G-2-like	630	4.76e-258	880.307	GO:0006468 protein phosphorylation | GO:0009069 serine family amino acid metabolic process	GO:0005829 cytosol	GO:0008353 RNA polymerase II carboxy-terminal domain kinase activity | GO:0005515 protein binding | GO:0005524 ATP binding	2.7.11.22 | 2.7.11.23 | 2.7.11.1	pfam00069 Pkinase | pfam07714 Pkinase_Tyr	GO & Enzyme & Domain
PGSC0003DMT400044987	8433	gi|359473713|ref|XP_002266306.2| PREDICTED: cyclin-dependent kinase G-2-like	735	0	1081.56	GO:0006468 protein phosphorylation | GO:0009069 serine family amino acid metabolic process	GO:0005829 cytosol	GO:0008353 RNA polymerase II carboxy-terminal domain kinase activity | GO:0005515 protein binding | GO:0005524 ATP binding	2.7.11.22 | 2.7.11.23 | 2.7.11.1	pfam00069 Pkinase | pfam07714 Pkinase_Tyr	GO & Enzyme & Domain
PGSC0003DMT400046344	2234	gi|224118210|ref|XP_002317760.1| predicted protein	110	2.77e-32	146.394	GO:0006816 calcium ion transport | GO:0006813 potassium ion transport	GO:0008076 voltage-gated potassium channel complex | GO:0005622 intracellular | GO:0017071 intracellular cyclic nucleotide activated cation channel complex	GO:0030551 cyclic nucleotide binding | GO:0005242 inward rectifier potassium channel activity | GO:0005221 intracellular cyclic nucleotide activated cation channel activity | GO:0005516 calmodulin binding	-	-	GO only
PGSC0003DMT400047888	3022	gi|357485659|ref|XP_003613117.1| hypothetical protein MTR_5g032960	215	5.91e-53	210.348	-	-	GO:0005515 protein binding	-	pfam00564 PB1	GO & Domain
PGSC0003DMT400071641	1480	gi|225460947|ref|XP_002279766.1| PREDICTED: UPF0497 membrane protein 16	90	6.31e-32	144.605	GO:0080167 response to karrikin	GO:0005886 plasma membrane | GO:0016021 integral to membrane	GO:0005515 protein binding	-	-	GO only
PGSC0003DMT400015388	595	gi|147769927|emb|CAN76446.1| hypothetical protein VITISV_010117	89	8.61e-23	113.745	-	-	-	-	-
PGSC0003DMT400075460	950	gi|209954687|dbj|BAG80534.1| putative glycosyltransferase	235	1.77e-144	502.84	GO:0008152 metabolic process	-	GO:0047215 indole-3-acetate beta-glucosyltransferase activity	-	-	GO only
PGSC0003DMT400075461	1674	gi|209954687|dbj|BAG80534.1| putative glycosyltransferase	443	9.28e-263	895.96	GO:0008152 metabolic process	-	GO:0047215 indole-3-acetate beta-glucosyltransferase activity	-	-	GO only
PGSC0003DMT400027030	2574	gi|225455808|ref|XP_002274809.1| PREDICTED: wall-associated receptor kinase-like 9-like	393	5.97e-167	577.529	GO:0006468 protein phosphorylation | GO:0007178 transmembrane receptor protein serine/threonine kinase signaling pathway | GO:0009069 serine family amino acid metabolic process	GO:0016021 integral to membrane	GO:0005509 calcium ion binding | GO:0005524 ATP binding | GO:0004709 MAP kinase kinase kinase activity	2.7.11.1	pfam00069 Pkinase | pfam07714 Pkinase_Tyr | pfam13947 GUB_WAK_bind	GO & Enzyme & Domain
PGSC0003DMT400064588	5514	gi|1513144|gb|AAC49408.1| PRF	1039	0	1710.38	-	-	-	-	pfam00931 NB-ARC | pfam12061 DUF3542 | pfam13401 AAA_22 | pfam13191 AAA_16	Domain only
PGSC0003DMT400064589	5770	gi|1513144|gb|AAC49408.1| PRF	1039	0	1710.38	-	-	-	-	pfam00931 NB-ARC | pfam12061 DUF3542 | pfam13401 AAA_22 | pfam13191 AAA_16	Domain only
PGSC0003DMT400064587	5956	gi|113205208|gb|AAT39951.2| Disease resistance protein, putative	840	0	1156.7	-	-	-	-	pfam00931 NB-ARC | pfam12061 DUF3542 | pfam13401 AAA_22 | pfam13191 AAA_16	Domain only
PGSC0003DMT400023038	794	gi|225440330|ref|XP_002269888.1| PREDICTED: RING-H2 finger protein ATL33	153	9.95e-31	139.685	-	-	GO:0008270 zinc ion binding	-	pfam13639 zf-RING_2 | pfam13923 zf-C3HC4_2 | pfam00097 zf-C3HC4 | pfam13920 zf-C3HC4_3 | pfam11793 FANCL_C	GO & Domain
PGSC0003DMT400075660	1755	-	-	-	-	-	-	-	-	-
PGSC0003DMT400018732	942	gi|224120130|ref|XP_002318251.1| predicted protein	72	4.03e-13	83.3334	-	-	-	-	-
PGSC0003DMT400018733	1020	gi|8810463|gb|AAF80124.1|AC024174_6 EST gb|AV534270 comes from this gene	60	3.18e-06	60.9716	-	-	-	-	-
PGSC0003DMT400081769	713	gi|357502337|ref|XP_003621457.1| Histone H3	146	2.39e-86	309.635	GO:0006334 nucleosome assembly	GO:0000786 nucleosome | GO:0005634 nucleus	GO:0003677 DNA binding	-	pfam00125 Histone	GO & Domain
PGSC0003DMT400068798	3011	gi|48209878|gb|AAT40484.1| putative Myb-like DNA-binding protein	415	4.57e-165	571.267	-	-	-	-	pfam00249 Myb_DNA-binding | pfam13921 Myb_DNA-bind_6	Domain only
PGSC0003DMT400074794	3141	gi|225429973|ref|XP_002281412.1| PREDICTED: probable peptide transporter At1g52190	451	7.57e-185	637.011	-	-	-	-	pfam00854 PTR2	Domain only
PGSC0003DMT400068797	3230	gi|48209878|gb|AAT40484.1| putative Myb-like DNA-binding protein	351	5.75e-125	437.991	-	-	-	-	pfam13921 Myb_DNA-bind_6 | pfam00249 Myb_DNA-binding	Domain only
PGSC0003DMT400096844	546	-	-	-	-	-	-	-	-	-
PGSC0003DMT400071547	810	gi|290918578|gb|ADD70136.1| histone 3	24	3.35e-06	60.5244	-	-	-	-	pfam00125 Histone	Domain only
PGSC0003DMT400008760	1924	gi|255764587|gb|ACU33853.1| PPR1 protein	574	2.37e-269	917.875	-	-	GO:0005488 binding	-	pfam13041 PPR_2 | pfam12854 PPR_1 | pfam01535 PPR | pfam13812 PPR_3	GO & Domain
PGSC0003DMT400053185	1940	gi|255764587|gb|ACU33853.1| PPR1 protein	574	4.65e-281	956.784	-	-	-	-	pfam13041 PPR_2 | pfam12854 PPR_1 | pfam01535 PPR | pfam13812 PPR_3	Domain only
PGSC0003DMT400058968	1583	gi|356524175|ref|XP_003530707.1| PREDICTED: pre-mRNA-splicing factor CWC22 homolog	506	2.07e-268	914.744	GO:0016070 RNA metabolic process | GO:0006412 translation	GO:0005634 nucleus | GO:0005829 cytosol | GO:0009536 plastid	GO:0003723 RNA binding	-	pfam02847 MA3 | pfam02854 MIF4G	GO & Domain
PGSC0003DMT400066866	2559	gi|255541042|ref|XP_002511585.1| conserved hypothetical protein	539	5.91e-204	700.518	-	-	-	-	pfam04782 DUF632 | pfam04783 DUF630	Domain only
PGSC0003DMT400066867	3145	gi|255541042|ref|XP_002511585.1| conserved hypothetical protein	800	0	1190.24	-	-	-	-	pfam04782 DUF632 | pfam04783 DUF630	Domain only
PGSC0003DMT400071478	1123	gi|343887334|dbj|BAK61880.1| LRR receptor-like serine/threonine-protein kinase	272	6.29e-46	187.539	GO:0006468 protein phosphorylation | GO:0055114 oxidation-reduction process | GO:0007169 transmembrane receptor protein tyrosine kinase signaling pathway | GO:0030154 cell differentiation | GO:0009934 regulation of meristem structural organization | GO:0007172 signal complex assembly | GO:0007178 transmembrane receptor protein serine/threonine kinase signaling pathway | GO:0009069 serine family a…	GO:0016021 integral to membrane	GO:0033612 receptor serine/threonine kinase binding | GO:0004872 receptor activity | GO:0043621 protein self-association | GO:0005524 ATP binding | GO:0032440 2-alkenal reductase [NAD(P)] activity | GO:0004702 receptor signaling protein serine/threonine kinase activity	-	pfam13855 LRR_8 | pfam12799 LRR_4	GO & Domain
PGSC0003DMT400071477	1420	gi|343887334|dbj|BAK61880.1| LRR receptor-like serine/threonine-protein kinase	214	8.26e-39	166.072	GO:0006468 protein phosphorylation | GO:0055114 oxidation-reduction process | GO:0009069 serine family amino acid metabolic process	-	GO:0005524 ATP binding | GO:0032440 2-alkenal reductase [NAD(P)] activity | GO:0004674 protein serine/threonine kinase activity	2.7.11.1	pfam13855 LRR_8 | pfam12799 LRR_4	GO & Enzyme & Domain
PGSC0003DMT400088869	1506	gi|15418709|gb|AAG31013.1| tospovirus resistance protein A	324	1.82e-128	449.619	-	-	-	-	pfam13401 AAA_22	Domain only
PGSC0003DMT400036712	1705	gi|225443227|ref|XP_002270610.1| PREDICTED: probable serine incorporator	411	2.24e-257	878.071	-	GO:0009536 plastid | GO:0016020 membrane	-	-	pfam03348 Serinc	GO & Domain
PGSC0003DMT400036715	1705	gi|225443227|ref|XP_002270610.1| PREDICTED: probable serine incorporator	411	2.24e-257	878.071	-	GO:0009536 plastid | GO:0016020 membrane	-	-	pfam03348 Serinc	GO & Domain
PGSC0003DMT400036713	1705	gi|225443227|ref|XP_002270610.1| PREDICTED: probable serine incorporator	411	2.24e-257	878.071	-	GO:0009536 plastid | GO:0016020 membrane	-	-	pfam03348 Serinc	GO & Domain
PGSC0003DMT400036711	1705	gi|225443227|ref|XP_002270610.1| PREDICTED: probable serine incorporator	411	2.24e-257	878.071	-	GO:0009536 plastid | GO:0016020 membrane	-	-	pfam03348 Serinc	GO & Domain
PGSC0003DMT400036714	1711	gi|225443227|ref|XP_002270610.1| PREDICTED: probable serine incorporator	413	9.69e-261	889.252	-	GO:0009536 plastid | GO:0016020 membrane	-	-	pfam03348 Serinc	GO & Domain
PGSC0003DMT400097164	414	-	-	-	-	-	-	-	-	pfam10473 Cenp-F_leu_zip	Domain only
PGSC0003DMT400087898	471	-	-	-	-	-	-	-	-	pfam12718 Tropomyosin_1 | pfam13863 DUF4200	Domain only
PGSC0003DMT400087898	471	-	-	-	-	-	-	-	-	pfam12718 Tropomyosin_1 | pfam13863 DUF4200	Domain only
PGSC0003DMT400029326	2010	gi|359494253|ref|XP_002265261.2| PREDICTED: uncharacterized protein At4g26450-like isoform 1	295	1.04e-79	288.614	-	-	-	-	-
PGSC0003DMT400074794	3141	gi|225429973|ref|XP_002281412.1| PREDICTED: probable peptide transporter At1g52190	451	7.57e-185	637.011	-	-	-	-	pfam00854 PTR2	Domain only
PGSC0003DMT400053350	3232	gi|356496769|ref|XP_003517238.1| PREDICTED: probable ADP-ribosylation factor At2g18390-like	48	1.54e-19	106.142	GO:0007264 small GTPase mediated signal transduction | GO:0009960 endosperm development | GO:0000226 microtubule cytoskeleton organization | GO:0007021 tubulin complex assembly | GO:0009630 gravitropism | GO:0009558 embryo sac cellularization | GO:0009793 embryo development ending in seed dormancy	GO:0005622 intracellular	GO:0003924 GTPase activity | GO:0005525 GTP binding	-	-	GO only
PGSC0003DMT400007611	583	-	-	-	-	-	-	-	-	-
PGSC0003DMT400018732	942	gi|224120130|ref|XP_002318251.1| predicted protein	72	4.03e-13	83.3334	-	-	-	-	-
PGSC0003DMT400018733	1020	gi|8810463|gb|AAF80124.1|AC024174_6 EST gb|AV534270 comes from this gene	60	3.18e-06	60.9716	-	-	-	-	-
PGSC0003DMT400096844	546	-	-	-	-	-	-	-	-	-
PGSC0003DMT400045801	885	gi|34452087|gb|AAQ72500.1| MADS-box protein 15	154	5.27e-69	255.966	-	-	-	-	pfam00319 SRF-TF	Domain only
PGSC0003DMT400045803	1241	gi|34452087|gb|AAQ72500.1| MADS-box protein 15	200	1.15e-77	281.906	-	-	-	-	pfam00319 SRF-TF	Domain only
PGSC0003DMT400045805	1397	-	-	-	-	-	-	-	-	-
PGSC0003DMT400045804	1609	gi|34452087|gb|AAQ72500.1| MADS-box protein 15	107	4.28e-43	179.489	-	-	-	-	pfam00319 SRF-TF	Domain only
PGSC0003DMT400027283	1739	gi|225430926|ref|XP_002277168.1| PREDICTED: uncharacterized protein LOC100263239	119	1.57e-53	211.243	-	-	-	-	-
PGSC0003DMT400002779	2405	gi|254071659|gb|ACT64589.1| fatty acid hydroperoxide lyase	480	0	1100.35	GO:0055114 oxidation-reduction process | GO:0006118 electron transport	-	GO:0020037 heme binding | GO:0016705 oxidoreductase activity, acting on paired donors, with incorporation or reduction of molecular oxygen | GO:0004497 monooxygenase activity | GO:0009055 electron carrier activity | GO:0016829 lyase activity	-	pfam00067 p450	GO & Domain
PGSC0003DMT400058441	4061	gi|350540104|ref|NP_001234133.1| phytochromobilin synthase	66	7.23e-31	142.816	GO:0010024 phytochromobilin biosynthetic process | GO:0055114 oxidation-reduction process | GO:0015994 chlorophyll metabolic process	-	GO:0050897 cobalt ion binding | GO:0050619 phytochromobilin:ferredoxin oxidoreductase activity	-	-	GO only
PGSC0003DMT400053108	805	gi|1220451|gb|AAA91883.1| alpha-amylase	83	4.37e-44	181.278	-	-	-	-	pfam07821 Alpha-amyl_C2	Domain only
PGSC0003DMT400053112	1468	gi|1220451|gb|AAA91883.1| alpha-amylase	340	1.66e-220	755.528	-	-	-	3.2.1.1	pfam07821 Alpha-amyl_C2 | pfam00128 Alpha-amylase	Enzym & Domain
PGSC0003DMT400053110	1599	gi|458456|gb|AAA16513.1| alpha amylase precursor	417	2.02e-240	821.719	GO:0005982 starch metabolic process | GO:0005985 sucrose metabolic process	-	GO:0033910 glucan 1,4-alpha-maltotetraohydrolase activity | GO:0004556 alpha-amylase activity | GO:0005509 calcium ion binding	3.2.1.1	pfam07821 Alpha-amyl_C2 | pfam00128 Alpha-amylase	GO & Enzyme & Domain
PGSC0003DMT400053109	2125	gi|458456|gb|AAA16513.1| alpha amylase precursor	331	9.15e-198	679.945	GO:0005982 starch metabolic process | GO:0005985 sucrose metabolic process	-	GO:0033910 glucan 1,4-alpha-maltotetraohydrolase activity | GO:0004556 alpha-amylase activity | GO:0005509 calcium ion binding	3.2.1.1	pfam07821 Alpha-amyl_C2 | pfam00128 Alpha-amylase	GO & Enzyme & Domain
PGSC0003DMT400046413	2790	gi|306481011|emb|CBL51953.1| kip-related protein	56	1.42e-20	109.273	-	-	-	-	-
PGSC0003DMT400003884	1536	gi|363807192|ref|NP_001242606.1| uncharacterized protein LOC100792755	167	7.36e-76	276.986	-	GO:0005794 Golgi apparatus	-	-	pfam13839 PC-Esterase | pfam14416 PMR5N	GO & Domain
PGSC0003DMT400003883	1713	gi|297735617|emb|CBI18111.3| unnamed protein product	390	8.19e-174	600.338	-	GO:0005794 Golgi apparatus	-	-	pfam13839 PC-Esterase | pfam14416 PMR5N	GO & Domain
PGSC0003DMT400032358	2928	gi|359493604|ref|XP_002283120.2| PREDICTED: UDP-N-acetylglucosamine 1-carboxyvinyltransferase-like	435	3.01e-192	661.609	GO:0007049 cell cycle | GO:0008360 regulation of cell shape | GO:0007047 cellular cell wall organization | GO:0051301 cell division | GO:0019277 UDP-N-acetylgalactosamine biosynthetic process | GO:0009252 peptidoglycan biosynthetic process	GO:0005737 cytoplasm	GO:0008760 UDP-N-acetylglucosamine 1-carboxyvinyltransferase activity	2.5.1.7	pfam00275 EPSP_synthase	GO & Enzyme & Domain
PGSC0003DMT400068798	3011	gi|48209878|gb|AAT40484.1| putative Myb-like DNA-binding protein	415	4.57e-165	571.267	-	-	-	-	pfam00249 Myb_DNA-binding | pfam13921 Myb_DNA-bind_6	Domain only
PGSC0003DMT400068797	3230	gi|48209878|gb|AAT40484.1| putative Myb-like DNA-binding protein	351	5.75e-125	437.991	-	-	-	-	pfam13921 Myb_DNA-bind_6 | pfam00249 Myb_DNA-binding	Domain only
PGSC0003DMT400017259	4988	gi|225435347|ref|XP_002282455.1| PREDICTED: putative cyclic nucleotide-gated ion channel 15-like	710	0	1297.58	GO:0006813 potassium ion transport | GO:0055085 transmembrane transport	GO:0016020 membrane	GO:0030551 cyclic nucleotide binding | GO:0005516 calmodulin binding | GO:0005261 cation channel activity	-	pfam14244 UBN2_3 | pfam00520 Ion_trans | pfam00027 cNMP_binding | pfam12420 DUF3671	GO & Domain
PGSC0003DMT400015318	963	gi|297734936|emb|CBI17170.3| unnamed protein product	131	1.17e-55	216.61	-	-	-	-	pfam00684 DnaJ_CXXCXGXG	Domain only
PGSC0003DMT400015316	1993	gi|224106816|ref|XP_002314295.1| predicted protein	78	6.62e-37	160.705	-	-	-	-	pfam00684 DnaJ_CXXCXGXG	Domain only
PGSC0003DMT400015317	2069	gi|297734936|emb|CBI17170.3| unnamed protein product	104	6.91e-37	160.705	-	-	-	-	-
PGSC0003DMT400018643	2282	gi|359483574|ref|XP_002269681.2| PREDICTED: transcription factor GTE9-like	572	3.27e-137	478.69	GO:0016573 histone acetylation | GO:0042967 acyl-carrier-protein biosynthetic process	GO:0000123 histone acetyltransferase complex	GO:0004402 histone acetyltransferase activity	-	pfam00439 Bromodomain	GO & Domain
PGSC0003DMT400018644	2364	gi|359483574|ref|XP_002269681.2| PREDICTED: transcription factor GTE9-like	302	7.19e-75	274.75	GO:0016573 histone acetylation | GO:0042967 acyl-carrier-protein biosynthetic process	GO:0000123 histone acetyltransferase complex	GO:0004402 histone acetyltransferase activity	-	pfam00439 Bromodomain	GO & Domain
PGSC0003DMT400012196	2442	gi|224125112|ref|XP_002329896.1| predicted protein	205	2.06e-115	406.237	GO:0055114 oxidation-reduction process | GO:0006118 electron transport	-	GO:0020037 heme binding | GO:0033772 flavonoid 3',5'-hydroxylase activity | GO:0009055 electron carrier activity | GO:0019825 oxygen binding	-	-	GO only
PGSC0003DMT400012197	3556	gi|359497035|ref|XP_002263860.2| PREDICTED: cytochrome P450 93A1-like	450	7.23e-231	789.965	GO:0055114 oxidation-reduction process | GO:0006118 electron transport	-	GO:0020037 heme binding | GO:0033772 flavonoid 3',5'-hydroxylase activity | GO:0009055 electron carrier activity | GO:0019825 oxygen binding	-	pfam00067 p450	GO & Domain
PGSC0003DMT400012195	4529	gi|359497035|ref|XP_002263860.2| PREDICTED: cytochrome P450 93A1-like	450	7.23e-231	789.965	GO:0055114 oxidation-reduction process | GO:0006118 electron transport	-	GO:0020037 heme binding | GO:0033772 flavonoid 3',5'-hydroxylase activity | GO:0009055 electron carrier activity | GO:0019825 oxygen binding	-	pfam00067 p450	GO & Domain
PGSC0003DMT400083884	4768	gi|359482528|ref|XP_002276236.2| PREDICTED: ABC transporter C family member 8-like	1444	0	2231.85	GO:0055085 transmembrane transport | GO:0055114 oxidation-reduction process | GO:0006200 ATP catabolic process	GO:0016021 integral to membrane	GO:0042626 ATPase activity, coupled to transmembrane movement of substances | GO:0005524 ATP binding | GO:0032440 2-alkenal reductase [NAD(P)] activity	-	pfam00664 ABC_membrane | pfam00005 ABC_tran | pfam10277 Frag1 | pfam13191 AAA_16 | pfam07673 DUF1602	GO & Domain
PGSC0003DMT400083882	4946	gi|359482528|ref|XP_002276236.2| PREDICTED: ABC transporter C family member 8-like	977	0	1378.97	GO:0055085 transmembrane transport | GO:0055114 oxidation-reduction process | GO:0006200 ATP catabolic process	GO:0016021 integral to membrane	GO:0042626 ATPase activity, coupled to transmembrane movement of substances | GO:0005524 ATP binding | GO:0032440 2-alkenal reductase [NAD(P)] activity	-	pfam00664 ABC_membrane | pfam00005 ABC_tran | pfam10277 Frag1 | pfam13191 AAA_16 | pfam07673 DUF1602	GO & Domain
PGSC0003DMT400083883	5017	gi|359482528|ref|XP_002276236.2| PREDICTED: ABC transporter C family member 8-like	1030	0	1453.66	GO:0055085 transmembrane transport | GO:0055114 oxidation-reduction process | GO:0006200 ATP catabolic process	GO:0016021 integral to membrane	GO:0042626 ATPase activity, coupled to transmembrane movement of substances | GO:0005524 ATP binding | GO:0032440 2-alkenal reductase [NAD(P)] activity	-	pfam00664 ABC_membrane | pfam00005 ABC_tran | pfam10277 Frag1 | pfam13191 AAA_16 | pfam07673 DUF1602	GO & Domain
PGSC0003DMT400081378	1852	gi|225437398|ref|XP_002270248.1| PREDICTED: blue-light photoreceptor PHR2	448	7.87e-227	776.548	GO:0006281 DNA repair | GO:0007165 signal transduction	-	GO:0004872 receptor activity | GO:0003904 deoxyribodipyrimidine photo-lyase activity	-	pfam00875 DNA_photolyase	GO & Domain
PGSC0003DMT400014750	1463	gi|350537433|ref|NP_001234549.1| phosphoethanolamine N-methyltransferase	268	2.09e-180	622.252	GO:0006499 N-terminal protein myristoylation | GO:0006656 phosphatidylcholine biosynthetic process | GO:0032259 methylation | GO:0042967 acyl-carrier-protein biosynthetic process	-	GO:0000234 phosphoethanolamine N-methyltransferase activity | GO:0004379 glycylpeptide N-tetradecanoyltransferase activity | GO:0052667 phosphomethylethanolamine N-methyltransferase activity	-	pfam13847 Methyltransf_31 | pfam08241 Methyltransf_11 | pfam12847 Methyltransf_18 | pfam13649 Methyltransf_25 | pfam08242 Methyltransf_12 | pfam13659 Methyltransf_26 | pfam05891 Methyltransf_PK | pfam01728 FtsJ | pfam13489 Methyltransf_23 | pfam03848 TehB | pfam13578 Methyltransf_24	GO & Domain
PGSC0003DMT400014749	2335	gi|350537433|ref|NP_001234549.1| phosphoethanolamine N-methyltransferase	491	0	1141.49	GO:0006950 response to stress | GO:0006656 phosphatidylcholine biosynthetic process | GO:0032259 methylation	GO:0005737 cytoplasm	GO:0000234 phosphoethanolamine N-methyltransferase activity | GO:0052667 phosphomethylethanolamine N-methyltransferase activity	2.1.1.103	pfam08241 Methyltransf_11 | pfam13847 Methyltransf_31 | pfam02353 CMAS | pfam13489 Methyltransf_23 | pfam13649 Methyltransf_25 | pfam08242 Methyltransf_12 | pfam12847 Methyltransf_18 | pfam01209 Ubie_methyltran | pfam13659 Methyltransf_26 | pfam05891 Methyltransf_PK | pfam05175 MTS | pfam01728 FtsJ | pfam01739 CheR | pfam07021 MetW | pfam03848 TehB	GO & Enzyme & Domain
PGSC0003DMT400001153	3826	gi|45935134|gb|AAS79592.1| putative non-phototropic hypocotyl 3-like protein	520	5.12e-291	989.88	GO:0007165 signal transduction | GO:0009416 response to light stimulus	-	GO:0004871 signal transducer activity	-	pfam03000 NPH3	GO & Domain
PGSC0003DMT400001154	3896	gi|359479397|ref|XP_003632267.1| PREDICTED: BTB/POZ domain-containing protein At3g44820-like	620	0	1148.2	GO:0007165 signal transduction | GO:0009416 response to light stimulus	-	GO:0004871 signal transducer activity	-	pfam03000 NPH3 | pfam00651 BTB	GO & Domain
PGSC0003DMT400013670	672	-	-	-	-	-	-	-	-	-
PGSC0003DMT400072534	1030	gi|7619804|emb|CAB88214.1| putative tropinone reductase	205	2.61e-133	465.72	-	-	-	-	pfam00106 adh_short | pfam13561 adh_short_C2 | pfam08659 KR	Domain only
PGSC0003DMT400000501	1944	gi|297828323|ref|XP_002882044.1| hypothetical protein ARALYDRAFT_904051	265	2.68e-71	264.017	-	-	-	-	-
PGSC0003DMT400060445	2009	gi|255571695|ref|XP_002526791.1| ankyrin repeat-containing protein, putative	412	6.64e-235	803.382	-	-	-	-	pfam12796 Ank_2 | pfam13962 PGG | pfam13857 Ank_5 | pfam13637 Ank_4 | pfam00023 Ank | pfam13606 Ank_3	Domain only
PGSC0003DMT400000502	2055	gi|359489625|ref|XP_002275132.2| PREDICTED: uncharacterized protein LOC100244782	305	3.82e-115	405.343	-	-	-	-	-
PGSC0003DMT400060446	2508	gi|255571695|ref|XP_002526791.1| ankyrin repeat-containing protein, putative	561	0	1085.14	-	-	-	-	pfam12796 Ank_2 | pfam13962 PGG | pfam13857 Ank_5 | pfam13637 Ank_4 | pfam00023 Ank | pfam13606 Ank_3	Domain only
PGSC0003DMT400060447	2610	gi|224100903|ref|XP_002312060.1| predicted protein	584	0	1094.98	-	-	-	-	pfam12796 Ank_2 | pfam13962 PGG | pfam13857 Ank_5 | pfam13637 Ank_4 | pfam00023 Ank | pfam13606 Ank_3	Domain only
PGSC0003DMT400084503	1980	gi|296082384|emb|CBI21389.3| unnamed protein product	102	5.4e-27	129.399	GO:0006508 proteolysis	-	GO:0008234 cysteine-type peptidase activity	-	-	GO only
PGSC0003DMT400015395	864	gi|359472940|ref|XP_003631219.1| PREDICTED: uncharacterized protein LOC100266460	155	1.6e-38	164.283	-	-	-	-	pfam05553 DUF761	Domain only
PGSC0003DMT400072534	1030	gi|7619804|emb|CAB88214.1| putative tropinone reductase	205	2.61e-133	465.72	-	-	-	-	pfam00106 adh_short | pfam13561 adh_short_C2 | pfam08659 KR	Domain only
PGSC0003DMT400000501	1944	gi|297828323|ref|XP_002882044.1| hypothetical protein ARALYDRAFT_904051	265	2.68e-71	264.017	-	-	-	-	-
PGSC0003DMT400000502	2055	gi|359489625|ref|XP_002275132.2| PREDICTED: uncharacterized protein LOC100244782	305	3.82e-115	405.343	-	-	-	-	-
PGSC0003DMT400013670	672	-	-	-	-	-	-	-	-	-
PGSC0003DMT400072448	1838	gi|225440067|ref|XP_002282335.1| PREDICTED: uncharacterized protein LOC100244817	146	1.62e-36	159.363	-	-	-	-	pfam00403 HMA	Domain only
PGSC0003DMT400002127	3129	gi|15418714|gb|AAG31017.1| tospovirus resistance protein E	660	3e-141	492.107	-	-	-	-	pfam00931 NB-ARC | pfam13401 AAA_22 | pfam13173 AAA_14	Domain only
PGSC0003DMT400046304	3316	gi|255541722|ref|XP_002511925.1| DECOY, putative	81	2.38e-25	124.926	-	-	-	-	-
PGSC0003DMT400065426	706	gi|255576836|ref|XP_002529304.1| Desacetoxyvindoline 4-hydroxylase, putative	86	7.25e-27	127.162	GO:0055114 oxidation-reduction process | GO:0042432 indole biosynthetic process	-	GO:0005506 iron ion binding | GO:0050590 desacetoxyvindoline 4-hydroxylase activity	-	-	GO only
PGSC0003DMT400075424	3689	gi|225457929|ref|XP_002279699.1| PREDICTED: uncharacterized protein LOC100247144	970	3.57e-235	804.277	-	-	-	-	pfam08711 Med26	Domain only
PGSC0003DMT400054788	2655	gi|350535491|ref|NP_001234709.1| peptide N-glycanase precursor	586	0	1269.4	GO:0006807 nitrogen compound metabolic process	GO:0005774 vacuolar membrane | GO:0009505 plant-type cell wall	GO:0000224 peptide-N4-(N-acetyl-beta-glucosaminyl)asparagine amidase activity	-	pfam12222 PNGaseA	GO & Domain
PGSC0003DMT400089630	306	-	-	-	-	-	-	-	-	-
PGSC0003DMT400095961	315	-	-	-	-	-	-	-	-	-
PGSC0003DMT400086069	432	-	-	-	-	-	-	-	-	-
PGSC0003DMT400039911	911	gi|225461399|ref|XP_002284849.1| PREDICTED: nucleolar GTP-binding protein 2-like	118	9.19e-37	158.916	-	-	-	-	pfam08153 NGP1NT	Domain only
PGSC0003DMT400067688	3570	gi|225464565|ref|XP_002272986.1| PREDICTED: probable receptor-like protein kinase At5g24010	795	0	1202.32	-	-	-	2.7.11.1	pfam12819 Malectin_like | pfam07714 Pkinase_Tyr | pfam00069 Pkinase | pfam11721 Malectin	Enzym & Domain
PGSC0003DMT400021688	1016	gi|350538027|ref|NP_001234323.1| endo-1,4-beta-D-glucanase precursor	219	7.03e-152	527.438	GO:0005982 starch metabolic process | GO:0005985 sucrose metabolic process	-	GO:0008810 cellulase activity	-	pfam00759 Glyco_hydro_9	GO & Domain
PGSC0003DMT400021686	1125	gi|350538027|ref|NP_001234323.1| endo-1,4-beta-D-glucanase precursor	278	3.44e-193	664.739	GO:0005982 starch metabolic process | GO:0005985 sucrose metabolic process	-	GO:0008810 cellulase activity	-	pfam00759 Glyco_hydro_9	GO & Domain
PGSC0003DMT400052220	1852	gi|225451447|ref|XP_002273946.1| PREDICTED: uncharacterized protein HI_1198	178	1.69e-95	340.047	-	GO:0009536 plastid	-	-	pfam01300 Sua5_yciO_yrdC	GO & Domain
PGSC0003DMT400052221	1856	gi|225451447|ref|XP_002273946.1| PREDICTED: uncharacterized protein HI_1198	178	1.69e-95	340.047	-	GO:0009536 plastid	-	-	pfam01300 Sua5_yciO_yrdC	GO & Domain
PGSC0003DMT400060445	2009	gi|255571695|ref|XP_002526791.1| ankyrin repeat-containing protein, putative	412	6.64e-235	803.382	-	-	-	-	pfam12796 Ank_2 | pfam13962 PGG | pfam13857 Ank_5 | pfam13637 Ank_4 | pfam00023 Ank | pfam13606 Ank_3	Domain only
PGSC0003DMT400052219	2370	gi|225451447|ref|XP_002273946.1| PREDICTED: uncharacterized protein HI_1198	136	9.32e-69	256.861	-	GO:0009536 plastid	-	-	pfam01300 Sua5_yciO_yrdC	GO & Domain
PGSC0003DMT400060446	2508	gi|255571695|ref|XP_002526791.1| ankyrin repeat-containing protein, putative	561	0	1085.14	-	-	-	-	pfam12796 Ank_2 | pfam13962 PGG | pfam13857 Ank_5 | pfam13637 Ank_4 | pfam00023 Ank | pfam13606 Ank_3	Domain only
PGSC0003DMT400060447	2610	gi|224100903|ref|XP_002312060.1| predicted protein	584	0	1094.98	-	-	-	-	pfam12796 Ank_2 | pfam13962 PGG | pfam13857 Ank_5 | pfam13637 Ank_4 | pfam00023 Ank | pfam13606 Ank_3	Domain only
PGSC0003DMT400000924	3489	gi|297738709|emb|CBI27954.3| unnamed protein product	1009	0	1967.54	-	-	-	-	pfam00675 Peptidase_M16 | pfam05193 Peptidase_M16_C	Domain only
PGSC0003DMT400055416	4876	gi|147838442|emb|CAN63258.1| hypothetical protein VITISV_028492	332	1.99e-124	436.202	GO:0048193 Golgi vesicle transport	GO:0016020 membrane	-	-	pfam09177 Syntaxin-6_N | pfam00173 Cyt-b5	GO & Domain
PGSC0003DMT400013670	672	-	-	-	-	-	-	-	-	-
PGSC0003DMT400000501	1944	gi|297828323|ref|XP_002882044.1| hypothetical protein ARALYDRAFT_904051	265	2.68e-71	264.017	-	-	-	-	-
PGSC0003DMT400000502	2055	gi|359489625|ref|XP_002275132.2| PREDICTED: uncharacterized protein LOC100244782	305	3.82e-115	405.343	-	-	-	-	-
PGSC0003DMT400046304	3316	gi|255541722|ref|XP_002511925.1| DECOY, putative	81	2.38e-25	124.926	-	-	-	-	-
PGSC0003DMT400017259	4988	gi|225435347|ref|XP_002282455.1| PREDICTED: putative cyclic nucleotide-gated ion channel 15-like	710	0	1297.58	GO:0006813 potassium ion transport | GO:0055085 transmembrane transport	GO:0016020 membrane	GO:0030551 cyclic nucleotide binding | GO:0005516 calmodulin binding | GO:0005261 cation channel activity	-	pfam14244 UBN2_3 | pfam00520 Ion_trans | pfam00027 cNMP_binding | pfam12420 DUF3671	GO & Domain
PGSC0003DMT400027786	1083	gi|255550341|ref|XP_002516221.1| adrenodoxin, putative	126	5.35e-73	268.042	GO:0006118 electron transport	GO:0005739 mitochondrion	GO:0046872 metal ion binding | GO:0009055 electron carrier activity | GO:0051537 2 iron, 2 sulfur cluster binding	-	pfam00111 Fer2	GO & Domain
PGSC0003DMT400075703	1340	gi|319718187|gb|ADV59395.1| GAGA-binding transcriptional activator	281	2.32e-197	678.604	GO:0000398 nuclear mRNA splicing, via spliceosome | GO:0016998 cell wall macromolecule catabolic process	GO:0005681 spliceosomal complex	GO:0033903 endo-1,3(4)-beta-glucanase activity	-	pfam06217 GAGA_bind	GO & Domain
PGSC0003DMT400075704	2257	gi|319718187|gb|ADV59395.1| GAGA-binding transcriptional activator	281	2.32e-197	678.604	GO:0000398 nuclear mRNA splicing, via spliceosome | GO:0016998 cell wall macromolecule catabolic process	GO:0005681 spliceosomal complex	GO:0033903 endo-1,3(4)-beta-glucanase activity	-	pfam06217 GAGA_bind	GO & Domain
PGSC0003DMT400020650	1334	gi|225458711|ref|XP_002283006.1| PREDICTED: protein DCL, chloroplastic	193	4.09e-90	322.157	GO:0009308 amine metabolic process	GO:0005739 mitochondrion | GO:0009507 chloroplast	GO:0005507 copper ion binding | GO:0048038 quinone binding	-	pfam11523 DUF3223	GO & Domain
PGSC0003DMT400094780	1008	-	-	-	-	-	-	-	-	-
PGSC0003DMT400092323	306	-	-	-	-	-	-	-	-	-
PGSC0003DMT400030206	1067	gi|18565124|dbj|BAB84584.1| transcription factor LIM	95	6.8e-56	217.504	-	-	GO:0008270 zinc ion binding	-	pfam00412 LIM	GO & Domain
PGSC0003DMT400030201	1638	gi|356518140|ref|XP_003527740.1| PREDICTED: uncharacterized protein LOC100801392	171	3.91e-25	123.137	-	-	-	-	-
PGSC0003DMT400047001	4127	gi|255553307|ref|XP_002517696.1| TMV resistance protein N, putative	1097	7.43e-310	1052.49	GO:0006952 defense response | GO:0007165 signal transduction	GO:0005622 intracellular	GO:0017111 nucleoside-triphosphatase activity | GO:0043531 ADP binding | GO:0005524 ATP binding	-	pfam00931 NB-ARC | pfam01582 TIR | pfam13676 TIR_2 | pfam13855 LRR_8	GO & Domain
PGSC0003DMT400047000	4234	gi|255553307|ref|XP_002517696.1| TMV resistance protein N, putative	1097	7.43e-310	1052.49	GO:0006952 defense response | GO:0007165 signal transduction	GO:0005622 intracellular	GO:0017111 nucleoside-triphosphatase activity | GO:0043531 ADP binding | GO:0005524 ATP binding	-	pfam00931 NB-ARC | pfam01582 TIR | pfam13676 TIR_2 | pfam13855 LRR_8	GO & Domain
PGSC0003DMT400012003	2760	gi|225445472|ref|XP_002281953.1| PREDICTED: pentatricopeptide repeat-containing protein At4g32430, mitochondrial	763	0	1111.08	-	GO:0005739 mitochondrion	-	-	pfam13041 PPR_2 | pfam01535 PPR | pfam13812 PPR_3	GO & Domain
PGSC0003DMT400064184	2223	gi|357484163|ref|XP_003612368.1| MutL DNA mismatch repair protein	72	1.16e-13	86.464	-	-	-	-	-
PGSC0003DMT400041834	853	-	-	-	-	-	-	-	-	-
PGSC0003DMT400068267	1375	gi|255585863|ref|XP_002533606.1| hypothetical protein RCOM_1180720	110	8.22e-34	150.419	-	-	-	-	-
PGSC0003DMT400012002	1464	gi|356564063|ref|XP_003550276.1| PREDICTED: probable histone-arginine methyltransferase 1.4-like	317	1.28e-174	603.021	GO:0034971 histone H3-R17 methylation | GO:0034970 histone H3-R2 methylation | GO:0009909 regulation of flower development | GO:0019919 peptidyl-arginine methylation, to asymmetrical-dimethyl arginine | GO:0010228 vegetative to reproductive phase transition of meristem | GO:0034972 histone H3-R26 methylation	GO:0005737 cytoplasm | GO:0005634 nucleus	GO:0035241 protein-arginine omega-N monomethyltransferase activity | GO:0008469 histone-arginine N-methyltransferase activity | GO:0046982 protein heterodimerization activity | GO:0016277 [myelin basic protein]-arginine N-methyltransferase activity | GO:0042803 protein homodimerization activity | GO:0035242 protein-arginine omega-N asymmetric methyltransferase activity	2.1.1.125	-	GO & Enzyme
PGSC0003DMT400019937	2121	gi|1786146|dbj|BAA20137.1| ZPT4-3	532	1.06e-168	583.343	GO:0006355 regulation of transcription, DNA-dependent	GO:0005667 transcription factor complex	GO:0003700 sequence-specific DNA binding transcription factor activity | GO:0003676 nucleic acid binding | GO:0008270 zinc ion binding	-	pfam13912 zf-C2H2_6	GO & Domain
PGSC0003DMT400012001	2198	gi|255551749|ref|XP_002516920.1| protein arginine n-methyltransferase, putative	509	2.56e-258	881.201	GO:0034971 histone H3-R17 methylation | GO:0034970 histone H3-R2 methylation | GO:0009909 regulation of flower development | GO:0019919 peptidyl-arginine methylation, to asymmetrical-dimethyl arginine | GO:0010228 vegetative to reproductive phase transition of meristem | GO:0034972 histone H3-R26 methylation	GO:0005737 cytoplasm | GO:0005634 nucleus	GO:0035241 protein-arginine omega-N monomethyltransferase activity | GO:0008469 histone-arginine N-methyltransferase activity | GO:0046982 protein heterodimerization activity | GO:0016277 [myelin basic protein]-arginine N-methyltransferase activity | GO:0042803 protein homodimerization activity | GO:0035242 protein-arginine omega-N asymmetric methyltransferase activity	2.1.1.125	pfam05185 PRMT5 | pfam12847 Methyltransf_18 | pfam13659 Methyltransf_26 | pfam13649 Methyltransf_25 | pfam05175 MTS | pfam08241 Methyltransf_11	GO & Enzyme & Domain
PGSC0003DMT400072448	1838	gi|225440067|ref|XP_002282335.1| PREDICTED: uncharacterized protein LOC100244817	146	1.62e-36	159.363	-	-	-	-	pfam00403 HMA	Domain only
PGSC0003DMT400038664	2014	gi|31096385|emb|CAC85464.1| putative urease accessory protein D	297	1.49e-196	675.92	GO:0006807 nitrogen compound metabolic process	-	GO:0016151 nickel cation binding	-	pfam01774 UreD	GO & Domain
PGSC0003DMT400021688	1016	gi|350538027|ref|NP_001234323.1| endo-1,4-beta-D-glucanase precursor	219	7.03e-152	527.438	GO:0005982 starch metabolic process | GO:0005985 sucrose metabolic process	-	GO:0008810 cellulase activity	-	pfam00759 Glyco_hydro_9	GO & Domain
PGSC0003DMT400021686	1125	gi|350538027|ref|NP_001234323.1| endo-1,4-beta-D-glucanase precursor	278	3.44e-193	664.739	GO:0005982 starch metabolic process | GO:0005985 sucrose metabolic process	-	GO:0008810 cellulase activity	-	pfam00759 Glyco_hydro_9	GO & Domain
PGSC0003DMT400060445	2009	gi|255571695|ref|XP_002526791.1| ankyrin repeat-containing protein, putative	412	6.64e-235	803.382	-	-	-	-	pfam12796 Ank_2 | pfam13962 PGG | pfam13857 Ank_5 | pfam13637 Ank_4 | pfam00023 Ank | pfam13606 Ank_3	Domain only
PGSC0003DMT400060446	2508	gi|255571695|ref|XP_002526791.1| ankyrin repeat-containing protein, putative	561	0	1085.14	-	-	-	-	pfam12796 Ank_2 | pfam13962 PGG | pfam13857 Ank_5 | pfam13637 Ank_4 | pfam00023 Ank | pfam13606 Ank_3	Domain only
PGSC0003DMT400060447	2610	gi|224100903|ref|XP_002312060.1| predicted protein	584	0	1094.98	-	-	-	-	pfam12796 Ank_2 | pfam13962 PGG | pfam13857 Ank_5 | pfam13637 Ank_4 | pfam00023 Ank | pfam13606 Ank_3	Domain only
PGSC0003DMT400058607	924	-	-	-	-	-	-	-	-	pfam04535 DUF588	Domain only
PGSC0003DMT400072534	1030	gi|7619804|emb|CAB88214.1| putative tropinone reductase	205	2.61e-133	465.72	-	-	-	-	pfam00106 adh_short | pfam13561 adh_short_C2 | pfam08659 KR	Domain only
PGSC0003DMT400061862	1586	gi|302143589|emb|CBI22342.3| unnamed protein product	227	4.89e-24	119.559	-	-	-	-	-
PGSC0003DMT400067688	3570	gi|225464565|ref|XP_002272986.1| PREDICTED: probable receptor-like protein kinase At5g24010	795	0	1202.32	-	-	-	2.7.11.1	pfam12819 Malectin_like | pfam07714 Pkinase_Tyr | pfam00069 Pkinase | pfam11721 Malectin	Enzym & Domain
PGSC0003DMT400067124	1201	-	-	-	-	-	-	-	-	-
PGSC0003DMT400017493	1908	gi|359487302|ref|XP_002274438.2| PREDICTED: uncharacterized protein LOC100249974	275	1.64e-78	285.037	-	-	GO:0008270 zinc ion binding	-	-	GO only
PGSC0003DMT400026503	3059	gi|225443782|ref|XP_002266057.1| PREDICTED: probable LRR receptor-like serine/threonine-protein kinase At5g45840-like	705	7.41e-259	882.99	GO:0006468 protein phosphorylation | GO:0007169 transmembrane receptor protein tyrosine kinase signaling pathway | GO:0009069 serine family amino acid metabolic process	GO:0016021 integral to membrane	GO:0004872 receptor activity | GO:0005524 ATP binding | GO:0004674 protein serine/threonine kinase activity	2.7.11.1	pfam07714 Pkinase_Tyr | pfam00069 Pkinase | pfam08263 LRRNT_2 | pfam13855 LRR_8	GO & Enzyme & Domain
PGSC0003DMT400080165	4555	gi|255578809|ref|XP_002530261.1| conserved hypothetical protein	191	2.71e-42	178.595	-	-	GO:0005488 binding	-	pfam13414 TPR_11	GO & Domain
PGSC0003DMT400016703	1376	gi|359476119|ref|XP_002282552.2| PREDICTED: UPF0481 protein At3g47200-like	416	1.07e-65	247.022	-	-	-	-	pfam03140 DUF247	Domain only
PGSC0003DMT400047811	2476	gi|255551018|ref|XP_002516557.1| beta-1,3-glucuronyltransferase, putative	298	2.05e-108	382.981	GO:0030206 chondroitin sulfate biosynthetic process	GO:0016020 membrane	GO:0015018 galactosylgalactosylxylosylprotein 3-beta-glucuronosyltransferase activity	-	pfam03360 Glyco_transf_43	GO & Domain
PGSC0003DMT400047812	2537	gi|359476360|ref|XP_002281445.2| PREDICTED: probable beta-1,4-xylosyltransferase IRX9H-like	444	6.54e-170	587.368	GO:0010417 glucuronoxylan biosynthetic process | GO:0010584 pollen exine formation | GO:0009834 secondary cell wall biogenesis | GO:0006486 protein glycosylation | GO:0030206 chondroitin sulfate biosynthetic process	GO:0016020 membrane | GO:0005794 Golgi apparatus	GO:0015018 galactosylgalactosylxylosylprotein 3-beta-glucuronosyltransferase activity | GO:0042285 xylosyltransferase activity	-	pfam03360 Glyco_transf_43	GO & Domain
PGSC0003DMT400009998	1673	gi|225426684|ref|XP_002281623.1| PREDICTED: probable sugar phosphate/phosphate translocator At1g12500 isoform 1	352	2.76e-196	675.026	GO:0015711 organic anion transport	GO:0016021 integral to membrane	GO:0008514 organic anion transmembrane transporter activity	-	pfam03151 TPT | pfam08449 UAA	GO & Domain
PGSC0003DMT400072980	2095	gi|255542132|ref|XP_002512130.1| conserved hypothetical protein	101	2.17e-52	208.112	GO:0051302 regulation of cell division | GO:0032875 regulation of DNA endoreduplication | GO:0010082 regulation of root meristem growth	GO:0005739 mitochondrion	-	-	pfam02582 DUF155	GO & Domain
PGSC0003DMT400058477	2451	gi|224106229|ref|XP_002314093.1| GRAS family transcription factor	469	2.62e-235	804.724	GO:0009739 response to gibberellin stimulus | GO:0006355 regulation of transcription, DNA-dependent	GO:0005667 transcription factor complex	GO:0003700 sequence-specific DNA binding transcription factor activity | GO:0003677 DNA binding	-	pfam03514 GRAS	GO & Domain
PGSC0003DMT400000501	1944	gi|297828323|ref|XP_002882044.1| hypothetical protein ARALYDRAFT_904051	265	2.68e-71	264.017	-	-	-	-	-
PGSC0003DMT400000502	2055	gi|359489625|ref|XP_002275132.2| PREDICTED: uncharacterized protein LOC100244782	305	3.82e-115	405.343	-	-	-	-	-
PGSC0003DMT400048225	2325	gi|225442225|ref|XP_002277871.1| PREDICTED: dihydrolipoyllysine-residue acetyltransferase component 3 of pyruvate dehydrogenase complex, mitochondrial	545	1.1e-254	869.126	GO:0006090 pyruvate metabolic process | GO:0006094 gluconeogenesis | GO:0006096 glycolysis | GO:0042967 acyl-carrier-protein biosynthetic process	GO:0009941 chloroplast envelope | GO:0045254 pyruvate dehydrogenase complex | GO:0005739 mitochondrion	GO:0005507 copper ion binding | GO:0004742 dihydrolipoyllysine-residue acetyltransferase activity | GO:0043754 dihydrolipoyllysine-residue (2-methylpropanoyl)transferase activity	2.3.1.12	pfam00198 2-oxoacid_dh | pfam00364 Biotin_lipoyl | pfam02817 E3_binding	GO & Enzyme & Domain
PGSC0003DMT400021528	2108	gi|255581570|ref|XP_002531590.1| calmodulin binding protein, putative	354	1.24e-146	509.996	-	-	GO:0005516 calmodulin binding	-	-	GO only
PGSC0003DMT400021529	2112	gi|255581570|ref|XP_002531590.1| calmodulin binding protein, putative	584	3.66e-212	727.8	-	-	GO:0005516 calmodulin binding	-	-	GO only
PGSC0003DMT400004466	1143	gi|15217764|ref|NP_176663.1| aspartyl protease-like protein	375	2.08e-129	452.75	GO:0042742 defense response to bacterium | GO:0010337 regulation of salicylic acid metabolic process | GO:0010310 regulation of hydrogen peroxide metabolic process | GO:0006508 proteolysis	GO:0048046 apoplast	GO:0004190 aspartic-type endopeptidase activity	-	pfam00026 Asp	GO & Domain
PGSC0003DMT400022456	883	gi|255576176|ref|XP_002528982.1| Aspartic proteinase nepenthesin-1 precursor, putative	133	4.36e-63	238.524	GO:0006508 proteolysis	-	GO:0004190 aspartic-type endopeptidase activity	-	-	GO only
PGSC0003DMT400061626	1079	gi|359486983|ref|XP_002265763.2| PREDICTED: uncharacterized protein LOC100252823	210	9.46e-78	281.906	-	-	-	-	-
PGSC0003DMT400022457	1816	gi|225438629|ref|XP_002281243.1| PREDICTED: aspartic proteinase-like protein 1-like	260	9.41e-131	457.222	GO:0006508 proteolysis	GO:0046658 anchored to plasma membrane	GO:0004190 aspartic-type endopeptidase activity	-	pfam00026 Asp	GO & Domain
PGSC0003DMT400022458	2003	gi|296082464|emb|CBI21469.3| unnamed protein product	516	1.93e-242	828.428	GO:0006508 proteolysis	GO:0046658 anchored to plasma membrane	GO:0004190 aspartic-type endopeptidase activity	-	pfam00026 Asp	GO & Domain
PGSC0003DMT400022459	2037	gi|225438629|ref|XP_002281243.1| PREDICTED: aspartic proteinase-like protein 1-like	376	2.6e-177	611.966	GO:0006508 proteolysis	GO:0046658 anchored to plasma membrane	GO:0004190 aspartic-type endopeptidase activity	-	pfam00026 Asp	GO & Domain
PGSC0003DMT400051127	2292	gi|297734365|emb|CBI15612.3| unnamed protein product	747	0	1091.4	GO:0006355 regulation of transcription, DNA-dependent | GO:0071805 potassium ion transmembrane transport	GO:0005886 plasma membrane | GO:0005667 transcription factor complex	GO:0008270 zinc ion binding | GO:0003676 nucleic acid binding | GO:0015079 potassium ion transmembrane transporter activity | GO:0003700 sequence-specific DNA binding transcription factor activity	-	pfam02705 K_trans	GO & Domain
PGSC0003DMT400063715	571	gi|115465751|ref|NP_001056475.1| Os05g0588500	43	0.000134	54.7103	-	-	-	-	-
PGSC0003DMT400063716	1069	gi|225450721|ref|XP_002279031.1| PREDICTED: bidirectional sugar transporter SWEET16	275	1.71e-109	386.559	GO:0008643 carbohydrate transport	GO:0005886 plasma membrane | GO:0016021 integral to membrane	-	-	pfam03083 MtN3_slv	GO & Domain
PGSC0003DMT400063717	1437	gi|225450721|ref|XP_002279031.1| PREDICTED: bidirectional sugar transporter SWEET16	286	7.11e-115	404.448	GO:0010208 pollen wall assembly | GO:0008643 carbohydrate transport	GO:0005887 integral to plasma membrane	GO:0051119 sugar transmembrane transporter activity	-	pfam03083 MtN3_slv	GO & Domain
PGSC0003DMT400019417	1498	gi|83283987|gb|ABC01901.1| 3'-5'-exoribonuclease/RNA binding-like protein	303	1.94e-198	682.182	GO:0090305 nucleic acid phosphodiester bond hydrolysis | GO:0006396 RNA processing | GO:0051252 regulation of RNA metabolic process	GO:0005829 cytosol	GO:0000175 3'-5'-exoribonuclease activity | GO:0003723 RNA binding	-	pfam01138 RNase_PH | pfam03725 RNase_PH_C	GO & Domain
PGSC0003DMT400019418	1558	gi|83283987|gb|ABC01901.1| 3'-5'-exoribonuclease/RNA binding-like protein	303	1.94e-198	682.182	GO:0090305 nucleic acid phosphodiester bond hydrolysis | GO:0006396 RNA processing | GO:0051252 regulation of RNA metabolic process	GO:0005829 cytosol	GO:0000175 3'-5'-exoribonuclease activity | GO:0003723 RNA binding	-	pfam01138 RNase_PH | pfam03725 RNase_PH_C	GO & Domain
PGSC0003DMT400055461	1776	gi|225458780|ref|XP_002283265.1| PREDICTED: uncharacterized protein LOC100267728	559	7.69e-250	853.026	GO:0006950 response to stress	-	GO:0005488 binding	-	pfam13414 TPR_11	GO & Domain
PGSC0003DMT400028972	2330	gi|59800202|sp|P69242.1|RPOT3_NICSY RecName: Full=DNA-directed RNA polymerase 3, chloroplastic; AltName: Full=NsRpoT-C; AltName: Full=T7 bacteriophage-type single subunit RNA polymerase 3; Flags: Precursor	482	0	1114.21	GO:0006351 transcription, DNA-dependent | GO:0006144 purine base metabolic process | GO:0006206 pyrimidine base metabolic process	GO:0009507 chloroplast | GO:0005739 mitochondrion | GO:0005730 nucleolus	GO:0003899 DNA-directed RNA polymerase activity | GO:0003677 DNA binding | GO:0005515 protein binding	-	pfam00940 RNA_pol	GO & Domain
PGSC0003DMT400062644	1294	gi|356527494|ref|XP_003532344.1| PREDICTED: uncharacterized protein LOC100816181	232	1.85e-142	496.132	-	-	-	-	pfam13398 Peptidase_M50B | pfam13536 EmrE | pfam04178 Got1	Domain only
PGSC0003DMT400050401	1302	gi|356527494|ref|XP_003532344.1| PREDICTED: uncharacterized protein LOC100816181	232	1.85e-142	496.132	-	-	-	-	pfam13398 Peptidase_M50B | pfam13536 EmrE | pfam04178 Got1	Domain only
PGSC0003DMT400062642	1492	gi|225455968|ref|XP_002278471.1| PREDICTED: uncharacterized protein LOC100247427	142	1.54e-85	306.951	-	-	-	-	pfam13398 Peptidase_M50B | pfam04178 Got1	Domain only
PGSC0003DMT400050402	1500	gi|225455968|ref|XP_002278471.1| PREDICTED: uncharacterized protein LOC100247427	142	1.54e-85	306.951	-	-	-	-	pfam13398 Peptidase_M50B | pfam04178 Got1	Domain only
PGSC0003DMT400062643	1661	gi|357508095|ref|XP_003624336.1| hypothetical protein MTR_7g082140	89	3.26e-48	195.142	-	-	-	-	pfam13398 Peptidase_M50B	Domain only
PGSC0003DMT400050400	1669	gi|357508095|ref|XP_003624336.1| hypothetical protein MTR_7g082140	89	3.28e-48	195.142	-	-	-	-	pfam13398 Peptidase_M50B	Domain only
PGSC0003DMT400048175	783	gi|224104921|ref|XP_002313619.1| predicted protein	89	1.31e-29	136.107	GO:0055114 oxidation-reduction process | GO:0006691 leukotriene metabolic process | GO:0006693 prostaglandin metabolic process	-	GO:0050221 prostaglandin-E2 9-reductase activity | GO:0000166 nucleotide binding	-	pfam00106 adh_short | pfam08659 KR	GO & Domain
PGSC0003DMT400075593	1489	gi|148910206|gb|ABR18184.1| unknown	84	6.64e-25	122.243	GO:0009926 auxin polar transport | GO:0055085 transmembrane transport | GO:0006812 cation transport	GO:0016021 integral to membrane	GO:0009672 auxin:hydrogen symporter activity	-	-	GO only
PGSC0003DMT400068767	1849	gi|297740525|emb|CBI30707.3| unnamed protein product	180	8.6e-60	230.027	-	-	GO:0008270 zinc ion binding	-	pfam12906 RINGv	GO & Domain
PGSC0003DMT400059998	2309	gi|353703790|ref|NP_001238801.1| auxin response factor 13	101	7.12e-58	224.66	GO:0009725 response to hormone stimulus | GO:0006355 regulation of transcription, DNA-dependent	GO:0005634 nucleus	GO:0003677 DNA binding	-	pfam02362 B3	GO & Domain
PGSC0003DMT400059997	3989	gi|24785191|dbj|BAC23059.1| hypothetical protein	557	6.61e-279	949.628	GO:0009725 response to hormone stimulus | GO:0006355 regulation of transcription, DNA-dependent	GO:0005634 nucleus	GO:0003677 DNA binding	-	pfam02362 B3 | pfam06507 Auxin_resp | pfam05278 PEARLI-4	GO & Domain
PGSC0003DMT400059996	4506	gi|24785191|dbj|BAC23059.1| hypothetical protein	557	6.61e-279	949.628	GO:0009725 response to hormone stimulus | GO:0006355 regulation of transcription, DNA-dependent	GO:0005634 nucleus	GO:0003677 DNA binding	-	pfam02362 B3 | pfam06507 Auxin_resp | pfam05278 PEARLI-4	GO & Domain
PGSC0003DMT400007049	1943	gi|255575353|ref|XP_002528579.1| peroxiredoxin, putative	222	4.29e-95	338.705	GO:0055114 oxidation-reduction process | GO:0006804 peroxidase reaction | GO:0006979 response to oxidative stress	-	GO:0051920 peroxiredoxin activity | GO:0004601 peroxidase activity	1.11.1.15	pfam08534 Redoxin | pfam00578 AhpC-TSA	GO & Enzyme & Domain
PGSC0003DMT400030625	1572	gi|224135969|ref|XP_002322206.1| predicted protein	168	9.97e-60	229.579	GO:0016226 iron-sulfur cluster assembly | GO:0051176 positive regulation of sulfur metabolic process	GO:0009507 chloroplast	GO:0008047 enzyme activator activity	-	pfam02657 SufE	GO & Domain
PGSC0003DMT400054991	2370	gi|225439329|ref|XP_002267735.1| PREDICTED: calcium-dependent protein kinase 20	563	1.87e-302	1027.89	GO:0006468 protein phosphorylation | GO:0009069 serine family amino acid metabolic process	-	GO:0004683 calmodulin-dependent protein kinase activity | GO:0005509 calcium ion binding | GO:0005524 ATP binding	2.7.11.1	pfam00069 Pkinase | pfam07714 Pkinase_Tyr | pfam13499 EF_hand_5 | pfam13833 EF_hand_6 | pfam00036 efhand | pfam13405 EF_hand_4 | pfam06293 Kdo | pfam13202 EF_hand_3	GO & Enzyme & Domain
PGSC0003DMT400065572	2733	gi|506534|emb|CAA50374.1| protein kinase	359	3.15e-241	824.403	GO:0006468 protein phosphorylation | GO:0007165 signal transduction | GO:0009069 serine family amino acid metabolic process	-	GO:0004697 protein kinase C activity | GO:0005524 ATP binding	2.7.11.1	pfam00069 Pkinase | pfam07714 Pkinase_Tyr | pfam00433 Pkinase_C	GO & Enzyme & Domain
[truncated: 112 more rows]
