# Supplementary material for: Identification and characterization of miRNAome in root, stem, leaf and tuber developmental stages of potato (Solanum tuberosum L.) by high-throughput sequencing
Source: BMC Plant Biol. 2014 Jan 7;14:6. doi: 10.1186/1471-2229-14-6 (PMC3913621; doi:10.1186/1471-2229-14-6)
Supplement: Additional file 8 — List of primers used in this study for reverse transcription and qRT-PCR. [file 1471-2229-14-6-S8.xlsx]

## Sheet: Sheet1
Primers used for reverse trascription of poly Atailed RNA
Primer name	Sequence (5'-3')
Poly(T) adaptor	CGAATTCTAGAGCTCGAGGCAGGCGACATGGCTGGCTAGTTAAGCTTGGTACCGAGCTCGGATCCACTAGTCCTTTTTTTTTTTTTTTTTTTTTTTTTVN
Primers used for qRT-PCR of potato-specific miRNAs
miRNA	forward primer (5'-3')
miRNA53	TTCCATGAGACTGTTTTTGGGT
miRNA34	TCTGTGACAGGATAATGGAAG
miRNA72	TTGGTTGAGTGAGCATCTAAG
miRNA111	AACATCTCCAGCCATATTTGA
miRNA193	TATATGCTCTAGATTTTGGAC
miRNA152	TATCTGAGTAGCATAGGGAATT
Primers used for qRT-PCR of conserved miRNAs
miRNA	forward primer (5'-3')
miR172_1	AGAATCTTGATGATGCTGCAT
miR164_1	TGGAGAAGCAGGGCACGTGCA
miR157_1	TTGACAGAAGATAGAGAGCAC
miR171_2	TGATTGAGCCGTGCCAATATC
miR396_1	TTCCACAGCTTTCTTGAACTG
miR159_1	TTTGGATTGAAGGGAGCTCTA
miR394_1	TTGGCATTCTGTCCACCTCC
miR399_1	TTGGACTGAAGGGAGCTCCCT
miR171_10	TGTTGGAATGGCTCAATCAAA
miR482_1	TCTTGCCAATACCGCCCATTCC
miR6149_1	TTGCAACACACCTGAATCGTC
miR172_5	GGGAATCTTGATGATGCTGCA
miR398_1	TATGTTCTCAGGTCGCCCCTG
miR171_9	TTGAGCCGCGTCAATATCTCT
miR8044_1	TCAAATATGGTTGGAGATGTT
	Sequence (5'-3')
18SrRNA_F	TTAGAGGAAGGAGAAGTCGTAACAA
Universal reverse primer	CGAATTCTAGAGCTCGAGGCAGG
Hydrolysis probe	(6FAM)CTTGGTACCGAGCTCGGATCCACTAGTCC(BHQ)
