# Supplementary material for: Identification and characterization of miRNAome in root, stem, leaf and tuber developmental stages of potato (Solanum tuberosum L.) by high-throughput sequencing
Source: BMC Plant Biol. 2014 Jan 7;14:6. doi: 10.1186/1471-2229-14-6 (PMC3913621; doi:10.1186/1471-2229-14-6)
Supplement: Additional file 9 — List of primers used in this study for 5′ RLM-RACE. [file 1471-2229-14-6-S9.xls]

## Sheet: Sheet1
5'RACE ADAPTER_RNAadpt	GCUGAUGGCGAUGAAUGAACACUGCGUUUGCUGGCUUUGAUGAAA
Gene specific reverse primers used for outer PCR
gene	sequence (5'-3')
PGSC0003DMT400062489	ACCCATGGTAAGCAAGCAAG
PGSC0003DMT400032280	AAGATCCGCCGGAGAATAAC
PGSC0003DMT400012104	TGTGAATTTGCTCAGCATCC
PGSC0003DMT400071731	CAAGTTTCATACTGGCTCATTCC
Gene specific reverse primers used for inner PCR
gene	sequence (5'-3')
PGSC0003DMT400062489	ACTGCAACTTTTCGCTACGG
PGSC0003DMT400032280	TGGAGTTGGCTGTAGTGCAT
PGSC0003DMT400012104	AATCAAATGGGGTGGGACTT
PGSC0003DMT400071731	GCAAGTGATGGTGAATGCTG
Adaptor specific forward primer used for outer PCR
RACE_PO	GCTGATGGCGATGAATGAACACTG
Adaptor specific forward primer used for inner PCR
RACE_PI	CGCGGATCCGAACACTGCGTTTGCTGGCTTTGATG
